# Supplementary material for: The Histone Deacetylases MoRpd3 and MoHst4 Regulate Growth, Conidiation, and Pathogenicity in the Rice Blast Fungus Magnaporthe oryzae
Source: mSphere. 2021 Jun 30;6(3):e00118-21. doi: 10.1128/mSphere.00118-21 (PMC8265625; doi:10.1128/mSphere.00118-21)
Supplement: DATA SET S1 [file msphere.00118-21-sd001.xlsx]

## Sheet: WTvsKO.significantly different 
id	WT1_count	WT2_count	WT3_count	KO1_count	KO2_count	KO3_count	WT1_fpkm	WT2_fpkm	WT3_fpkm	KO1_fpkm	KO2_fpkm	KO3_fpkm	WT_mean	KO_mean	log2(fc)	PValue	FDR	Symbol	Description	KEGG_A_class	KEGG_B_class	Pathway	K_ID	GO Component	GO Function	GO Process
ncbi_12984203	19574	7773	19364	4250	4678	3451	440.51	347.33	404.55	97.92	98.29	88.19	397.463	94.8	-2.06786	2.2238e-40	2.26827e-36	--	hypothetical protein MGG_16718 [Magnaporthe oryzae 70-15]	-	-	-	-	-	-	-
ncbi_2681856	1061	286	1064	102	110	59	26.88	14.39	25.03	2.65	2.6	1.7	22.1	2.31667	-3.25392	6.18886e-39	3.15632e-35	amy3	alpha-amylase 3 [Magnaporthe oryzae Y34]	Metabolism;Metabolism	Global and overview maps;Carbohydrate metabolism	ko01100//Metabolic pathways;ko00500//Starch and sucrose metabolism	K01176;K01176	-	GO:0016160//amylase activity;GO:0030247//polysaccharide binding;GO:0046872//metal ion binding	GO:0005975//carbohydrate metabolic process
ncbi_2676400	901	594	1010	32	61	26	21.15	27.68	22.01	0.77	1.34	0.69	23.6133	0.933333	-4.66107	2.55972e-34	8.70303e-31	GAOA	galactose oxidase [Magnaporthe oryzae 70-15]	Metabolism	Carbohydrate metabolism	ko00052//Galactose metabolism	K04618	-	-	-
ncbi_2677961	8688	2728	9116	2948	3152	2392	199.69	124.5	194.51	69.37	67.64	62.43	172.9	66.48	-1.37895	8.40988e-22	2.14452e-18	--	hypothetical protein MGG_04441 [Magnaporthe oryzae 70-15]	-	-	-	-	-	-	-
ncbi_2674931	1298	479	1291	296	349	298	35.05	25.68	32.36	8.18	8.8	9.14	31.03	8.70667	-1.83347	1.26484e-21	2.58026e-18	mns1B	mannosyl-oligosaccharide 1,2-alpha-mannosidase IC [Magnaporthe oryzae 70-15]	Metabolism;Genetic Information Processing;Metabolism;Metabolism	Global and overview maps;Folding, sorting and degradation;Glycan biosynthesis and metabolism;Glycan biosynthesis and metabolism	ko01100//Metabolic pathways;ko04141//Protein processing in endoplasmic reticulum;ko00510//N-Glycan biosynthesis;ko00513//Various types of N-glycan biosynthesis	K01230;K01230;K01230;K01230	-	GO:0016787//hydrolase activity;GO:0046872//metal ion binding	-
ncbi_2674105	1423	506	1433	477	476	366	106.47	75.17	99.53	36.54	33.25	31.1	93.7233	33.63	-1.47866	2.70977e-21	4.60661e-18	--	immunoreactive protein [Colletotrichum orbiculare MAFF 240422]	-	-	-	-	-	-	-
ncbi_2675921	332	125	383	1119	1291	1003	4.7	3.51	5.03	16.2	17.05	16.11	4.41333	16.4533	1.89844	9.50315e-21	1.38474e-17	--	hydrolase [Magnaporthe oryzae 70-15]	-	-	-	-	-	GO:0016787//hydrolase activity	GO:0008152//metabolic process
ncbi_2676481	785	290	830	256	244	175	18.3	13.42	17.96	6.11	5.31	4.63	16.56	5.35	-1.63009	2.76537e-20	3.52585e-17	--	auxin Efflux Carrier superfamily [Magnaporthe oryzae Y34]	-	-	-	-	-	-	-
ncbi_2681855	569	668	625	34	38	24	21.57	50.27	21.99	1.32	1.34	1.03	31.2767	1.23	-4.66836	4.79063e-20	5.42938e-17	gla-1	starch binding domain-containing protein [Magnaporthe oryzae 70-15]	-	-	-	-	GO:0044423//virion part	GO:0030247//polysaccharide binding	-
ncbi_2676893	640	370	771	129	103	94	18.38	21.09	20.55	3.79	2.76	3.06	20.0067	3.20333	-2.64283	5.772e-20	5.88744e-17	--	beta-1,6-galactanase [Magnaporthe oryzae 70-15]	-	-	-	-	-	GO:0016787//hydrolase activity	GO:0044238//primary metabolic process
ncbi_2682284	989	336	985	269	264	145	22.79	15.38	21.07	6.35	5.68	3.79	19.7467	5.27333	-1.90482	8.39862e-19	7.78782e-16	--	hypothetical protein MGG_02529 [Magnaporthe oryzae 70-15]	-	-	-	-	-	-	-
ncbi_5050279	1820	680	1770	604	634	379	30.69	22.77	27.7	10.43	9.98	7.26	27.0533	9.22333	-1.55245	2.19449e-18	1.86532e-15	--	integral membrane protein [Magnaporthe oryzae 70-15]	-	-	-	-	-	-	-
ncbi_2678115	1227	311	1300	59	48	100	18.95	9.54	18.63	0.93	0.69	1.76	15.7067	1.12667	-3.80124	3.83144e-18	3.0062e-15	AN1226	Sir2 family histone deacetylase Hst4 [Magnaporthe oryzae 70-15]	Metabolism;Organismal Systems;Metabolism	Global and overview maps;Aging;Metabolism of cofactors and vitamins	ko01100//Metabolic pathways;ko04213//Longevity regulating pathway - multiple species;ko00760//Nicotinate and nicotinamide metabolism	K11121;K11121;K11121	GO:0043231//intracellular membrane-bounded organelle;GO:0043232//intracellular non-membrane-bounded organelle	GO:0003712//transcription cofactor activity;GO:0043168//anion binding	GO:0006342//chromatin silencing;GO:0006631//fatty acid metabolic process;GO:0033554//cellular response to stress;GO:0051052//regulation of DNA metabolic process;GO:0070932//histone H3 deacetylation;GO:0072365//regulation of cellular ketone metabolic process by negative regulation of transcription from RNA polymerase II promoter
ncbi_2679664	196	100	253	36	42	23	4.79	4.85	5.74	0.9	0.96	0.64	5.12667	0.833333	-2.62106	1.16051e-17	8.26604e-15	CXT1	Beta-1,2-xylosyltransferase 1 [Valsa mali]	-	-	-	-	-	-	-
ncbi_2676168	4048	1015	4296	13948	15537	12272	233.86	116.43	230.39	824.91	837.97	805.07	193.56	822.65	2.0875	1.21559e-17	8.26604e-15	--	hypothetical protein MGG_05398 [Magnaporthe oryzae 70-15]	-	-	-	-	-	-	GO:0034641//cellular nitrogen compound metabolic process
ncbi_2684760	9182	2529	9708	2635	3082	1830	188.71	103.2	185.22	55.44	59.13	42.71	159.043	52.4267	-1.60105	2.80432e-17	1.78775e-14	SPAC922.05c	DUF895 domain membrane protein [Magnaporthe oryzae Y34]	-	-	-	-	GO:0031224//intrinsic component of membrane	-	GO:0044763//single-organism cellular process
ncbi_2684240	8277	4091	9105	1879	2224	2099	169.86	166.7	173.46	39.48	42.61	48.92	170.007	43.67	-1.96088	5.30913e-16	3.18548e-13	eglD	endoglucanase [Magnaporthe oryzae 70-15]	-	-	-	-	-	GO:0097367//carbohydrate derivative binding	-
ncbi_5051601	1718	838	1903	525	513	470	31.31	30.31	32.19	9.79	8.73	9.73	31.27	9.41667	-1.73149	3.91641e-15	2.2193e-12	aurL2	L-ascorbate oxidase [Magnaporthe oryzae 70-15]	Metabolism;Metabolism	Global and overview maps;Carbohydrate metabolism	ko01100//Metabolic pathways;ko00053//Ascorbate and aldarate metabolism	K00423;K00423	-	GO:0003824//catalytic activity;GO:0043169//cation binding	GO:0044710//single-organism metabolic process
ncbi_5049856	1495	616	1789	4149	5401	4048	55.5	45.4	61.65	157.67	187.17	170.63	54.1833	171.823	1.665	5.14841e-15	2.76388e-12	--	hypothetical protein MGG_12091 [Magnaporthe oryzae 70-15]	-	-	-	-	-	-	-
ncbi_2681742	5112	1243	5346	1192	1212	1060	66.36	32.04	64.42	15.84	14.69	15.63	54.2733	15.3867	-1.81856	6.80918e-15	3.36208e-12	QDR3	MFS transporter [Magnaporthe oryzae 70-15]	-	-	-	-	-	-	GO:0044763//single-organism cellular process
ncbi_2682446	532	99	472	56	58	57	49.31	18.22	40.61	5.31	5.02	6	36.0467	5.44333	-2.7273	6.92194e-15	3.36208e-12	--	Uracil phosphoribosyltransferase [Colletotrichum higginsianum IMI 349063]	-	-	-	-	-	-	-
ncbi_2676399	801	353	760	36	64	93	34.45	30.15	30.35	1.59	2.57	4.54	31.65	2.9	-3.44808	7.91357e-15	3.66902e-12	--	peroxidase [Colletotrichum gloeosporioides Cg-14]	-	-	-	-	-	GO:0046906//tetrapyrrole binding	GO:0006950//response to stress;GO:0044710//single-organism metabolic process
ncbi_12987276	87	26	88	365	375	238	1.91	1.13	1.79	8.21	7.69	5.94	1.61	7.28	2.17688	9.48033e-15	4.20432e-12	--	hypothetical protein MGG_14953 [Magnaporthe oryzae 70-15]	-	-	-	-	-	-	-
ncbi_2678313	5295	1685	6950	1478	1837	1474	172.87	109.22	210.65	49.4	55.99	54.66	164.247	53.35	-1.6223	1.02655e-14	4.36283e-12	--	marvel domain-containing protein [Microdochium bolleyi]	-	-	-	-	-	-	GO:0007275//multicellular organism development
ncbi_2681027	548	616	568	62	67	34	57.88	129.19	55.7	6.7	6.61	4.08	80.9233	5.79667	-3.80326	1.69991e-14	6.93562e-12	--	hypothetical protein MGG_10004 [Magnaporthe oryzae 70-15]	-	-	-	-	-	-	-
ncbi_2684478	1437	414	1589	492	530	384	49.8	28.48	51.09	17.45	17.14	15.12	43.1233	16.57	-1.3799	2.52051e-14	9.88815e-12	slc35e3	solute carrier family 35 member E3 [Magnaporthe oryzae 70-15]	-	-	-	-	GO:0031224//intrinsic component of membrane	-	-
ncbi_2678987	141	32	146	521	555	442	2.81	1.26	2.7	10.61	10.31	9.99	2.25667	10.3033	2.19085	4.11588e-14	1.55489e-11	--	hypothetical protein MGG_08686 [Magnaporthe oryzae 70-15]	-	-	-	-	-	-	GO:0044699//single-organism process
ncbi_2675043	400	132	375	116	133	77	8.8	5.77	7.66	2.61	2.73	1.92	7.41	2.42	-1.61447	8.23955e-14	3.00155e-11	--	hypothetical protein MGG_00077 [Magnaporthe oryzae 70-15]	-	-	-	-	-	-	GO:0044238//primary metabolic process
ncbi_2675918	12	0	11	169	161	210	0.67	0	0.57	9.71	8.43	13.38	0.413333	10.5067	4.66786	1.32542e-13	4.66181e-11	FUS5	Serine hydrolase FSH [Sporothrix insectorum RCEF 264]	-	-	-	-	-	-	-
ncbi_2681908	2195	912	2241	873	926	742	70.35	57.45	66.4	27.63	26.64	26.78	64.7333	27.0167	-1.26066	1.86641e-13	6.34579e-11	chit33	class III chitinase [Magnaporthe oryzae 70-15]	Metabolism;Metabolism	Global and overview maps;Carbohydrate metabolism	ko01100//Metabolic pathways;ko00520//Amino sugar and nucleotide sugar metabolism	K01183;K01183	-	GO:0016787//hydrolase activity;GO:0030247//polysaccharide binding	GO:0044238//primary metabolic process
ncbi_5048993	1113	468	1160	475	503	350	21.33	17.81	20.64	9.32	9	7.62	19.9267	8.64667	-1.20448	4.60272e-13	1.51444e-10	BNA2	indoleamine 2,3-dioxygenase subfamily [Magnaporthe oryzae 70-15]	Metabolism;Metabolism	Global and overview maps;Amino acid metabolism	ko01100//Metabolic pathways;ko00380//Tryptophan metabolism	K00463;K00463	-	GO:0016491//oxidoreductase activity	GO:0044710//single-organism metabolic process
ncbi_2682115	10403	2320	10696	916	1081	1537	235.47	104.27	224.75	21.23	22.84	39.51	188.163	27.86	-2.75572	6.46947e-13	2.06214e-10	OOU_Y34scaffold00406g8	mannitol-1-phosphate 5-dehydrogenase [Magnaporthe oryzae 70-15]	Metabolism	Carbohydrate metabolism	ko00051//Fructose and mannose metabolism	K00009	-	GO:0016616//oxidoreductase activity, acting on the CH-OH group of donors, NAD or NADP as acceptor;GO:0048037//cofactor binding	GO:0006059//hexitol metabolic process
ncbi_2677702	9681	4619	9991	2063	2133	2563	175.82	166.56	168.44	38.36	36.17	52.86	170.273	42.4633	-2.00356	2.33889e-12	7.2293e-10	--	polysaccharide deacetylase [Magnaporthe oryzae Y34]	-	-	-	-	-	GO:0016787//hydrolase activity	GO:0044238//primary metabolic process
MSTRG.10566	302	103	252	1098	1133	618	3.04	2.06	2.35	11.34	10.66	7.07	2.48333	9.69	1.96422	3.02781e-12	9.08342e-10	RECQL4A	TLH2 [Magnaporthe oryzae]	-	-	-	-	-	GO:0017111//nucleoside-triphosphatase activity;GO:0032550//purine ribonucleoside binding;GO:0043169//cation binding	-
ncbi_2684781	465	107	409	1469	1523	951	9.99	4.56	8.15	32.29	30.53	23.19	7.56667	28.67	1.92181	3.19756e-12	9.31861e-10	--	C6 zinc finger domain containing protein [Colletotrichum tofieldiae]	-	-	-	-	GO:0043231//intracellular membrane-bounded organelle	GO:0046914//transition metal ion binding	GO:0006355//regulation of transcription, DNA-templated
ncbi_2680405	228	86	261	612	710	460	2.28	1.71	2.42	6.26	6.62	5.22	2.13667	6.03333	1.49759	5.64907e-12	1.55731e-09	HST3	hst3 protein [Colletotrichum gloeosporioides Nara gc5]	Metabolism	Amino acid metabolism	ko00340//Histidine metabolism	K20247	-	GO:0043168//anion binding	GO:0006631//fatty acid metabolic process;GO:0016570//histone modification
ncbi_5050034	4596	1545	4521	1220	1383	1404	80.65	53.83	73.65	21.92	22.66	27.98	69.3767	24.1867	-1.52024	7.61447e-12	2.04388e-09	lacZ	hydrolase [Magnaporthe oryzae 70-15]	-	-	-	-	-	GO:0003824//catalytic activity	GO:0044238//primary metabolic process
ncbi_2676264	1027	341	1154	3323	3570	1875	19.11	12.6	19.93	63.3	62.02	39.62	17.2133	54.98	1.67538	1.26799e-11	3.31627e-09	cao1	peroxisomal copper amine oxidase [Magnaporthe oryzae P131]	Metabolism;Metabolism;Metabolism;Metabolism;Metabolism;Metabolism	Global and overview maps;Global and overview maps;Amino acid metabolism;Amino acid metabolism;Amino acid metabolism;Metabolism of other amino acids	ko01100//Metabolic pathways;ko01110//Biosynthesis of secondary metabolites;ko00350//Tyrosine metabolism;ko00260//Glycine, serine and threonine metabolism;ko00360//Phenylalanine metabolism;ko00410//beta-Alanine metabolism	K00276;K00276;K00276;K00276;K00276;K00276	-	GO:0016641//oxidoreductase activity, acting on the CH-NH2 group of donors, oxygen as acceptor;GO:0043169//cation binding;GO:0048037//cofactor binding	GO:0044710//single-organism metabolic process;GO:1901564//organonitrogen compound metabolic process
ncbi_2680833	3395	787	3555	10004	10881	7283	49	22.55	47.63	147.81	146.61	119.36	39.7267	137.927	1.79572	1.45466e-11	3.70939e-09	KATG2	catalase-peroxidase 2 [Magnaporthe oryzae 70-15]	Metabolism;Metabolism;Metabolism;Metabolism	Global and overview maps;Global and overview maps;Amino acid metabolism;Amino acid metabolism	ko01100//Metabolic pathways;ko01110//Biosynthesis of secondary metabolites;ko00380//Tryptophan metabolism;ko00360//Phenylalanine metabolism	K03782;K03782;K03782;K03782	-	-	-
ncbi_2678768	177	40	261	12	8	18	3.42	1.53	4.68	0.24	0.14	0.39	3.21	0.256667	-3.64461	2.29357e-11	5.70596e-09	--	HET-domain-containing protein [Cenococcum geophilum 1.58]	-	-	-	-	-	-	-
ncbi_2679085	348	76	381	1649	1788	825	4.25	1.84	4.32	20.6	20.37	11.43	3.47	17.4667	2.3316	2.39948e-11	5.82732e-09	aurR2	fungal specific transcription factor domain-containing protein [Magnaporthe oryzae 70-15]	-	-	-	-	GO:0043231//intracellular membrane-bounded organelle	GO:0003676//nucleic acid binding;GO:0046914//transition metal ion binding	GO:0006355//regulation of transcription, DNA-templated
ncbi_2680277	2326	1372	2369	652	738	623	31.65	37.07	29.93	9.08	9.38	9.63	32.8833	9.36333	-1.81226	3.47213e-11	8.23623e-09	bglA	beta-glucosidase 1 [Magnaporthe oryzae 70-15]	Metabolism;Metabolism;Metabolism;Metabolism	Global and overview maps;Global and overview maps;Carbohydrate metabolism;Metabolism of other amino acids	ko01100//Metabolic pathways;ko01110//Biosynthesis of secondary metabolites;ko00500//Starch and sucrose metabolism;ko00460//Cyanoamino acid metabolism	K05349;K05349;K05349;K05349	-	GO:0015926//glucosidase activity	GO:0030243//cellulose metabolic process
ncbi_5051736	681	594	713	135	132	48	41.45	71.79	40.29	8.41	7.5	3.32	51.1767	6.41	-2.99709	3.60217e-11	8.35048e-09	--	hypothetical protein MGG_14523 [Magnaporthe oryzae 70-15]	-	-	-	-	-	-	-
ncbi_2679905	1188	334	1276	299	354	335	10.5	5.86	10.47	2.71	2.92	3.36	8.94333	2.99667	-1.57745	3.83059e-11	8.53529e-09	UGT80A2	UDP-glucose,sterol transferase [Magnaporthe oryzae 70-15]	-	-	-	-	-	GO:0016757//transferase activity, transferring glycosyl groups	GO:0030258//lipid modification
ncbi_2674668	307	144	389	123	124	93	4.43	4.13	5.22	1.82	1.67	1.53	4.59333	1.67333	-1.45682	3.84925e-11	8.53529e-09	TOK1	potassium channel [Coniochaeta ligniaria NRRL 30616]	-	-	-	-	GO:0031224//intrinsic component of membrane	GO:0005261//cation channel activity	GO:0006875//cellular metal ion homeostasis;GO:0034220//ion transmembrane transport
ncbi_2683783	52	15	66	242	240	160	1.26	0.72	1.49	6.02	5.44	4.41	1.15667	5.29	2.19329	4.36461e-11	9.47213e-09	AFLA_114810	pisatin demethylase [Magnaporthe oryzae 70-15]	-	-	-	-	-	GO:0016491//oxidoreductase activity;GO:0016741//transferase activity, transferring one-carbon groups;GO:0046906//tetrapyrrole binding;GO:0046914//transition metal ion binding	GO:0044710//single-organism metabolic process
ncbi_2677775	1728	489	1921	144	153	291	32.68	18.36	33.72	2.79	2.7	6.25	28.2533	3.91333	-2.85195	5.02242e-11	1.06726e-08	--	integral membrane protein [Magnaporthe oryzae 70-15]	-	-	-	-	GO:0044424//intracellular part	-	-
ncbi_2678146	4004	1719	4452	1884	2101	1636	69.33	59.1	71.56	33.4	33.96	32.17	66.6633	33.1767	-1.00672	5.27327e-11	1.0977e-08	--	hypothetical protein MGG_04836 [Magnaporthe oryzae 70-15]	-	-	-	-	-	-	-
ncbi_5049662	5390	2513	5688	2404	2496	1510	78.42	72.6	76.83	35.81	33.9	24.95	75.95	31.5533	-1.26726	5.73606e-11	1.17016e-08	--	non-anchored cell wall protein 2 [Neurospora crassa OR74A]	-	-	-	-	-	-	-
ncbi_2682285	1008	220	1066	155	134	37	24.68	10.7	24.23	3.89	3.06	1.03	19.87	2.66	-2.90109	8.95229e-11	1.79046e-08	qutD	quinate permease [Magnaporthe oryzae 70-15]	-	-	-	-	GO:0031224//intrinsic component of membrane	GO:0022857//transmembrane transporter activity	GO:0044763//single-organism cellular process;GO:0051234//establishment of localization
ncbi_12986770	1277	273	1266	324	367	224	20.88	8.86	19.21	5.42	5.6	4.16	16.3167	5.06	-1.68914	1.2512e-10	2.45427e-08	mug157	DUF1237 domain-containing protein [Magnaporthe oryzae Y34]	-	-	-	-	-	-	-
ncbi_2682611	564	188	613	238	256	198	5.02	3.32	5.07	2.17	2.13	2	4.47	2.1	-1.08989	1.35301e-10	2.60391e-08	--	hypothetical protein MGG_03058 [Magnaporthe oryzae 70-15]	-	-	-	-	-	-	-
ncbi_5049033	37	5	35	172	205	138	2.3	0.62	2.02	10.95	11.9	9.75	1.64667	10.8667	2.72229	1.39182e-10	2.62899e-08	--	hypothetical protein OOU_Y34scaffold01005g81 [Magnaporthe oryzae Y34]	-	-	-	-	-	-	-
ncbi_2678681	7026	2118	7622	1963	2390	2272	74.43	44.55	74.96	21.29	23.64	27.33	64.6467	24.0867	-1.42434	1.87269e-10	3.473e-08	srk1	CAMK/CAMK1 protein kinase [Magnaporthe oryzae 70-15]	-	-	-	-	-	GO:0004672//protein kinase activity;GO:0032550//purine ribonucleoside binding	GO:0006464//cellular protein modification process;GO:0006796//phosphate-containing compound metabolic process
ncbi_2685045	1864	676	1931	736	801	720	24.9	17.94	23.96	10.08	10	10.92	22.2667	10.3333	-1.10758	2.30692e-10	4.20189e-08	CYP97B3	cytochrome P450 [Colletotrichum gloeosporioides Cg-14]	-	-	-	-	-	GO:0016491//oxidoreductase activity;GO:0046906//tetrapyrrole binding;GO:0046914//transition metal ion binding	GO:0044710//single-organism metabolic process
ncbi_2682437	7707	1405	8325	1320	1307	450	186.18	67.39	186.7	32.64	29.48	12.34	146.757	24.82	-2.56385	2.60436e-10	4.66043e-08	ARB_02922	beta-Ig-H3/Fasciclin [Magnaporthe oryzae 70-15]	-	-	-	-	-	-	-
ncbi_2679007	653	196	717	2037	1984	1147	14.69	8.75	14.97	46.91	41.66	29.3	12.8033	39.29	1.61764	3.04068e-10	5.3474e-08	--	X-Pro dipeptidyl-peptidase [Magnaporthe oryzae 70-15]	-	-	-	-	-	GO:0004177//aminopeptidase activity	GO:0019538//protein metabolic process
ncbi_2683102	196	43	180	570	564	447	6.12	2.67	5.22	18.22	16.44	15.85	4.67	16.8367	1.85011	3.48067e-10	6.01743e-08	--	Glycosyl transferase, family 25 [Isaria fumosorosea ARSEF 2679]	-	-	-	-	-	-	-
ncbi_2676573	48	10	56	242	241	142	1.75	0.69	1.89	8.92	8.12	5.83	1.44333	7.62333	2.40102	4.04133e-10	6.87026e-08	--	mediated genome instability protein 1 [Fusarium langsethiae]	-	-	-	-	GO:0043234//protein complex	-	-
ncbi_2682607	943	261	1038	2565	2799	1610	11.89	6.54	12.15	33.09	32.93	23.03	10.1933	29.6833	1.54203	6.90784e-10	1.15508e-07	tdiE	S-adenosyl-L-methionine-dependent methyltransferase [Microdochium bolleyi]	-	-	-	-	-	-	-
ncbi_5048981	1522	476	1369	519	510	492	16.54	10.27	13.81	5.77	5.17	6.07	13.54	5.67	-1.25581	7.72618e-10	1.27108e-07	BEA3	multidrug resistance protein 3 [Magnaporthe oryzae 70-15]	-	-	-	-	GO:0031224//intrinsic component of membrane	GO:0015405//P-P-bond-hydrolysis-driven transmembrane transporter activity;GO:0017111//nucleoside-triphosphatase activity;GO:0032550//purine ribonucleoside binding	GO:0044763//single-organism cellular process;GO:0051234//establishment of localization;GO:0051828//entry into other organism involved in symbiotic interaction
ncbi_5049485	1294	328	1138	3029	3270	3146	33.51	16.87	27.36	80.31	79.07	92.53	25.9133	83.97	1.69618	1.01752e-09	1.64742e-07	TS2	3-oxoacyl-(acyl-carrier-protein) reductase [Colletotrichum orbiculare MAFF 240422]	-	-	-	-	-	GO:0003824//catalytic activity	GO:0044710//single-organism metabolic process
ncbi_5049529	1285	406	1440	374	451	438	33.62	21.09	34.98	10.02	11.02	13.01	29.8967	11.35	-1.39729	1.45146e-09	2.31326e-07	--	hypothetical protein MGG_11739 [Magnaporthe oryzae 70-15]	-	-	-	-	-	-	-
ncbi_5051674	10251	3062	11328	20564	23183	16529	127.79	75.79	131.1	262.45	269.82	233.99	111.56	255.42	1.19505	1.56023e-09	2.44836e-07	SPAC328.05	RNP domain-containing protein [Magnaporthe oryzae 70-15]	-	-	-	-	GO:0044444//cytoplasmic part	GO:0097159//organic cyclic compound binding	-
ncbi_2679363	1252	529	1413	431	541	487	21.62	18.14	22.65	7.62	8.72	9.55	20.8033	8.63	-1.26938	1.94837e-09	3.01112e-07	--	hypothetical protein MGG_11168 [Magnaporthe oryzae 70-15]	-	-	-	-	-	-	-
MSTRG.10834	211	88	236	654	837	918	1.72	1.42	1.78	5.45	6.37	8.5	1.64	6.77333	2.04617	2.17315e-09	3.24822e-07	bcsl1b	mitochondrial chaperone BCS1 [Magnaporthe oryzae Y34]	-	-	-	-	-	-	-
ncbi_2674867	125	63	118	13	12	22	3.56	3.57	3.12	0.38	0.32	0.71	3.41667	0.47	-2.86186	2.19733e-09	3.24822e-07	--	galactan 1,3-beta-galactosidase [Magnaporthe oryzae 70-15]	-	-	-	-	-	GO:0016798//hydrolase activity, acting on glycosyl bonds	GO:0044238//primary metabolic process
ncbi_2674859	3720	1142	3966	7047	8318	6369	56.55	34.47	55.97	109.67	118.05	109.94	48.9967	112.553	1.19985	2.26679e-09	3.30304e-07	Nox1	cytochrome b-245 heavychain subunit beta [Magnaporthe oryzae 70-15]	-	-	-	-	GO:0031224//intrinsic component of membrane	GO:0003824//catalytic activity	GO:0044710//single-organism metabolic process
ncbi_2674687	5163	2545	5002	676	816	1285	155.6	152.29	139.94	20.86	22.96	43.98	149.277	29.2667	-2.35066	2.59065e-09	3.72178e-07	Gnpda1	glucosamine-6-phosphate isomerase [Magnaporthe oryzae 70-15]	Metabolism;Metabolism	Global and overview maps;Carbohydrate metabolism	ko01100//Metabolic pathways;ko00520//Amino sugar and nucleotide sugar metabolism	K02564;K02564	-	GO:0003824//catalytic activity	GO:0034641//cellular nitrogen compound metabolic process;GO:0044238//primary metabolic process;GO:1901071//glucosamine-containing compound metabolic process
ncbi_2683088	1279	340	1166	289	305	347	44.6	23.54	37.74	10.32	9.93	13.74	35.2933	11.33	-1.63925	2.95632e-09	4.18811e-07	--	hypothetical protein MGG_07369 [Magnaporthe oryzae 70-15]	-	-	-	-	-	-	-
ncbi_2681139	464	61	480	1905	2249	2835	9.96	2.6	9.56	41.86	45.06	69.09	7.37333	52.0033	2.81822	3.18942e-09	4.45645e-07	ASPCADRAFT_517149	benzoate 4-monooxygenase cytochrome P450 [Magnaporthe oryzae 70-15]	-	-	-	-	-	GO:0016491//oxidoreductase activity;GO:0046906//tetrapyrrole binding;GO:0046914//transition metal ion binding	GO:0044710//single-organism metabolic process
ncbi_12984843	2462	932	2773	949	1206	1022	60.36	45.36	63.11	23.82	27.6	28.45	56.2767	26.6233	-1.07985	3.51683e-09	4.84752e-07	--	serum paraoxonase arylesterase [Colletotrichum incanum]	-	-	-	-	-	-	-
ncbi_2682021	467	154	386	116	116	128	18.43	12.07	14.14	4.69	4.27	5.74	14.88	4.9	-1.60252	4.33579e-09	5.71596e-07	--	hypothetical protein MGG_10409 [Magnaporthe oryzae 70-15]	-	-	-	-	-	-	-
ncbi_2680852	1	0	2	68	60	108	0.05	0	0.09	3.36	2.7	5.91	0.0466667	3.99	6.41785	4.35816e-09	5.71596e-07	--	hypothetical protein MGG_09819 [Magnaporthe oryzae 70-15]	-	-	-	-	-	-	-
ncbi_2683348	21	0	20	232	238	108	0.74	0	0.65	8.33	7.79	4.3	0.463333	6.80667	3.87683	4.37103e-09	5.71596e-07	SPCC757.13	allantoate permease [Magnaporthe oryzae 70-15]	-	-	-	-	GO:0031224//intrinsic component of membrane	-	GO:0044763//single-organism cellular process
ncbi_2678536	1294	135	1398	6124	7511	8513	39	8.08	39.11	188.94	211.33	291.34	28.73	230.537	3.00437	4.72789e-09	6.10436e-07	--	hypothetical protein MGG_08337 [Magnaporthe oryzae 70-15]	-	-	-	-	-	-	-
ncbi_2676861	2200	1265	2290	918	871	516	51.67	58.99	49.93	22.07	19.1	13.76	53.53	18.31	-1.54772	6.21086e-09	7.91884e-07	ARB_05372	aldose 1-epimerase [Magnaporthe oryzae 70-15]	Metabolism;Metabolism;Metabolism;Metabolism;Metabolism	Global and overview maps;Global and overview maps;Global and overview maps;Carbohydrate metabolism;Carbohydrate metabolism	ko01100//Metabolic pathways;ko01110//Biosynthesis of secondary metabolites;ko01130//Biosynthesis of antibiotics;ko00010//Glycolysis / Gluconeogenesis;ko00052//Galactose metabolism	K01785;K01785;K01785;K01785;K01785	-	GO:0003824//catalytic activity;GO:0005488//binding	GO:0044238//primary metabolic process
ncbi_2681220	394	121	460	922	1171	1042	5.56	3.3	6.13	13.12	15.06	16.31	4.99667	14.83	1.56948	6.74802e-09	8.49751e-07	--	kinesin light chain [Magnaporthe oryzae 70-15]	-	-	-	-	GO:0005875//microtubule associated complex	GO:0003774//motor activity;GO:0032550//purine ribonucleoside binding	GO:0055086//nucleobase-containing small molecule metabolic process
ncbi_2674908	1961	818	1891	780	826	751	45.07	37.33	40.35	18.35	17.72	19.6	40.9167	18.5567	-1.14075	7.53175e-09	9.36876e-07	--	gegh16 protein [Ophiostoma piceae UAMH 11346]	-	-	-	-	-	-	-
ncbi_5049117	1114	429	1093	307	298	367	25.16	19.24	22.92	7.1	6.28	9.41	22.44	7.59667	-1.56263	7.67079e-09	9.42676e-07	MEP	extracellular elastinolytic metalloproteinase [Magnaporthe oryzae 70-15]	-	-	-	-	GO:0044421//extracellular region part	GO:0046914//transition metal ion binding;GO:0070011//peptidase activity, acting on L-amino acid peptides	GO:0019538//protein metabolic process
MSTRG.12033	188	85	213	494	570	455	4.51	4.05	4.75	12.13	12.77	12.4	4.43667	12.4333	1.48667	8.20514e-09	9.96339e-07	--	kinase-like protein [Coniochaeta ligniaria NRRL 30616]	-	-	-	-	-	-	-
ncbi_2684348	1074	410	1299	2703	3040	3073	16.02	12.14	17.99	41.28	42.34	52.06	15.3833	45.2267	1.55581	9.02942e-09	1.08353e-06	--	hypothetical protein MGG_06212 [Magnaporthe oryzae 70-15]	-	-	-	-	-	-	-
ncbi_2682402	1527	430	1621	409	437	484	46.87	26.21	46.19	12.85	12.52	16.87	39.7567	14.08	-1.49755	1.09767e-08	1.30189e-06	opsB	candidapepsin-8 [Magnaporthe oryzae Y34]	-	-	-	-	-	-	-
ncbi_2680023	140	78	135	38	37	29	2.92	3.23	2.62	0.81	0.72	0.69	2.92333	0.74	-1.98202	1.14811e-08	1.34606e-06	AOX1	alcohol oxidase [Magnaporthe oryzae 70-15]	Metabolism;Metabolism;Metabolism	Global and overview maps;Global and overview maps;Energy metabolism	ko01100//Metabolic pathways;ko01200//Carbon metabolism;ko00680//Methane metabolism	K17066;K17066;K17066	-	GO:0000166//nucleotide binding;GO:0016614//oxidoreductase activity, acting on CH-OH group of donors	GO:0044710//single-organism metabolic process
ncbi_2683534	2059	754	2260	650	607	741	31.62	22.99	32.22	10.22	8.7	12.92	28.9433	10.6133	-1.44735	1.21056e-08	1.40169e-06	--	serine threonine protein kinase [Colletotrichum gloeosporioides Nara gc5]	-	-	-	-	-	-	GO:0044763//single-organism cellular process
ncbi_2681626	1447	457	1734	573	600	268	31.22	19.57	34.75	12.65	12.09	6.56	28.5133	10.4333	-1.45044	1.42241e-08	1.61206e-06	--	enoyl- hydratase isomerase family [Colletotrichum gloeosporioides Nara gc5]	-	-	-	-	-	GO:0016746//transferase activity, transferring acyl groups	GO:0007275//multicellular organism development
ncbi_5050895	170	77	163	49	45	45	2.97	2.67	2.65	0.88	0.73	0.89	2.76333	0.833333	-1.72944	1.44376e-08	1.61828e-06	nahA	glycosyl hydrolase family 20 [Colletotrichum graminicola M1.001]	Metabolism;Metabolism;Metabolism;Metabolism;Metabolism;Metabolism	Global and overview maps;Carbohydrate metabolism;Glycan biosynthesis and metabolism;Glycan biosynthesis and metabolism;Glycan biosynthesis and metabolism;Glycan biosynthesis and metabolism	ko01100//Metabolic pathways;ko00520//Amino sugar and nucleotide sugar metabolism;ko00513//Various types of N-glycan biosynthesis;ko00511//Other glycan degradation;ko00603//Glycosphingolipid biosynthesis - globo and isoglobo series;ko00531//Glycosaminoglycan degradation	K12373;K12373;K12373;K12373;K12373;K12373	-	GO:0015929//hexosaminidase activity	GO:0044238//primary metabolic process
ncbi_2678325	2078	563	2261	795	938	707	28.74	15.46	29.03	11.26	12.11	11.1	24.41	11.49	-1.08709	1.52787e-08	1.69395e-06	--	related to nitrate assimilation regulatory protein nirA [Fusarium proliferatum]	-	-	-	-	GO:0043231//intracellular membrane-bounded organelle	GO:0003676//nucleic acid binding;GO:0046914//transition metal ion binding	GO:0006355//regulation of transcription, DNA-templated
ncbi_2678676	752	110	685	3272	5119	23561	39.77	11.55	33.63	177.13	252.71	1414.79	28.3167	614.877	4.44057	1.59532e-08	1.74971e-06	--	hypothetical protein MGG_08552 [Magnaporthe oryzae 70-15]	-	-	-	-	-	-	-
ncbi_2677450	903	248	830	313	351	294	12.25	6.68	10.46	4.35	4.45	4.53	9.79667	4.44333	-1.14065	1.69458e-08	1.8388e-06	ASPG	L-asparaginase [Magnaporthe oryzae 70-15]	-	-	-	-	-	-	GO:0007275//multicellular organism development;GO:0019752//carboxylic acid metabolic process
ncbi_5049667	5721	1379	6095	2083	2354	1454	79.9	38.24	79.02	29.78	30.69	23.06	65.72	27.8433	-1.239	1.71374e-08	1.84002e-06	HGT1	high affinity glucose transporter [Magnaporthe oryzae 70-15]	-	-	-	-	GO:0031224//intrinsic component of membrane	GO:0022857//transmembrane transporter activity	GO:0044763//single-organism cellular process;GO:0044765//single-organism transport
ncbi_2675998	445	132	456	938	958	714	8.52	5.02	8.1	18.38	17.12	15.52	7.21333	17.0067	1.23736	1.91832e-08	2.03821e-06	hxnP	MFS transporter [Magnaporthe oryzae 70-15]	-	-	-	-	-	-	GO:0044763//single-organism cellular process
ncbi_12984416	980	337	1063	1802	2006	1487	33.31	22.74	33.54	62.7	63.65	57.39	29.8633	61.2467	1.03626	1.94294e-08	2.04309e-06	coq9	ubiquinone biosynthesis protein COQ9-B, mitochondrial precursor [Magnaporthe oryzae P131]	-	-	-	-	-	-	-
ncbi_2681354	2633	376	2282	126	150	320	118.95	33.73	95.7	5.83	6.33	16.42	82.7933	9.52667	-3.11947	2.04096e-08	2.11131e-06	asl1	Alkali-sensitive linkage protein 1-like protein 1 [Colletotrichum chlorophyti]	-	-	-	-	-	-	-
ncbi_2676237	8746	2402	9599	3747	4154	2337	207.1	112.93	211.01	90.83	91.83	62.84	177.013	81.8333	-1.1131	2.25925e-08	2.30443e-06	SPAC1851.02	1-acyl-sn-glycerol-3-phosphate acyltransferase beta [Magnaporthe oryzae 70-15]	Metabolism;Metabolism;Metabolism;Metabolism	Global and overview maps;Global and overview maps;Lipid metabolism;Lipid metabolism	ko01100//Metabolic pathways;ko01110//Biosynthesis of secondary metabolites;ko00564//Glycerophospholipid metabolism;ko00561//Glycerolipid metabolism	K13509;K13509;K13509;K13509	GO:0043231//intracellular membrane-bounded organelle;GO:0043232//intracellular non-membrane-bounded organelle	GO:0016740//transferase activity	GO:0006650//glycerophospholipid metabolic process;GO:0007275//multicellular organism development
ncbi_2679133	2305	819	2382	833	952	925	48.5	34.22	46.53	17.95	18.7	22.1	43.0833	19.5833	-1.1375	2.28675e-08	2.30939e-06	ATR2	ent-kaurene oxidase [Magnaporthe oryzae 70-15]	-	-	-	-	-	GO:0016491//oxidoreductase activity;GO:0046906//tetrapyrrole binding;GO:0046914//transition metal ion binding	GO:0044710//single-organism metabolic process
ncbi_2681677	142	102	197	17	14	33	6.5	9.27	8.37	0.8	0.6	1.71	8.04667	1.03667	-2.95644	2.36871e-08	2.36871e-06	--	hypothetical protein MGG_10066 [Magnaporthe oryzae 70-15]	-	-	-	-	-	-	-
ncbi_2685189	1991	887	2118	659	668	758	61.55	54.45	60.79	20.86	19.28	26.61	58.93	22.25	-1.4052	2.41024e-08	2.38684e-06	mdlA	lipase [Colletotrichum fioriniae PJ7]	-	-	-	-	-	GO:0003824//catalytic activity	GO:0006629//lipid metabolic process
ncbi_2680798	233	70	218	504	533	446	15.94	9.51	13.84	35.3	34.04	34.65	13.0967	34.6633	1.40421	2.6081e-08	2.53359e-06	--	hypothetical protein MGG_09807 [Magnaporthe oryzae 70-15]	-	-	-	-	-	-	-
ncbi_2677876	173	76	146	472	549	382	4.2	3.67	3.29	11.74	12.45	10.54	3.72	11.5767	1.63785	3.09818e-08	2.95341e-06	lolP1	pisatin demethylase [Magnaporthe oryzae 70-15]	-	-	-	-	-	GO:0016491//oxidoreductase activity;GO:0016741//transferase activity, transferring one-carbon groups;GO:0046906//tetrapyrrole binding;GO:0046914//transition metal ion binding	GO:0044710//single-organism metabolic process
ncbi_2683310	294	86	300	116	98	75	10.1	5.86	9.56	4.08	3.14	2.92	8.50667	3.38	-1.33157	3.22782e-08	3.04849e-06	--	coagulation factor 5/8 type domain-containing protein [Magnaporthe oryzae 70-15]	-	-	-	-	-	-	-
ncbi_2675381	614	231	633	243	323	241	9.4	7.02	8.99	3.81	4.61	4.19	8.47	4.20333	-1.01083	3.4399e-08	3.21899e-06	--	hypothetical protein MGG_04965 [Magnaporthe oryzae 70-15]	-	-	-	-	-	-	-
ncbi_2680146	209	82	217	80	74	67	4.21	3.28	4.05	1.65	1.39	1.53	3.84667	1.52333	-1.33638	3.91911e-08	3.63409e-06	--	secreted protein [Colletotrichum simmondsii]	-	-	-	-	-	-	-
ncbi_2674814	799	179	769	123	133	23	27.01	12.01	24.13	4.26	4.2	0.88	21.05	3.11333	-2.75729	4.47132e-08	4.07209e-06	chit46	endochitinase [Magnaporthe oryzae 70-15]	Metabolism;Metabolism	Global and overview maps;Carbohydrate metabolism	ko01100//Metabolic pathways;ko00520//Amino sugar and nucleotide sugar metabolism	K01183;K01183	-	GO:0004553//hydrolase activity, hydrolyzing O-glycosyl compounds	GO:0006026//aminoglycan catabolic process;GO:0044238//primary metabolic process
ncbi_12986295	419	178	542	109	161	154	6.48	5.47	7.79	1.73	2.33	2.71	6.58	2.25667	-1.54389	4.7439e-08	4.25142e-06	ARB_01444	endo-1,3(4)-beta-glucanase 1 [Magnaporthe oryzae 70-15]	-	-	-	-	-	GO:0052736//beta-glucanase activity	GO:0044036//cell wall macromolecule metabolic process
ncbi_2676425	3256	878	3574	1032	1130	1115	95.4	51.07	97.19	30.95	30.91	37.09	81.22	32.9833	-1.3001	4.75159e-08	4.25142e-06	pps1	CDP-diacylglycerol-serine O-phosphatidyltransferase [Magnaporthe oryzae 70-15]	Metabolism;Metabolism;Metabolism;Metabolism	Global and overview maps;Global and overview maps;Amino acid metabolism;Lipid metabolism	ko01100//Metabolic pathways;ko01110//Biosynthesis of secondary metabolites;ko00260//Glycine, serine and threonine metabolism;ko00564//Glycerophospholipid metabolism	K17103;K17103;K17103;K17103	GO:0031224//intrinsic component of membrane;GO:0031966//mitochondrial membrane	GO:0016772//transferase activity, transferring phosphorus-containing groups	GO:0006658//phosphatidylserine metabolic process;GO:0007275//multicellular organism development;GO:0009267//cellular response to starvation;GO:0010511//regulation of phosphatidylinositol biosynthetic process;GO:0010948//negative regulation of cell cycle process;GO:0046337//phosphatidylethanolamine metabolic process;GO:0071555//cell wall organization
ncbi_2678145	1691	563	1757	450	554	603	51.07	33.76	49.26	13.91	15.62	20.68	44.6967	16.7367	-1.41716	5.01954e-08	4.45211e-06	--	hypothetical protein MGG_04835 [Magnaporthe oryzae 70-15]	-	-	-	-	-	-	-
ncbi_2677979	710	244	916	1495	1981	1386	8.99	6.14	10.77	19.38	23.42	19.93	8.63333	20.91	1.2762	6.0983e-08	5.3623e-06	--	serine/threonine protein kinase [Magnaporthe oryzae 70-15]	-	-	-	-	-	GO:0004672//protein kinase activity;GO:0032550//purine ribonucleoside binding	GO:0006464//cellular protein modification process;GO:0006796//phosphate-containing compound metabolic process
ncbi_2674168	2606	1820	2951	526	728	851	53.1	73.63	55.82	10.97	13.85	19.69	60.85	14.8367	-2.03609	6.53564e-08	5.69774e-06	AMDHD2	N-acetylglucosamine-6-phosphate deacetylase [Magnaporthe oryzae 70-15]	Metabolism;Metabolism	Global and overview maps;Carbohydrate metabolism	ko01130//Biosynthesis of antibiotics;ko00520//Amino sugar and nucleotide sugar metabolism	K01443;K01443	-	GO:0016811//hydrolase activity, acting on carbon-nitrogen (but not peptide) bonds, in linear amides	GO:1901071//glucosamine-containing compound metabolic process
ncbi_2678732	195	152	208	47	51	50	5.11	7.91	5.06	1.26	1.25	1.49	6.02667	1.33333	-2.17632	6.98363e-08	5.99355e-06	--	glycosyltransferase family 31 protein [Purpureocillium lilacinum]	-	-	-	-	-	GO:0016740//transferase activity	-
ncbi_2674909	2911	802	2585	7189	7756	10320	29.49	16.13	24.31	74.56	73.36	118.72	23.31	88.88	1.93091	6.99248e-08	5.99355e-06	niiA	nitrite reductase [Magnaporthe oryzae 70-15]	Metabolism	Energy metabolism	ko00910//Nitrogen metabolism	K17877	-	GO:0000166//nucleotide binding;GO:0003824//catalytic activity;GO:0043169//cation binding;GO:0046906//tetrapyrrole binding;GO:0051536//iron-sulfur cluster binding	GO:0044710//single-organism metabolic process
ncbi_2684778	2904	787	2990	5573	6198	4887	56.22	30.25	53.74	110.46	112.03	107.44	46.7367	109.977	1.23457	7.28466e-08	6.19196e-06	ivoC	benzoate 4-monooxygenase cytochrome P450 [Magnaporthe oryzae 70-15]	-	-	-	-	-	GO:0016491//oxidoreductase activity;GO:0046906//tetrapyrrole binding;GO:0046914//transition metal ion binding	GO:0044710//single-organism metabolic process
ncbi_2683351	453	113	472	1048	1216	718	5.42	2.69	5.25	12.85	13.59	9.76	4.45333	12.0667	1.43807	9.66168e-08	8.14456e-06	GGP2	GMP synthase [Colletotrichum tofieldiae]	-	-	-	-	-	-	-
ncbi_2674313	135	32	133	364	334	284	4.62	2.18	4.23	12.77	10.68	11.05	3.67667	11.5	1.64516	1.07422e-07	8.9812e-06	--	hypothetical protein MGG_00287 [Magnaporthe oryzae 70-15]	-	-	-	-	-	-	-
ncbi_2680014	119	94	127	34	31	18	4.88	7.66	4.84	1.43	1.19	0.84	5.79333	1.15333	-2.32858	1.11636e-07	9.25761e-06	abfB	alpha-L-arabinofuranosidase axhA-2 [Magnaporthe oryzae 70-15]	-	-	-	-	-	GO:0004553//hydrolase activity, hydrolyzing O-glycosyl compounds	-
ncbi_2676260	5064	2645	4719	728	796	1422	55.59	57.65	48.09	8.18	8.16	17.73	53.7767	11.3567	-2.24344	1.12715e-07	9.27168e-06	ENA2	potassium/sodium efflux P-type ATPase [Magnaporthe oryzae 70-15]	-	-	-	-	GO:0031224//intrinsic component of membrane	GO:0003824//catalytic activity;GO:0008324//cation transmembrane transporter activity;GO:0032550//purine ribonucleoside binding;GO:0043169//cation binding	GO:0006812//cation transport
ncbi_2675987	105	15	116	469	458	255	2.08	0.59	2.13	9.5	8.46	5.73	1.6	7.89667	2.30317	1.15318e-07	9.40995e-06	--	hypothetical protein MGG_05423 [Magnaporthe oryzae 70-15]	-	-	-	-	-	-	-
ncbi_2674156	159	122	174	32	48	40	5.06	7.72	5.15	1.04	1.43	1.45	5.97667	1.30667	-2.19345	1.22487e-07	9.91558e-06	--	glycoside hydrolase, family 16 [Sporothrix schenckii 1099-18]	-	-	-	-	-	-	GO:0044238//primary metabolic process
ncbi_2681028	5686	1471	6008	2218	2298	1114	153.54	78.87	150.61	61.31	57.93	34.16	127.673	51.1333	-1.32012	1.25391e-07	1.00546e-05	Gk	glycerol kinase [Magnaporthe oryzae Y34]	Metabolism;Metabolism	Global and overview maps;Lipid metabolism	ko01100//Metabolic pathways;ko00561//Glycerolipid metabolism	K00864;K00864	-	GO:0016772//transferase activity, transferring phosphorus-containing groups	GO:0044238//primary metabolic process;GO:0052646//alditol phosphate metabolic process
ncbi_12985150	1077	372	1254	405	492	454	14.76	10.12	15.95	5.68	6.29	7.06	13.61	6.34333	-1.10135	1.26175e-07	1.00546e-05	cys-14	sulfate permease 2 [Magnaporthe oryzae 70-15]	-	-	-	-	GO:0031224//intrinsic component of membrane	GO:0015103//inorganic anion transmembrane transporter activity	GO:0008272//sulfate transport;GO:0044763//single-organism cellular process
ncbi_2683909	62	41	111	18	15	15	1.37	1.8	2.28	0.41	0.31	0.38	1.81667	0.366667	-2.30875	1.51293e-07	1.19627e-05	avnA	cytochrome P450 monooxygenase [Magnaporthe oryzae 70-15]	-	-	-	-	-	GO:0016491//oxidoreductase activity;GO:0046906//tetrapyrrole binding;GO:0046914//transition metal ion binding	GO:0044710//single-organism metabolic process
ncbi_2678409	22208	7047	24199	6836	8136	8636	341.94	215.44	345.89	107.75	116.95	151	301.09	125.233	-1.26558	1.87758e-07	1.47318e-05	malA	NADP-dependent malic enzyme [Magnaporthe oryzae 70-15]	Metabolism;Metabolism;Metabolism	Global and overview maps;Global and overview maps;Carbohydrate metabolism	ko01100//Metabolic pathways;ko01200//Carbon metabolism;ko00620//Pyruvate metabolism	K00029;K00029;K00029	-	GO:0000166//nucleotide binding;GO:0004470//malic enzyme activity;GO:0043169//cation binding	GO:0043648//dicarboxylic acid metabolic process
ncbi_2680338	1032	765	1141	274	283	348	14.59	21.48	14.98	3.97	3.74	5.59	17.0167	4.43333	-1.94048	1.89729e-07	1.47728e-05	--	related to integral membrane protein PTH11 [Fusarium proliferatum ET1]	-	-	-	-	-	-	-
ncbi_2677440	445	112	463	979	1047	987	13.46	6.73	13	30.31	29.56	33.9	11.0633	31.2567	1.49838	2.0485e-07	1.58294e-05	--	translation initiation factor eIF-2B subunit family protein [Magnaporthe oryzae Y34]	-	-	-	-	-	-	-
ncbi_2681970	1102	228	1006	217	249	278	38.06	15.63	32.25	7.67	8.03	10.9	28.6467	8.86667	-1.6919	2.30968e-07	1.77133e-05	--	Lysine acetyltransferase [Madurella mycetomatis]	-	-	-	-	-	GO:0016407//acetyltransferase activity	-
ncbi_2683199	34	11	33	136	134	207	1.4	0.9	1.26	5.73	5.14	9.67	1.18667	6.84667	2.52849	2.7213e-07	2.05609e-05	--	hypothetical protein MGG_07303 [Magnaporthe oryzae 70-15]	-	-	-	-	-	-	GO:0052048//interaction with host via secreted substance involved in symbiotic interaction
ncbi_12984653	23439	12381	24536	11954	12233	7049	472.47	495.53	459.14	246.68	230.21	161.35	475.713	212.747	-1.16096	2.93006e-07	2.19755e-05	ecdD	high-affinity glucose transporter RGT2 [Magnaporthe oryzae Y34]	-	-	-	-	GO:0031224//intrinsic component of membrane	GO:0022857//transmembrane transporter activity	GO:0044763//single-organism cellular process;GO:0044765//single-organism transport
ncbi_2683192	7704	2364	8151	3233	3523	1500	111.79	68.1	109.79	48.02	47.73	24.72	96.56	40.1567	-1.26579	2.99278e-07	2.2282e-05	SPAPB1E7.08c	membrane transporter [Magnaporthe oryzae 70-15]	-	-	-	-	GO:0031224//intrinsic component of membrane	-	GO:0044763//single-organism cellular process
ncbi_2680706	1025	249	1086	198	219	292	18.05	8.7	17.75	3.57	3.6	5.84	14.8333	4.33667	-1.77418	3.31085e-07	2.42317e-05	--	Calcium uniporter protein 5, mitochondrial [Valsa mali var. pyri] [Valsa mali]	-	-	-	-	GO:0031224//intrinsic component of membrane	GO:0046943//carboxylic acid transmembrane transporter activity	-
ncbi_5050165	442	133	469	895	957	632	16.24	9.7	16	33.66	32.83	26.37	13.98	30.9533	1.14673	3.32592e-07	2.42317e-05	SAY1	DNA repair and recombination protein RAD5C [Magnaporthe oryzae Y34]	-	-	-	-	-	GO:0003824//catalytic activity	-
ncbi_2678697	116	207	160	35	27	16	1.53	5.42	1.96	0.47	0.33	0.24	2.97	0.346667	-3.09884	4.12232e-07	2.9821e-05	vpr	minor extracellular protease vpr [Magnaporthe oryzae 70-15]	-	-	-	-	-	GO:0004175//endopeptidase activity	GO:0019538//protein metabolic process
ncbi_5049012	6406	902	6933	19434	22239	23251	78.57	21.96	78.93	244	254.63	323.81	59.82	274.147	2.19625	4.81849e-07	3.46117e-05	crnA	nitrate transporter [Magnaporthe oryzae 70-15]	Metabolism	Energy metabolism	ko00910//Nitrogen metabolism	K02575	GO:0031224//intrinsic component of membrane	GO:0015103//inorganic anion transmembrane transporter activity	GO:0015698//inorganic anion transport;GO:0044763//single-organism cellular process
ncbi_2682304	307	123	351	113	115	124	5.9	4.68	6.27	2.22	2.07	2.71	5.61667	2.33333	-1.26732	4.86976e-07	3.47353e-05	--	hypothetical protein MGG_02704 [Magnaporthe oryzae 70-15]	-	-	-	-	-	-	-
ncbi_2675735	991	507	963	475	490	298	19.95	20.26	18	9.79	9.21	6.81	19.4033	8.60333	-1.17334	5.05452e-07	3.58029e-05	--	glycoside hydrolase subgroup catalytic core protein [Purpureocillium lilacinum]	-	-	-	-	-	-	-
ncbi_2676203	462	61	517	1479	1860	2415	11.15	2.92	11.59	36.56	41.92	66.21	8.55333	48.23	2.49537	5.2031e-07	3.66011e-05	--	hypothetical protein MGG_05500 [Magnaporthe oryzae 70-15]	-	-	-	-	-	-	-
ncbi_2684171	5424	1433	5075	391	526	1155	76.14	39.93	66.14	5.62	6.89	18.41	60.7367	10.3067	-2.55899	5.44358e-07	3.77718e-05	pld1	phospholipase D p1 [Magnaporthe oryzae 70-15]	Metabolism;Metabolism;Cellular Processes;Metabolism;Metabolism	Global and overview maps;Global and overview maps;Transport and catabolism;Lipid metabolism;Lipid metabolism	ko01100//Metabolic pathways;ko01110//Biosynthesis of secondary metabolites;ko04144//Endocytosis;ko00564//Glycerophospholipid metabolism;ko00565//Ether lipid metabolism	K01115;K01115;K01115;K01115;K01115	-	-	GO:0050794//regulation of cellular process
ncbi_2679278	207	55	206	414	497	414	9.71	5.12	8.97	19.88	21.76	22.05	7.93333	21.23	1.42011	5.56675e-07	3.83654e-05	--	hypothetical protein MGG_01177 [Magnaporthe oryzae 70-15]	-	-	-	-	GO:0031224//intrinsic component of membrane	-	-
ncbi_2678130	894	287	912	1979	2001	2278	19.93	12.7	18.88	45.17	41.65	57.67	17.17	48.1633	1.48805	5.79333e-07	3.9659e-05	yvaG	15-hydroxyprostaglandin dehydrogenase [Magnaporthe oryzae 70-15]	-	-	-	-	-	GO:0003824//catalytic activity	GO:0044710//single-organism metabolic process
ncbi_2680539	594	145	674	165	168	185	11.04	5.35	11.63	3.14	2.92	3.91	9.34	3.32333	-1.49079	5.87551e-07	3.99367e-05	QDR3	quinidine resistance [Magnaporthe oryzae 70-15]	-	-	-	-	GO:0031224//intrinsic component of membrane	GO:0022891//substrate-specific transmembrane transporter activity	GO:0003006//developmental process involved in reproduction;GO:0015846//polyamine transport;GO:0015893//drug transport;GO:0044763//single-organism cellular process;GO:0048878//chemical homeostasis
ncbi_2681017	4868	886	5216	52	91	474	118.66	42.88	118.03	1.3	2.07	13.12	93.19	5.49667	-4.08355	5.92372e-07	3.99367e-05	Plpp5	lipid phosphate phosphatase 1 [Magnaporthe oryzae 70-15]	-	-	-	-	-	-	-
ncbi_5050013	40	7	37	197	184	84	0.25	0.09	0.21	1.25	1.06	0.59	0.183333	0.966667	2.39855	5.95135e-07	3.99367e-05	FUB1	mycocerosic acid synthase [Magnaporthe oryzae 70-15]	-	-	-	-	-	GO:0016740//transferase activity;GO:0046914//transition metal ion binding	GO:0044710//single-organism metabolic process
ncbi_2679997	106	31	99	256	247	216	6.66	3.87	5.77	16.46	14.49	15.41	5.43333	15.4533	1.50801	6.15003e-07	4.0734e-05	HNM1	amino acid permease [Coniochaeta ligniaria NRRL 30616]	-	-	-	-	GO:0031224//intrinsic component of membrane	GO:0046943//carboxylic acid transmembrane transporter activity	GO:0044763//single-organism cellular process;GO:0046942//carboxylic acid transport
ncbi_12984357	1275	313	1317	481	594	393	22.67	11.05	21.74	8.75	9.86	7.93	18.4867	8.84667	-1.06328	6.26014e-07	4.11958e-05	ARB_02390	N-acetylated-alpha-linked acidic dipeptidase 2 [Magnaporthe oryzae 70-15]	-	-	-	-	-	-	-
ncbi_2685161	252	33	279	838	891	862	13.41	3.49	13.78	45.64	44.26	52.08	10.2267	47.3267	2.21032	6.5107e-07	4.257e-05	--	hypothetical protein OOU_Y34scaffold00663g13 [Magnaporthe oryzae Y34]	-	-	-	-	-	-	-
ncbi_2676204	1702	228	1889	5306	6132	6361	32.3	8.59	33.28	103.08	108.64	137.08	24.7233	116.267	2.23349	7.09764e-07	4.61121e-05	--	Ankyrin repeat protein [Colletotrichum higginsianum IMI 349063]	-	-	-	-	-	-	-
ncbi_2684008	732	172	786	1867	2120	1112	12.25	5.72	12.21	31.99	33.13	21.13	10.06	28.75	1.51493	7.44817e-07	4.80831e-05	--	hypothetical protein MGG_05967 [Magnaporthe oryzae 70-15]	-	-	-	-	-	-	-
ncbi_2676193	357	140	356	180	149	122	10.66	8.3	9.87	5.5	4.15	4.14	9.61	4.59667	-1.06395	7.52654e-07	4.82835e-05	--	beta-1,6-galactanase [Magnaporthe oryzae 70-15]	-	-	-	-	-	GO:0016787//hydrolase activity	GO:0044238//primary metabolic process
ncbi_2683563	177	99	170	959	882	394	8.1	8.99	7.22	44.92	37.67	20.47	8.10333	34.3533	2.08386	7.69642e-07	4.90647e-05	--	hypothetical protein MGG_07643 [Magnaporthe oryzae 70-15]	-	-	-	-	-	-	-
ncbi_2681829	459	200	529	175	163	193	3.9	3.37	4.17	1.52	1.29	1.86	3.81333	1.55667	-1.29259	9.50344e-07	5.98365e-05	bfr1	brefeldin A resistance protein [Magnaporthe oryzae Y34]	-	-	-	-	GO:0031224//intrinsic component of membrane	GO:0015405//P-P-bond-hydrolysis-driven transmembrane transporter activity;GO:0017111//nucleoside-triphosphatase activity;GO:0032550//purine ribonucleoside binding	GO:0044763//single-organism cellular process;GO:0051234//establishment of localization
ncbi_2677852	415	165	403	194	229	121	10.02	7.91	9.03	4.8	5.16	3.32	8.98667	4.42667	-1.02157	1.08399e-06	6.78327e-05	CYP51	cytochrome P450 51 [Magnaporthe oryzae 70-15]	Metabolism;Metabolism;Metabolism;Metabolism	Global and overview maps;Global and overview maps;Global and overview maps;Lipid metabolism	ko01100//Metabolic pathways;ko01110//Biosynthesis of secondary metabolites;ko01130//Biosynthesis of antibiotics;ko00100//Steroid biosynthesis	K05917;K05917;K05917;K05917	-	GO:0016491//oxidoreductase activity;GO:0016741//transferase activity, transferring one-carbon groups;GO:0046906//tetrapyrrole binding;GO:0046914//transition metal ion binding	GO:0044710//single-organism metabolic process
ncbi_2675479	160	52	153	345	372	244	3.29	2.12	2.92	7.25	7.14	5.7	2.77667	6.69667	1.27009	1.09554e-06	6.81372e-05	--	hypothetical protein MGG_05148 [Magnaporthe oryzae 70-15]	-	-	-	-	-	-	-
ncbi_2682034	822	198	1024	1987	2109	1858	18.17	8.69	21.01	44.96	43.52	46.63	15.9567	45.0367	1.49694	1.10795e-06	6.84915e-05	--	C6 transcription factor OefC [Magnaporthe oryzae Y34]	-	-	-	-	-	-	-
ncbi_2678934	466	387	500	143	128	154	14.4	23.74	14.34	4.52	3.69	5.4	17.4933	4.53667	-1.9471	1.18499e-06	7.25677e-05	pgxB	exopolygalacturonase [Magnaporthe oryzae 70-15]	Metabolism;Metabolism	Global and overview maps;Carbohydrate metabolism	ko01100//Metabolic pathways;ko00040//Pentose and glucuronate interconversions	K01213;K01213	-	GO:0016787//hydrolase activity	GO:0044238//primary metabolic process
ncbi_2676542	2039	721	2417	3769	4195	3532	65.14	45.73	71.68	123.27	125.12	128.13	60.85	125.507	1.04443	1.18812e-06	7.25677e-05	--	hypothetical protein MGG_03715 [Magnaporthe oryzae 70-15]	-	-	-	-	-	-	-
ncbi_2679903	2204	546	2377	5256	5195	3248	38.16	18.77	38.21	93.17	83.98	63.86	31.7133	80.3367	1.34097	1.22981e-06	7.42251e-05	--	c6 zinc finger domain-containing protein [Ophiostoma piceae UAMH 11346]	-	-	-	-	GO:0043231//intracellular membrane-bounded organelle	GO:0003676//nucleic acid binding;GO:0046914//transition metal ion binding	GO:0006355//regulation of transcription, DNA-templated
ncbi_2681904	484	149	563	1026	1087	702	7.36	4.5	7.95	15.98	15.44	12.13	6.60333	14.5167	1.13644	1.26712e-06	7.60063e-05	--	hypothetical protein MGG_10329 [Magnaporthe oryzae 70-15]	-	-	-	-	-	-	-
ncbi_2674719	159	147	159	36	36	43	5.37	9.87	4.99	1.25	1.14	1.65	6.74333	1.34667	-2.32407	1.27422e-06	7.60063e-05	--	glucanase B [Magnaporthe oryzae 70-15]	-	-	-	-	-	-	-
ncbi_5048681	187	63	154	442	437	287	4.32	2.89	3.3	10.45	9.42	7.53	3.50333	9.13333	1.38241	1.28374e-06	7.61289e-05	--	hypothetical protein MGG_14145 [Magnaporthe oryzae 70-15]	-	-	-	-	-	-	-
ncbi_12987279	359	76	416	886	966	708	7.86	3.3	8.45	19.85	19.74	17.6	6.53667	19.0633	1.54417	1.32528e-06	7.76889e-05	cipB	GroES-like protein [Lepidopterella palustris CBS 459.81]	-	-	-	-	-	GO:0003824//catalytic activity;GO:0046914//transition metal ion binding	GO:0007275//multicellular organism development;GO:0044710//single-organism metabolic process
ncbi_2678638	324	137	278	119	160	93	7.66	6.42	6.1	2.89	3.53	2.48	6.72667	2.96667	-1.18105	1.37965e-06	7.95052e-05	--	phosphorylcholine phosphatase [Magnaporthe oryzae 70-15]	-	-	-	-	-	-	-
ncbi_2674861	287	106	306	590	692	657	8.35	6.13	8.26	17.56	18.78	21.67	7.58	19.3367	1.35107	1.39923e-06	8.01806e-05	--	Kinetochore protein mis14 [Fusarium oxysporum f. sp. cubense race 1]	-	-	-	-	GO:0000777//condensed chromosome kinetochore;GO:0000785//chromatin;GO:0005816//spindle pole body;GO:0043231//intracellular membrane-bounded organelle;GO:0044444//cytoplasmic part	-	-
ncbi_2682500	29	12	25	114	101	123	0.79	0.65	0.63	3.19	2.58	3.81	0.69	3.19333	2.21039	1.49263e-06	8.50548e-05	--	ankyrin unc44 [Colletotrichum incanum]	-	-	-	-	-	-	-
ncbi_2680361	444	314	565	185	248	154	9.07	12.73	10.71	3.87	4.73	3.58	10.8367	4.06	-1.41637	1.72143e-06	9.75479e-05	faeB-2	feruloyl esterase B [Magnaporthe oryzae 70-15]	-	-	-	-	-	GO:0003824//catalytic activity	-
ncbi_2681850	183	15	191	14	10	17	3.72	0.61	3.6	0.29	0.19	0.39	2.64333	0.29	-3.18823	1.77135e-06	9.98217e-05	SPAC869.05c	sulfate permease [Magnaporthe oryzae Y34]	-	-	-	-	GO:0031224//intrinsic component of membrane	GO:0015103//inorganic anion transmembrane transporter activity	GO:0008272//sulfate transport;GO:0044763//single-organism cellular process
ncbi_2682639	218	56	158	484	447	441	7.55	3.85	5.08	17.15	14.45	17.34	5.49333	16.3133	1.5703	1.79477e-06	0.000100586	cwf29	U2 snRNP component IST3 [Magnaporthe oryzae 70-15]	-	-	-	-	GO:0043234//protein complex;GO:0044423//virion part;GO:0097525//spliceosomal snRNP complex	GO:0003676//nucleic acid binding	GO:0000377//RNA splicing, via transesterification reactions with bulged adenosine as nucleophile;GO:0006405//RNA export from nucleus;GO:0022618//ribonucleoprotein complex assembly
ncbi_2681517	256	441	305	69	76	67	7.24	24.76	8.01	2	2.01	2.15	13.3367	2.05333	-2.69936	1.91189e-06	0.000106564	GULLO3	FAD/FMN-containing dehydrogenase [Colletotrichum simmondsii]	-	-	-	-	-	GO:0000166//nucleotide binding;GO:0016616//oxidoreductase activity, acting on the CH-OH group of donors, NAD or NADP as acceptor;GO:0016899//oxidoreductase activity, acting on the CH-OH group of donors, oxygen as acceptor	GO:0044710//single-organism metabolic process
ncbi_2674991	9520	3430	9575	114	212	1227	148.07	105.93	138.24	1.82	3.08	21.66	130.747	8.85333	-3.88441	1.92768e-06	0.000106861	ght6	high-affinity glucose transporter ght2 [Magnaporthe oryzae 70-15]	Cellular Processes	Cell growth and death	ko04113//Meiosis - yeast	K08139	GO:0031224//intrinsic component of membrane	GO:0022857//transmembrane transporter activity	GO:0044763//single-organism cellular process;GO:0044765//single-organism transport
ncbi_2678314	2520	277	2516	10108	10341	5545	39.46	8.61	36.58	162.05	151.19	98.61	28.2167	137.283	2.28254	1.99304e-06	0.000109887	uapA	purine permease [Magnaporthe oryzae 70-15]	-	-	-	-	-	GO:0015205//nucleobase transmembrane transporter activity	GO:0015851//nucleobase transport;GO:0044763//single-organism cellular process
ncbi_2677332	810	381	978	318	391	382	13.54	12.65	15.18	5.44	6.1	7.25	13.79	6.26333	-1.13862	2.00808e-06	0.00011012	--	leucine Rich Repeat domain-containing protein [Magnaporthe oryzae 70-15]	-	-	-	-	-	-	-
ncbi_2674463	13813	9439	15243	6387	6767	5203	184.99	250.99	189.51	87.57	84.61	79.13	208.497	83.77	-1.31552	2.10896e-06	0.000115034	TP	clock-controlled-9 protein [Magnaporthe oryzae 70-15]	-	-	-	-	-	GO:0003824//catalytic activity	GO:0008152//metabolic process
ncbi_2680106	625	234	657	187	226	256	9.84	7.32	9.6	3.01	3.32	4.58	8.92	3.63667	-1.29443	2.22609e-06	0.000119506	TRK2	potassium transporter [Magnaporthe oryzae 70-15]	-	-	-	-	GO:0031224//intrinsic component of membrane	GO:0046873//metal ion transmembrane transporter activity	GO:0034220//ion transmembrane transport
ncbi_2675795	18	6	12	61	90	89	0.55	0.37	0.34	1.92	2.58	3.11	0.42	2.53667	2.59447	2.26699e-06	0.000121065	CRYZ	GroES-like protein [Coniochaeta ligniaria NRRL 30616]	-	-	-	-	-	GO:0003824//catalytic activity	GO:0044710//single-organism metabolic process
ncbi_2679809	1943	1416	2249	532	619	785	35.27	51.04	37.9	9.89	10.49	16.18	41.4033	12.1867	-1.76444	2.34567e-06	0.000124613	--	xylanase 3 [Colletotrichum gloeosporioides Nara gc5]	-	-	-	-	-	-	GO:0044238//primary metabolic process
ncbi_5051415	47	39	54	3	0	6	1.47	2.42	1.57	0.1	0	0.21	1.82	0.103333	-4.13856	2.36511e-06	0.000124996	--	glycoside hydrolase [Paraphaeosphaeria sporulosa]	-	-	-	-	-	-	GO:0044238//primary metabolic process
ncbi_2682393	270	176	314	86	72	101	4.91	6.35	5.3	1.6	1.22	2.09	5.52	1.63667	-1.75391	2.46086e-06	0.000129386	--	major facilitator superfamily transporter [Colletotrichum gloeosporioides Cg-14]	-	-	-	-	-	-	GO:0044763//single-organism cellular process
ncbi_2680607	3190	3941	3315	770	833	1048	44.62	109.45	43.05	11.03	10.88	16.65	65.7067	12.8533	-2.3539	2.51684e-06	0.00013165	AOC3	membrane copper amine oxidase [Magnaporthe oryzae Y34]	Metabolism;Metabolism;Metabolism;Metabolism;Metabolism;Metabolism	Global and overview maps;Global and overview maps;Amino acid metabolism;Amino acid metabolism;Amino acid metabolism;Metabolism of other amino acids	ko01100//Metabolic pathways;ko01110//Biosynthesis of secondary metabolites;ko00350//Tyrosine metabolism;ko00260//Glycine, serine and threonine metabolism;ko00360//Phenylalanine metabolism;ko00410//beta-Alanine metabolism	K00276;K00276;K00276;K00276;K00276;K00276	-	GO:0016641//oxidoreductase activity, acting on the CH-NH2 group of donors, oxygen as acceptor;GO:0048037//cofactor binding	GO:0044710//single-organism metabolic process;GO:1901564//organonitrogen compound metabolic process
ncbi_2677411	225	49	209	463	501	419	6.08	2.63	5.24	12.81	12.64	12.86	4.65	12.77	1.45746	2.58305e-06	0.000134424	--	hypothetical protein MGG_03769 [Magnaporthe oryzae 70-15]	-	-	-	-	-	-	-
ncbi_2684944	5141	1700	5426	1309	1474	1986	328.24	215.51	321.6	85.56	87.86	143.99	288.45	105.803	-1.44694	2.73468e-06	0.000141592	--	chitin binding protein 6 [Magnaporthe oryzae]	-	-	-	-	-	-	-
ncbi_2675026	121	35	147	40	32	13	3.13	1.8	3.53	1.06	0.77	0.38	2.82	0.736667	-1.93661	2.75064e-06	0.0001417	DEP3	major facilitator superfamily transporter [Colletotrichum salicis]	-	-	-	-	-	-	GO:0044763//single-organism cellular process
ncbi_12984763	64	49	32	6	7	7	5.86	8.9	2.72	0.56	0.6	0.73	5.82667	0.63	-3.20925	2.79169e-06	0.000143092	--	hypothetical protein MGG_17894 [Magnaporthe oryzae 70-15]	-	-	-	-	-	-	-
ncbi_2679998	634	67	601	2150	2365	1489	23.78	4.99	20.93	82.56	82.82	63.42	16.5667	76.2667	2.20277	2.82108e-06	0.000143875	--	hypothetical protein MGG_12676 [Magnaporthe oryzae 70-15]	-	-	-	-	-	-	-
ncbi_5050169	210	102	256	486	624	478	18.47	17.81	20.9	43.76	51.24	47.74	19.06	47.58	1.31981	2.85464e-06	0.000144862	--	hypothetical protein MGG_14793 [Magnaporthe oryzae 70-15]	-	-	-	-	-	-	-
ncbi_2674577	1206	374	1341	111	128	316	23.4	12.58	24.01	2.22	2.15	6.28	19.9967	3.55	-2.49387	2.89634e-06	0.000146251	--	hypothetical protein MGG_00268 [Magnaporthe oryzae 70-15]	-	-	-	-	-	-	-
ncbi_2683349	114	6	142	711	807	418	3.68	0.38	4.25	23.48	24.3	15.31	2.77	21.03	2.92449	3.18758e-06	0.000160164	--	hypothetical protein MGG_07429, partial [Magnaporthe oryzae 70-15]	-	-	-	-	-	-	-
MSTRG.5776	90	31	81	193	245	159	2.06	1.41	1.72	4.52	5.23	4.13	1.73	4.62667	1.4192	3.57789e-06	0.000178022	--	hypothetical protein OOU_Y34scaffold00194g104 [Magnaporthe oryzae Y34]	-	-	-	-	-	-	-
ncbi_2684190	2357	3140	2659	654	745	801	42.18	111.58	44.18	11.98	12.45	16.28	65.98	13.57	-2.28161	3.68879e-06	0.000181164	TIV1	levanase [Magnaporthe oryzae 70-15]	Metabolism;Metabolism;Metabolism	Global and overview maps;Carbohydrate metabolism;Carbohydrate metabolism	ko01100//Metabolic pathways;ko00500//Starch and sucrose metabolism;ko00052//Galactose metabolism	K01193;K01193;K01193	-	-	GO:0044238//primary metabolic process
ncbi_2680384	48	3	59	188	290	823	1.57	0.19	1.79	6.3	8.86	30.58	1.18333	15.2467	3.68757	3.97188e-06	0.000193514	--	hypothetical protein MGG_09381 [Magnaporthe oryzae 70-15]	-	-	-	-	-	-	-
ncbi_2680623	111	32	141	9	14	26	3.32	1.9	3.91	0.28	0.39	0.88	3.04333	0.516667	-2.55835	3.98412e-06	0.000193514	--	regulator of G protein [Colletotrichum incanum]	-	-	-	-	-	-	-
ncbi_2681897	6008	2647	7243	455	758	1738	165.98	145.19	185.75	12.87	19.55	54.52	165.64	28.98	-2.51492	4.17759e-06	0.000200997	--	cortical patch protein [Magnaporthe oryzae 70-15]	-	-	-	-	-	-	-
ncbi_2677346	485	455	459	184	162	63	12.17	22.68	10.7	4.73	3.8	1.8	15.1833	3.44333	-2.14061	4.54119e-06	0.000217466	--	glycosyl hydrolase family 43 protein [Magnaporthe oryzae 70-15]	-	-	-	-	-	GO:0005488//binding;GO:0016787//hydrolase activity	GO:0044238//primary metabolic process
ncbi_2678317	11914	2399	12932	2308	2669	3471	350	139.93	352.68	69.41	73.2	115.79	280.87	86.1333	-1.70526	4.56421e-06	0.000217507	--	hypothetical protein MGG_08059 [Magnaporthe oryzae 70-15]	-	-	-	-	-	-	-
ncbi_12984781	117	16	74	372	304	215	7.78	2.11	4.57	25.33	18.88	16.24	4.82	20.15	2.06367	4.59963e-06	0.000217507	--	hypothetical protein MGG_14996 [Magnaporthe oryzae 70-15]	Metabolism;Metabolism;Metabolism	Global and overview maps;Nucleotide metabolism;Metabolism of cofactors and vitamins	ko01100//Metabolic pathways;ko00230//Purine metabolism;ko00760//Nicotinate and nicotinamide metabolism	K18550;K18550;K18550	-	GO:0042578//phosphoric ester hydrolase activity	GO:0006753//nucleoside phosphate metabolic process
ncbi_2681672	777	228	763	48	41	161	7.99	4.65	7.28	0.51	0.39	1.88	6.64	0.926667	-2.84106	4.60602e-06	0.000217507	cat-1	catalase-1 [Magnaporthe oryzae 70-15]	Metabolism;Metabolism;Metabolism;Environmental Information Processing;Cellular Processes;Metabolism;Metabolism;Organismal Systems	Global and overview maps;Global and overview maps;Global and overview maps;Signal transduction;Transport and catabolism;Amino acid metabolism;Carbohydrate metabolism;Aging	ko01110//Biosynthesis of secondary metabolites;ko01130//Biosynthesis of antibiotics;ko01200//Carbon metabolism;ko04011//MAPK signaling pathway - yeast;ko04146//Peroxisome;ko00380//Tryptophan metabolism;ko00630//Glyoxylate and dicarboxylate metabolism;ko04213//Longevity regulating pathway - multiple species	K03781;K03781;K03781;K03781;K03781;K03781;K03781;K03781	-	GO:0003824//catalytic activity;GO:0016209//antioxidant activity;GO:0043169//cation binding;GO:0046906//tetrapyrrole binding	GO:0006950//response to stress;GO:0042743//hydrogen peroxide metabolic process;GO:0044710//single-organism metabolic process
ncbi_2682199	4845	1214	5591	9312	11569	7797	142.82	71.05	153	281.02	318.38	261	122.29	286.8	1.22974	5.07447e-06	0.000237429	--	signal peptide protein [Ophiostoma piceae UAMH 11346]	-	-	-	-	-	-	-
ncbi_2683087	82	18	84	191	225	152	1.87	0.81	1.78	4.45	4.78	3.93	1.48667	4.38667	1.56104	5.64982e-06	0.000263142	--	C6 finger domain-containing protein [Colletotrichum gloeosporioides Nara gc5]	-	-	-	-	GO:0043231//intracellular membrane-bounded organelle	GO:0046914//transition metal ion binding	GO:0006355//regulation of transcription, DNA-templated
ncbi_2677980	585	207	646	1137	1401	1435	16.22	11.4	16.63	32.28	36.27	45.19	14.75	37.9133	1.36199	6.07819e-06	0.000280975	--	hypothetical protein MGG_04594 [Magnaporthe oryzae 70-15]	-	-	-	-	-	GO:0022890//inorganic cation transmembrane transporter activity	GO:0006812//cation transport;GO:0044763//single-organism cellular process
ncbi_2675087	186	76	221	417	433	306	5.33	4.33	5.88	12.24	11.59	9.96	5.18	11.2633	1.12061	6.2958e-06	0.000289266	--	DUF974 domain-containing protein [Magnaporthe oryzae Y34]	-	-	-	-	-	-	-
ncbi_5049409	51	8	55	165	197	474	1.27	0.4	1.28	4.22	4.6	13.46	0.983333	7.42667	2.91696	7.0401e-06	0.000316451	--	hypothetical protein MGG_13912 [Magnaporthe oryzae 70-15]	-	-	-	-	-	-	-
ncbi_5049595	955	488	1086	557	563	299	13.12	13.31	13.85	7.83	7.22	4.66	13.4267	6.57	-1.03114	7.0426e-06	0.000316451	--	hypothetical protein MGG_11809 [Magnaporthe oryzae 70-15]	-	-	-	-	-	-	-
ncbi_2683402	3630	976	3575	389	497	1012	77.91	41.59	71.23	8.55	9.96	24.66	63.5767	14.39	-2.14343	7.15522e-06	0.000320102	--	FK506 suppressor Sfk1 [Diaporthe helianthi]	-	-	-	-	-	-	-
ncbi_2675130	44	23	56	12	7	9	0.56	0.58	0.66	0.16	0.08	0.13	0.6	0.123333	-2.2824	7.76098e-06	0.000344183	tropA	L-aminoadipate-semialdehyde dehydrogenase [Magnaporthe oryzae 70-15]	-	-	-	-	-	-	-
ncbi_2683949	12773	2969	13608	24530	27378	25456	196.81	90.83	194.65	386.94	393.83	445.4	160.763	408.723	1.34619	7.94311e-06	0.000350735	--	potassium voltage-dependent transporter [Colletotrichum gloeosporioides Nara gc5]	-	-	-	-	-	-	GO:0050794//regulation of cellular process
ncbi_2680278	7112	4996	7919	280	505	1802	285.39	398.05	294.99	11.5	18.92	82.11	326.143	37.51	-3.12016	8.17017e-06	0.000359206	--	integral membrane protein [Magnaporthe oryzae 70-15]	-	-	-	-	-	-	GO:0007275//multicellular organism development
ncbi_2678439	5484	1219	5922	11178	12039	8984	44.99	19.86	45.1	93.88	92.21	83.7	36.65	89.93	1.29499	8.33354e-06	0.000363365	choD	cholesterol oxidase [Magnaporthe oryzae 70-15]	-	-	-	-	-	GO:0000166//nucleotide binding;GO:0016491//oxidoreductase activity	GO:0044710//single-organism metabolic process
ncbi_2680809	1044	134	1133	78	134	195	21.01	5.35	21.16	1.61	2.52	4.46	15.84	2.86333	-2.4678	8.33602e-06	0.000363365	STL1	sugar transporter STL1 [Magnaporthe oryzae 70-15]	-	-	-	-	GO:0031224//intrinsic component of membrane	GO:0015294//solute:cation symporter activity	GO:0006818//hydrogen transport;GO:0008643//carbohydrate transport;GO:0044763//single-organism cellular process
ncbi_2679234	1803	864	1948	734	914	868	39.97	38.03	40.09	16.66	18.92	21.85	39.3633	19.1433	-1.04001	8.41426e-06	0.000365215	SPAC4C5.03	PQ loop repeat protein [Magnaporthe oryzae 70-15]	-	-	-	-	-	-	-
ncbi_2674753	2758	539	2543	6471	7705	17612	95.47	37.05	81.72	229.32	249	692.3	71.4133	390.207	2.44997	9.52094e-06	0.000411498	gdhI	15-hydroxyprostaglandin dehydrogenase [Magnaporthe oryzae 70-15]	-	-	-	-	-	GO:0003824//catalytic activity	GO:0044710//single-organism metabolic process
ncbi_2674214	282	189	365	67	81	120	6.27	8.35	7.54	1.53	1.68	3.03	7.38667	2.08	-1.82834	1.06193e-05	0.000457032	YNR064C	twin-arginine translocation pathway signal [Magnaporthe oryzae 70-15]	-	-	-	-	-	GO:0016803//ether hydrolase activity	-
ncbi_2679422	2132	422	2336	4579	5199	3848	52.56	20.66	53.47	115.57	119.67	107.73	42.23	114.323	1.43678	1.07689e-05	0.000461525	--	Very low-density lipoprotein receptor [Madurella mycetomatis]	-	-	-	-	-	-	-
ncbi_12986334	76	1	75	551	580	315	2.1	0.05	1.92	15.58	14.96	9.88	1.35667	13.4733	3.31197	1.0837e-05	0.000462499	--	hypothetical protein OOU_Y34scaffold00056g2 [Magnaporthe oryzae Y34]	-	-	-	-	-	-	-
ncbi_2678846	6991	2184	7803	338	529	1651	233.92	145.1	242.38	11.58	16.52	62.73	207.133	30.2767	-2.77428	1.10251e-05	0.000466624	--	might be a transmembrane protein [Metarhizium robertsii ARSEF 23]	-	-	-	-	-	-	-
ncbi_5049267	381	98	309	842	813	482	10.09	5.17	7.6	22.83	20.1	14.5	7.62	19.1433	1.32898	1.13051e-05	0.000476496	--	integral membrane protein [Colletotrichum gloeosporioides Nara gc5]	-	-	-	-	-	-	-
ncbi_2682870	741	185	686	268	271	98	13.63	6.76	11.71	5.05	4.65	2.05	10.7	3.91667	-1.44991	1.18735e-05	0.000498394	--	endonuclease/exonuclease/phosphatase [Magnaporthe oryzae 70-15]	-	-	-	-	-	GO:0004518//nuclease activity	GO:0090304//nucleic acid metabolic process
ncbi_2674618	90	22	100	192	248	219	3.29	1.6	3.39	7.18	8.46	9.09	2.76	8.24333	1.57856	1.24687e-05	0.000521234	ARB_04519	tat pathway signal sequence [Colletotrichum gloeosporioides Cg-14]	-	-	-	-	-	-	GO:0044238//primary metabolic process
ncbi_2679029	475	197	414	180	208	195	12.54	10.33	10.15	4.87	5.13	5.85	11.0067	5.28333	-1.05886	1.27625e-05	0.000529175	MCPB	carboxypeptidase 2 [Magnaporthe oryzae 70-15]	-	-	-	-	-	GO:0008235//metalloexopeptidase activity;GO:0046914//transition metal ion binding	GO:0019538//protein metabolic process
ncbi_2679645	2295	776	2377	278	376	741	35.84	24.06	34.46	4.44	5.48	13.14	31.4533	7.68667	-2.03278	1.28533e-05	0.000530782	treh	trehalase [Magnaporthe oryzae 70-15]	Metabolism;Metabolism	Global and overview maps;Carbohydrate metabolism	ko01100//Metabolic pathways;ko00500//Starch and sucrose metabolism	K01194;K01194	-	GO:0015927//trehalase activity	GO:0005984//disaccharide metabolic process
ncbi_2674707	3582	672	3379	514	594	960	40.8	15.2	35.73	5.99	6.32	12.42	30.5767	8.24333	-1.89113	1.34401e-05	0.000552777	mug190	meiotically up-regulated 190 protein [Neurospora crassa OR74A]	-	-	-	-	GO:0005816//spindle pole body;GO:0043231//intracellular membrane-bounded organelle;GO:0044444//cytoplasmic part	-	-
ncbi_2684146	253	21	235	1021	1062	518	4.98	0.82	4.29	20.57	19.51	11.58	3.36333	17.22	2.35612	1.40126e-05	0.000574011	YLR278C	fungal specific transcription factor domain-containing protein [Colletotrichum incanum]	-	-	-	-	GO:0043231//intracellular membrane-bounded organelle	GO:0046914//transition metal ion binding	GO:0006351//transcription, DNA-templated
ncbi_2684742	855	541	826	395	393	323	20.67	25.97	18.54	9.77	8.87	8.88	21.7267	9.17333	-1.24395	1.45912e-05	0.000595218	lapA	leucyl aminopeptidase [Magnaporthe oryzae 70-15]	-	-	-	-	-	GO:0016787//hydrolase activity;GO:0043169//cation binding	GO:0019538//protein metabolic process
ncbi_2681508	51	22	52	135	145	121	1.47	1.29	1.4	3.99	3.91	3.97	1.38667	3.95667	1.51266	1.4647e-05	0.000595218	--	homocitrate synthase [Colletotrichum gloeosporioides Nara gc5]	-	-	-	-	-	-	-
ncbi_2677701	1890	585	2006	140	202	516	36.09	22.18	35.56	2.74	3.6	11.19	31.2767	5.84333	-2.42022	1.63876e-05	0.000660686	--	hypothetical protein MGG_04171 [Magnaporthe oryzae 70-15]	-	-	-	-	-	-	-
ncbi_2681304	7	0	0	25	61	319	0.56	0	0	2.05	4.57	29.07	0.186667	11.8967	5.99395	1.65754e-05	0.000665628	--	hypothetical protein MGG_02234 [Magnaporthe oryzae 70-15]	-	-	-	-	-	-	GO:0052048//interaction with host via secreted substance involved in symbiotic interaction
ncbi_2679560	407	299	488	189	195	171	6.82	9.95	7.59	3.24	3.05	3.25	8.12	3.18	-1.35245	1.68477e-05	0.000671277	bglM	beta-glucosidase [Magnaporthe oryzae 70-15]	Metabolism;Metabolism;Metabolism;Metabolism	Global and overview maps;Global and overview maps;Carbohydrate metabolism;Metabolism of other amino acids	ko01100//Metabolic pathways;ko01110//Biosynthesis of secondary metabolites;ko00500//Starch and sucrose metabolism;ko00460//Cyanoamino acid metabolism	K05349;K05349;K05349;K05349	-	GO:0015926//glucosidase activity	GO:0030243//cellulose metabolic process
ncbi_2678457	609	202	696	122	151	232	27.2	17.91	28.86	5.58	6.3	11.77	24.6567	7.88333	-1.6451	1.69522e-05	0.000672813	--	hypothetical protein MGG_08026 [Magnaporthe oryzae 70-15]	-	-	-	-	-	-	-
ncbi_2683853	427	108	437	795	847	802	14.5	7.28	13.78	27.64	26.85	30.93	11.8533	28.4733	1.26432	1.7405e-05	0.000688104	--	CIC11C00000001492 [[Candida] intermedia]	-	-	-	-	-	-	-
ncbi_2674831	1230	288	1356	521	604	326	26.33	12.24	26.95	11.42	12.07	7.93	21.84	10.4733	-1.06025	1.89353e-05	0.000742845	--	hypothetical protein MGG_00294 [Magnaporthe oryzae 70-15]	-	-	-	-	-	-	-
ncbi_2677976	244	65	241	656	667	313	3.56	1.88	3.26	9.8	9.08	5.19	2.9	8.02333	1.46815	1.9235e-05	0.000751712	acu-5	acetyl-coenzyme A synthetase [Magnaporthe oryzae 70-15]	Metabolism;Metabolism;Metabolism;Metabolism;Metabolism;Metabolism;Metabolism;Metabolism;Metabolism	Global and overview maps;Global and overview maps;Global and overview maps;Global and overview maps;Carbohydrate metabolism;Carbohydrate metabolism;Carbohydrate metabolism;Energy metabolism;Carbohydrate metabolism	ko01100//Metabolic pathways;ko01110//Biosynthesis of secondary metabolites;ko01130//Biosynthesis of antibiotics;ko01200//Carbon metabolism;ko00010//Glycolysis / Gluconeogenesis;ko00620//Pyruvate metabolism;ko00630//Glyoxylate and dicarboxylate metabolism;ko00680//Methane metabolism;ko00640//Propanoate metabolism	K01895;K01895;K01895;K01895;K01895;K01895;K01895;K01895;K01895	GO:0043231//intracellular membrane-bounded organelle	GO:0016405//CoA-ligase activity;GO:0032550//purine ribonucleoside binding	GO:0006083//acetate metabolic process
ncbi_2674525	1210	387	1420	169	169	401	24.77	15.73	26.99	3.54	3.23	9.32	22.4967	5.36333	-2.06851	1.9705e-05	0.000763044	--	hypothetical protein MGG_00733 [Magnaporthe oryzae 70-15]	-	-	-	-	-	-	-
ncbi_2680840	145	40	150	336	320	211	4.44	2.43	4.27	10.54	9.16	7.34	3.71333	9.01333	1.27935	1.99258e-05	0.000766957	--	jumonji domain-containing 2D [Pochonia chlamydosporia 170]	-	-	-	-	-	-	-
ncbi_2683904	260	70	294	580	633	360	5.48	2.93	5.76	12.53	12.47	8.62	4.72333	11.2067	1.24648	2.00794e-05	0.000769961	bphA	benzoate 4-monooxygenase [Magnaporthe oryzae 70-15]	-	-	-	-	-	GO:0016491//oxidoreductase activity;GO:0046906//tetrapyrrole binding;GO:0046914//transition metal ion binding	GO:0044710//single-organism metabolic process
ncbi_2680617	1280	289	1255	2496	2400	1983	27.53	12.34	25.05	54.95	48.18	48.43	21.64	50.52	1.22315	2.10166e-05	0.000799887	--	hypothetical protein MGG_09612 [Magnaporthe oryzae 70-15]	-	-	-	-	-	-	-
ncbi_2679969	1035	277	1120	438	384	145	14.74	7.83	14.8	6.38	5.1	2.34	12.4567	4.60667	-1.43512	2.19882e-05	0.0008276	OPT2	oligopeptide transporter 2 [Magnaporthe oryzae Y34]	-	-	-	-	-	GO:0015197//peptide transporter activity	GO:0007033//vacuole organization;GO:0015833//peptide transport;GO:0019725//cellular homeostasis
ncbi_5051068	1426	749	1237	682	658	552	29.08	30.33	23.42	14.24	12.53	12.78	27.61	13.1833	-1.06648	2.24366e-05	0.000841371	NT5E	5'-nucleotidase [Magnaporthe oryzae 70-15]	Metabolism;Metabolism;Metabolism;Metabolism;Metabolism	Global and overview maps;Global and overview maps;Nucleotide metabolism;Nucleotide metabolism;Metabolism of cofactors and vitamins	ko01100//Metabolic pathways;ko01110//Biosynthesis of secondary metabolites;ko00230//Purine metabolism;ko00240//Pyrimidine metabolism;ko00760//Nicotinate and nicotinamide metabolism	K01081;K01081;K01081;K01081;K01081	-	GO:0016787//hydrolase activity;GO:0043169//cation binding	GO:0009117//nucleotide metabolic process
ncbi_2680385	6	0	8	41	43	69	0.25	0	0.31	1.75	1.68	3.27	0.186667	2.23333	3.58066	2.25774e-05	0.00084355	yanC	cytochrome P450 3A24 [Magnaporthiopsis poae ATCC 64411]	-	-	-	-	-	GO:0016491//oxidoreductase activity;GO:0046906//tetrapyrrole binding;GO:0046914//transition metal ion binding	GO:0044710//single-organism metabolic process
ncbi_2680242	718	445	817	334	390	335	13.23	16.28	13.97	6.3	6.71	7.01	14.4933	6.67333	-1.11891	2.53334e-05	0.000936233	ATR2	ent-kaurene oxidase [Magnaporthe oryzae 70-15]	-	-	-	-	-	GO:0016491//oxidoreductase activity;GO:0046906//tetrapyrrole binding;GO:0046914//transition metal ion binding	GO:0044710//single-organism metabolic process
ncbi_2679737	793	165	832	284	322	138	11.28	4.66	10.99	4.14	4.28	2.23	8.97667	3.55	-1.33836	2.57811e-05	0.000949338	Pla2g4d	cytosolic phospholipase A2 zeta [Magnaporthe oryzae 70-15]	Metabolism;Metabolism;Metabolism;Metabolism;Metabolism;Metabolism;Metabolism	Global and overview maps;Global and overview maps;Lipid metabolism;Lipid metabolism;Lipid metabolism;Lipid metabolism;Lipid metabolism	ko01100//Metabolic pathways;ko01110//Biosynthesis of secondary metabolites;ko00564//Glycerophospholipid metabolism;ko00565//Ether lipid metabolism;ko00590//Arachidonic acid metabolism;ko00592//alpha-Linolenic acid metabolism;ko00591//Linoleic acid metabolism	K16342;K16342;K16342;K16342;K16342;K16342;K16342	-	-	GO:0006644//phospholipid metabolic process
ncbi_2674129	6635	1320	7285	1772	2171	2164	139.62	55.15	142.31	38.17	42.65	51.71	112.36	44.1767	-1.34677	2.71651e-05	0.000996707	PIL1	sphingolipid long chain base-responsive protein LSP1 [Magnaporthe oryzae 70-15]	-	-	-	-	GO:0031966//mitochondrial membrane	-	GO:0001933//negative regulation of protein phosphorylation;GO:0006950//response to stress;GO:0016192//vesicle-mediated transport;GO:0033036//macromolecule localization
ncbi_2676985	1758	963	1839	780	873	848	24.24	26.36	23.54	11.01	11.24	13.28	24.7133	11.8433	-1.06121	2.81646e-05	0.00102967	--	hypothetical protein MGG_03384 [Magnaporthe oryzae 70-15]	-	-	-	-	-	-	-
ncbi_5051816	550	177	539	1114	1195	1619	16.75	10.7	15.24	34.73	33.98	55.99	14.23	41.5667	1.54649	2.99241e-05	0.00108236	--	hypothetical protein OOU_Y34scaffold00033g55 [Magnaporthe oryzae Y34]	-	-	-	-	-	-	-
ncbi_2680839	304	98	406	647	717	477	9.62	6.16	11.93	20.96	21.18	17.14	9.23667	19.76	1.09714	3.12313e-05	0.00112169	MT2037	acetylxylan esterase 2 [Magnaporthe oryzae 70-15]	-	-	-	-	-	GO:0003824//catalytic activity	-
ncbi_5051243	86	58	96	292	349	238	2.14	2.86	2.21	7.43	8.09	6.71	2.40333	7.41	1.62444	3.14465e-05	0.00112545	ustQ	related to monophenol monooxygenase [Fusarium mangiferae]	Metabolism;Metabolism;Metabolism	Global and overview maps;Global and overview maps;Amino acid metabolism	ko01100//Metabolic pathways;ko01110//Biosynthesis of secondary metabolites;ko00350//Tyrosine metabolism	K00505;K00505;K00505	-	GO:0003824//catalytic activity;GO:0043169//cation binding	GO:0044710//single-organism metabolic process
MSTRG.14955	1789	949	1770	447	478	769	62.22	67.43	58.14	15.7	15.55	30.01	62.5967	20.42	-1.6161	3.27434e-05	0.0011637	--	glycosyl hydrolase [Magnaporthiopsis poae ATCC 64411]	-	-	-	-	-	-	-
ncbi_12985801	1032	1539	1024	146	166	401	37.92	112.27	34.93	5.49	5.69	16.73	61.7067	9.30333	-2.72961	3.29016e-05	0.00116394	--	repetitive proline-rich cell wall protein [Colletotrichum fioriniae PJ7]	-	-	-	-	-	-	-
ncbi_2674623	1221	146	1354	286	286	210	37.56	8.92	38.67	9.01	8.21	7.34	28.3833	8.18667	-1.7937	3.29783e-05	0.00116394	patH	cytochrome P450 2C31 [Magnaporthe oryzae 70-15]	-	-	-	-	-	GO:0016491//oxidoreductase activity;GO:0046906//tetrapyrrole binding;GO:0046914//transition metal ion binding	GO:0044710//single-organism metabolic process
ncbi_2680849	293	134	343	539	1403	9903	9.93	9.02	10.8	18.71	44.41	381.31	9.91667	148.143	3.90099	3.33725e-05	0.00117379	TRI15	TRI15 [Verticillium alfalfae VaMs.102]	-	-	-	-	-	-	-
ncbi_5051427	77	25	75	168	198	229	2.23	1.44	2.02	4.98	5.35	7.53	1.89667	5.95333	1.65023	3.36302e-05	0.00117879	SPAC1002.16c	major facilitator superfamily transporter [Colletotrichum gloeosporioides Cg-14]	-	-	-	-	-	-	GO:0044763//single-organism cellular process
ncbi_2676583	97	44	113	44	42	35	3.01	2.73	3.23	1.4	1.21	1.24	2.99	1.28333	-1.22025	3.39075e-05	0.0011804	cpr-c1	aldehyde reductase 1 [Magnaporthe oryzae 70-15]	-	-	-	-	GO:0044444//cytoplasmic part	GO:0016616//oxidoreductase activity, acting on the CH-OH group of donors, NAD or NADP as acceptor;GO:0016651//oxidoreductase activity, acting on NAD(P)H;GO:0016903//oxidoreductase activity, acting on the aldehyde or oxo group of donors	GO:0006979//response to oxidative stress;GO:0034641//cellular nitrogen compound metabolic process;GO:0044710//single-organism metabolic process
ncbi_5051472	2684	659	2477	4568	4625	4155	46.55	22.69	39.88	81.1	74.88	81.83	36.3733	79.27	1.12389	3.73408e-05	0.00129111	DEP4	monooxygenase family protein [Fusarium langsethiae]	-	-	-	-	-	-	-
ncbi_5049296	1925	536	1822	499	614	757	28.69	15.86	25.21	7.61	8.54	12.81	23.2533	9.65333	-1.26834	3.78098e-05	0.0013029	vpr	alkaline proteinase [Magnaporthe oryzae 70-15]	-	-	-	-	GO:0030312//external encapsulating structure	GO:0070011//peptidase activity, acting on L-amino acid peptides	GO:0019538//protein metabolic process
ncbi_2677004	1464	375	1401	3308	3299	1708	37.27	18.95	33.11	86.21	78.4	49.37	29.7767	71.3267	1.26026	3.83659e-05	0.00131762	--	ribosomal protein s17 [Sporothrix schenckii 1099-18]	-	-	-	-	-	-	-
ncbi_2676654	9316	2357	11180	17102	21798	21357	235.2	118.15	262.03	442.03	513.78	612.3	205.127	522.703	1.34948	4.04648e-05	0.00138504	--	Integral membrane protein [Colletotrichum higginsianum IMI 349063]	-	-	-	-	-	-	-
ncbi_12984484	4	0	5	44	57	18	0.07	0	0.08	0.79	0.93	0.36	0.05	0.693333	3.79355	4.12404e-05	0.00140686	ausC	cyclohexanone 1,2-monooxygenase [Magnaporthe oryzae Y34]	-	-	-	-	-	-	-
ncbi_12985874	163	55	176	362	356	226	2.47	1.65	2.48	5.61	5.03	3.89	2.2	4.84333	1.1385	4.18093e-05	0.00142152	aclC	cytochrome P450 monooxygenase [Magnaporthe oryzae P131]	-	-	-	-	-	GO:0005488//binding;GO:0016491//oxidoreductase activity	-
ncbi_2674576	1055	1177	1119	450	394	396	35.49	78.62	34.95	15.5	12.37	15.13	49.6867	14.3333	-1.79348	4.2026e-05	0.00142414	ustYa	Thioesterase domain-containing protein [Colletotrichum higginsianum IMI 349063]	-	-	-	-	-	-	GO:0007275//multicellular organism development
ncbi_2674250	52	86	65	20	13	11	2.18	7.15	2.53	0.86	0.51	0.52	3.95333	0.63	-2.64965	4.30489e-05	0.00145031	--	glycoside hydrolase family 43 protein [Colletotrichum incanum]	-	-	-	-	-	GO:0003824//catalytic activity	GO:0044238//primary metabolic process
ncbi_2675406	3389	816	3643	5939	6672	5772	83.22	39.79	83.05	149.3	152.96	160.96	68.6867	154.407	1.16863	4.35828e-05	0.00146232	och1	initiation-specific alpha-1,6-mannosyltransferase [Magnaporthe oryzae 70-15]	Metabolism;Metabolism	Global and overview maps;Glycan biosynthesis and metabolism	ko01100//Metabolic pathways;ko00513//Various types of N-glycan biosynthesis	K05528;K05528	-	GO:0016740//transferase activity	-
ncbi_2684735	752	110	765	4104	4123	851	18	5.23	17	100.59	92.16	23.14	13.41	71.9633	2.42395	4.4428e-05	0.00148579	CKX5	FAD binding domain-containing protein [Magnaporthe oryzae 70-15]	-	-	-	-	-	GO:0000166//nucleotide binding;GO:0016616//oxidoreductase activity, acting on the CH-OH group of donors, NAD or NADP as acceptor	GO:0044710//single-organism metabolic process
ncbi_5051475	4134	756	4068	8488	8517	7100	64.76	23.52	59.16	136.13	124.56	126.31	49.1467	129	1.39221	4.48345e-05	0.00149448	--	triacylglycerol lipase-like protein [Ophiocordyceps sinensis CO18]	-	-	-	-	-	-	-
ncbi_12986133	369	83	347	628	751	540	12.98	5.8	11.33	22.62	24.67	21.57	10.0367	22.9533	1.19342	4.62174e-05	0.00153556	--	DUF636 domain-containing protein [Magnaporthe oryzae Y34]	-	-	-	-	-	GO:0016829//lyase activity	-
ncbi_2676605	996	153	1036	297	259	231	15.94	4.86	15.39	4.87	3.87	4.2	12.0633	4.31333	-1.48375	4.82806e-05	0.0015989	cel3B	Cel3e [Magnaporthe oryzae 70-15]	Metabolism;Metabolism;Metabolism;Metabolism	Global and overview maps;Global and overview maps;Carbohydrate metabolism;Metabolism of other amino acids	ko01100//Metabolic pathways;ko01110//Biosynthesis of secondary metabolites;ko00500//Starch and sucrose metabolism;ko00460//Cyanoamino acid metabolism	K05349;K05349;K05349;K05349	-	GO:0015926//glucosidase activity	GO:0044238//primary metabolic process
ncbi_2676596	159	51	168	292	320	249	8.63	5.5	8.47	16.23	16.22	15.35	7.53333	15.9333	1.08069	4.85394e-05	0.00160227	--	hypothetical protein MGG_03674 [Magnaporthe oryzae 70-15]	-	-	-	-	GO:0000152//nuclear ubiquitin ligase complex	-	GO:0007088//regulation of mitotic nuclear division;GO:0043161//proteasome-mediated ubiquitin-dependent protein catabolic process
ncbi_2681821	3935	631	3959	1288	1329	689	82.4	26.24	76.96	27.61	25.98	16.38	61.8667	23.3233	-1.40739	5.07656e-05	0.00166498	wis1	STE/STE7 protein kinase [Magnaporthe oryzae 70-15]	Environmental Information Processing;Cellular Processes	Signal transduction;Transport and catabolism	ko04011//MAPK signaling pathway - yeast;ko04139//Mitophagy - yeast	K11227;K11227	GO:0005933//cellular bud;GO:0043234//protein complex;GO:0044444//cytoplasmic part	GO:0004672//protein kinase activity;GO:0005488//binding	GO:0000187//activation of MAPK activity;GO:0006606//protein import into nucleus;GO:0006970//response to osmotic stress;GO:0007050//cell cycle arrest;GO:0009267//cellular response to starvation;GO:0010389//regulation of G2/M transition of mitotic cell cycle
ncbi_2680259	3453	1889	3831	1231	1396	1741	54.29	58.97	55.92	19.81	20.49	31.08	56.3933	23.7933	-1.24497	5.11001e-05	0.00167058	CPC735_066880	protease [Magnaporthe oryzae 70-15]	-	-	-	-	-	GO:0070011//peptidase activity, acting on L-amino acid peptides	GO:0019538//protein metabolic process
ncbi_2681167	412	1194	539	91	77	203	10.63	61.18	12.91	2.4	1.86	5.95	28.24	3.40333	-3.05272	5.2099e-05	0.00169436	--	dockerin type 1 [Colletotrichum incanum]	-	-	-	-	-	-	-
ncbi_2676636	314	127	378	582	809	725	6.04	4.86	6.75	11.47	14.54	15.83	5.88333	13.9467	1.24521	5.237e-05	0.00169436	--	btb poz containing protein [Fusarium langsethiae]	-	-	-	-	-	-	GO:0007275//multicellular organism development
ncbi_5048784	13880	2977	14700	3006	3410	4808	462.99	197.17	455.2	102.65	106.19	182.12	371.787	130.32	-1.51242	5.33813e-05	0.00171763	--	hypothetical protein MGG_14269 [Magnaporthe oryzae 70-15]	-	-	-	-	-	-	-
ncbi_2681201	280	22	264	2	4	26	10.88	1.7	9.52	0.08	0.15	1.15	7.36667	0.46	-4.00131	5.38389e-05	0.00172691	SOP1	caleosin domain-containing protein [Magnaporthe oryzae 70-15]	-	-	-	-	-	-	-
ncbi_2678839	318	66	436	1167	1256	492	3.69	1.52	4.69	13.86	13.6	6.48	3.3	11.3133	1.77749	5.43159e-05	0.00173675	--	hypothetical protein MGG_08542 [Magnaporthe oryzae 70-15]	-	-	-	-	-	-	-
ncbi_2679901	173	27	192	409	494	324	3.19	0.99	3.29	7.72	8.5	6.78	2.49	7.66667	1.62245	5.62073e-05	0.00178603	NLGN4X	crystal protein [Magnaporthe oryzae 70-15]	-	-	-	-	-	GO:0003824//catalytic activity	-
ncbi_2684145	223	12	202	971	1109	454	5.38	0.58	4.53	24	25	12.45	3.49667	20.4833	2.5504	5.70604e-05	0.00180191	fur4	allantoin transporter [Magnaporthe oryzae 70-15]	-	-	-	-	-	-	GO:0044765//single-organism transport
ncbi_2681356	413	71	397	785	975	1157	4.82	1.65	4.3	9.38	10.63	15.34	3.59	11.7833	1.71469	6.01839e-05	0.00189468	--	hypothetical protein MGG_02259 [Magnaporthe oryzae 70-15]	-	-	-	-	-	-	-
ncbi_2678558	5256	1164	5528	10400	10807	7166	87.63	38.53	85.56	177.5	168.21	135.67	70.5733	160.46	1.18502	6.24414e-05	0.00195369	AZG1	inner membrane protein yicO [Magnaporthe oryzae 70-15]	-	-	-	-	-	GO:0015205//nucleobase transmembrane transporter activity	GO:0015851//nucleobase transport;GO:0044763//single-organism cellular process
ncbi_2674919	525	108	488	216	169	134	17.46	7.13	15.06	7.35	5.25	5.06	13.2167	5.88667	-1.16684	6.6611e-05	0.00207144	pepA	aspartic endopeptidase [Magnaporthe oryzae 70-15]	-	-	-	-	-	-	GO:0019538//protein metabolic process
ncbi_2679216	580	218	667	979	1234	1066	7.37	5.5	7.86	12.73	14.63	15.38	6.91	14.2467	1.04387	6.74218e-05	0.00209028	aurT	aflatoxin efflux pump [Magnaporthe oryzae 70-15]	-	-	-	-	-	-	GO:0044763//single-organism cellular process
ncbi_2681245	1219	304	1299	2263	2820	1524	24.85	12.31	24.58	47.23	53.67	35.28	20.58	45.3933	1.14124	6.89209e-05	0.00212385	--	hypothetical protein MGG_02122 [Magnaporthe oryzae 70-15]	-	-	-	-	-	-	-
ncbi_5049731	3475	2294	3697	818	1122	1619	51.89	68.02	51.25	12.51	15.64	27.45	57.0533	18.5333	-1.62219	6.9557e-05	0.00212477	opsB	candidapepsin [Magnaporthe oryzae 70-15]	-	-	-	-	-	GO:0016787//hydrolase activity	GO:0019538//protein metabolic process
ncbi_2674239	284	11	251	1143	1330	825	5.09	0.39	4.17	20.96	22.24	16.78	3.21667	19.9933	2.63588	6.95759e-05	0.00212477	--	hypothetical protein MGG_00160, partial [Magnaporthe oryzae 70-15]	-	-	-	-	-	-	-
ncbi_2681102	152	25	129	555	488	187	3.18	1.04	2.51	11.9	9.55	4.45	2.24333	8.63333	1.94427	7.45541e-05	0.00225684	--	hypothetical protein MGG_01983 [Magnaporthe oryzae 70-15]	-	-	-	-	-	-	-
ncbi_2679764	2359	296	2475	516	620	510	93.27	23.24	90.84	20.89	22.89	22.9	69.1167	22.2267	-1.63674	7.45643e-05	0.00225684	YET3	Endoplasmic reticulum transmembrane protein 3 [Madurella mycetomatis]	-	-	-	-	GO:0031224//intrinsic component of membrane;GO:0043231//intracellular membrane-bounded organelle	-	GO:0015031//protein transport
ncbi_2678564	3995	3393	3953	2048	2030	842	88.43	149.12	81.23	46.41	41.95	21.16	106.26	36.5067	-1.54137	7.56683e-05	0.00227005	MAL61	maltose permease MAL61 [Magnaporthe oryzae 70-15]	-	-	-	-	GO:0031224//intrinsic component of membrane	GO:0022857//transmembrane transporter activity	GO:0044763//single-organism cellular process;GO:0051234//establishment of localization
ncbi_5050604	1707	257	1801	3596	4268	3601	70.13	20.95	68.71	151.2	163.66	167.92	53.2633	160.927	1.59519	7.73034e-05	0.00229882	--	clr5 domain-containing protein [Colletotrichum incanum]	-	-	-	-	-	-	-
ncbi_2682656	1207	811	1521	716	855	506	19.79	26.4	23.16	12.01	13.09	9.43	23.1167	11.51	-1.00605	7.98763e-05	0.00235116	MUP1	high-affinity methionine permease [Magnaporthe oryzae 70-15]	-	-	-	-	GO:0031224//intrinsic component of membrane	GO:0046943//carboxylic acid transmembrane transporter activity	-
ncbi_2677582	61	6	62	169	179	320	1.35	0.26	1.28	3.84	3.71	8.07	0.963333	5.20667	2.43425	8.01988e-05	0.00235116	--	related to integral membrane protein PTH11 [Fusarium proliferatum ET1]	-	-	-	-	-	-	-
ncbi_2674233	9032	1204	8824	2491	2520	917	426.81	112.97	387.09	120.51	111.17	49.21	308.957	93.63	-1.72236	8.09898e-05	0.00236704	--	glutamyl endopeptidase [Colletotrichum incanum]	-	-	-	-	-	GO:0004175//endopeptidase activity	GO:0019538//protein metabolic process
ncbi_2680344	781	196	943	1767	2067	1038	18.1	9.02	20.28	41.91	44.71	27.31	15.8	37.9767	1.26519	8.30251e-05	0.00240791	LPP1	lipid phosphate phosphatase 1 [Magnaporthe oryzae 70-15]	-	-	-	-	-	-	-
ncbi_2679860	363	112	305	679	654	447	7.45	4.56	5.81	14.27	12.53	10.42	5.94	12.4067	1.06258	8.30964e-05	0.00240791	--	rna helicase [Fusarium langsethiae]	-	-	-	-	-	-	GO:0007275//multicellular organism development
ncbi_2679869	1815	461	1905	195	218	563	27.21	13.72	26.51	2.99	3.05	9.58	22.48	5.20667	-2.11021	8.39399e-05	0.00242546	--	reticulocyte-binding protein 2 like protein a [Colletotrichum incanum]	-	-	-	-	-	-	-
ncbi_2680933	678	173	620	1178	1199	818	18.15	9.19	15.41	32.28	29.96	24.86	14.25	29.0333	1.02675	8.54289e-05	0.00246151	--	Tho complex subunit 7-domain-containing protein [Microdochium bolleyi]	-	-	-	-	-	-	GO:0006396//RNA processing
ncbi_2675098	3088	2111	3291	1632	1707	1394	37.57	51	37.17	20.33	19.39	19.26	41.9133	19.66	-1.09215	8.60249e-05	0.0024717	gla-1	glucoamylase [Magnaporthe oryzae 70-15]	Metabolism;Metabolism	Global and overview maps;Carbohydrate metabolism	ko01100//Metabolic pathways;ko00500//Starch and sucrose metabolism	K01178;K01178	GO:0043231//intracellular membrane-bounded organelle;GO:0044444//cytoplasmic part	GO:0015926//glucosidase activity;GO:0030247//polysaccharide binding	GO:0005976//polysaccharide metabolic process
ncbi_2678685	206	50	221	386	422	309	8.03	3.87	8	15.41	15.37	13.69	6.63333	14.8233	1.16006	8.77572e-05	0.00251127	--	NLS2 [Fusarium pseudograminearum CS3096]	-	-	-	-	-	-	-
ncbi_2678527	3021	889	3098	717	817	1245	35.48	20.73	33.77	8.62	8.96	16.6	29.9933	11.3933	-1.39645	8.78945e-05	0.00251127	bli-3	nadph oxidase 4 [Colletotrichum orbiculare MAFF 240422]	-	-	-	-	GO:0031224//intrinsic component of membrane	GO:0003824//catalytic activity	GO:0044710//single-organism metabolic process
ncbi_2676633	659	490	771	245	298	330	15.77	23.31	17.13	6	6.67	8.98	18.7367	7.21667	-1.37646	9.31999e-05	0.00264802	XYR1	NAD(P)H-dependent D-xylose reductase xyl1 [Magnaporthe oryzae 70-15]	Metabolism;Metabolism	Global and overview maps;Carbohydrate metabolism	ko01100//Metabolic pathways;ko00040//Pentose and glucuronate interconversions	K17743;K17743	-	GO:0004032//alditol:NADP+ 1-oxidoreductase activity	GO:0006012//galactose metabolic process;GO:0006970//response to osmotic stress;GO:0006979//response to oxidative stress;GO:0019323//pentose catabolic process
ncbi_2677416	157	53	206	365	412	590	2.76	1.85	3.36	6.56	6.75	11.76	2.65667	8.35667	1.65331	9.50074e-05	0.00269188	FCK4	alcohol acetyltransferase [Purpureocillium lilacinum]	-	-	-	-	-	-	GO:0044281//small molecule metabolic process
ncbi_2680832	3115	3949	3780	1131	1259	1512	91.51	230.34	103.09	34.01	34.53	50.44	141.647	39.66	-1.83654	9.63902e-05	0.00272349	--	CAS1 domain-containing protein 1 [Magnaporthe oryzae 70-15]	-	-	-	-	-	-	GO:0051704//multi-organism process
ncbi_2675507	2201	863	2153	826	912	1085	81.49	63.44	74	31.31	31.52	45.62	72.9767	36.15	-1.01344	9.90958e-05	0.0027922	--	hypothetical protein OOU_Y34scaffold00510g17 [Magnaporthe oryzae Y34]	-	-	-	-	-	-	-
ncbi_2675411	2356	463	2738	572	687	816	57.04	22.26	61.54	14.18	15.53	22.43	46.9467	17.38	-1.43359	9.95785e-05	0.00279807	sym1	vacuolar membrane protein [Verticillium alfalfae VaMs.102]	-	-	-	-	GO:0031224//intrinsic component of membrane	-	-
ncbi_2684148	45	2	32	147	144	111	1.46	0.13	0.96	4.88	4.36	4.09	0.85	4.44333	2.38611	0.000103954	0.00289869	gatA	glutamyl-tRNA(Gln) amidotransferase subunit A [Magnaporthe oryzae 70-15]	Metabolism;Metabolism;Metabolism	Amino acid metabolism;Amino acid metabolism;Amino acid metabolism	ko00330//Arginine and proline metabolism;ko00380//Tryptophan metabolism;ko00360//Phenylalanine metabolism	K01426;K01426;K01426	-	GO:0016879//ligase activity, forming carbon-nitrogen bonds;GO:0022891//substrate-specific transmembrane transporter activity	GO:0044765//single-organism transport
ncbi_5050038	5121	950	5005	1319	1314	220	207.23	76.33	188.02	54.64	49.64	10.11	157.193	38.13	-2.04354	0.000104296	0.00289869	YFL054C	aquaporin-9 [Magnaporthe oryzae P131]	-	-	-	-	GO:0031224//intrinsic component of membrane;GO:0044464//cell part	GO:0015168//glycerol transmembrane transporter activity	GO:0006820//anion transport;GO:0015850//organic hydroxy compound transport
ncbi_12985124	11411	9355	15222	6520	8116	4912	152.73	248.6	189.13	89.34	101.41	74.65	196.82	88.4667	-1.15367	0.000105785	0.00292415	--	BTB/POZ-like protein [Colletotrichum tofieldiae]	-	-	-	-	-	-	-
ncbi_2681024	60	21	59	19	14	16	1.58	1.1	1.45	0.51	0.35	0.48	1.37667	0.446667	-1.62391	0.000110861	0.00305617	--	hypothetical protein MGG_10001 [Magnaporthe oryzae 70-15]	-	-	-	-	-	-	-
ncbi_2684719	2283	795	2652	4384	5256	7054	50.33	34.8	54.27	98.94	108.17	176.58	46.4667	127.897	1.46071	0.000111595	0.00306811	pac2	cAMP-independent regulatory protein pac2 [Magnaporthe oryzae 70-15]	-	-	-	-	GO:0005816//spindle pole body;GO:0043231//intracellular membrane-bounded organelle;GO:0044444//cytoplasmic part	-	GO:0031135//negative regulation of conjugation
ncbi_2682509	760	168	874	1753	1970	1003	16.73	7.34	17.86	39.5	40.48	25.07	13.9767	35.0167	1.32502	0.000112303	0.00307928	--	hypothetical protein MGG_02956 [Magnaporthe oryzae 70-15]	-	-	-	-	-	-	-
ncbi_2683437	2844	2004	3320	1219	1382	1498	44.28	61.95	47.99	19.43	20.09	26.49	51.4067	22.0033	-1.22423	0.000115844	0.00315788	PHOT2	hisactophilin c49s mutant phototropin phy3 fusion protein [Colletotrichum gloeosporioides Nara gc5]	-	-	-	-	-	GO:0060089//molecular transducer activity	GO:0035556//intracellular signal transduction
ncbi_2676263	41	17	35	176	219	61	0.6	0.49	0.47	2.62	2.97	1.01	0.52	2.2	2.08092	0.000116098	0.00315788	isp4	oligopeptide transporter 2 [Magnaporthe oryzae 70-15]	-	-	-	-	-	-	GO:0007275//multicellular organism development;GO:0044763//single-organism cellular process
ncbi_2677816	623	657	780	244	306	301	14.52	30.41	16.88	5.82	6.66	7.97	20.6033	6.81667	-1.59574	0.000116849	0.00315951	chtA	acidic mammalian chitinase [Magnaporthe oryzae 70-15]	Metabolism;Metabolism	Global and overview maps;Carbohydrate metabolism	ko01100//Metabolic pathways;ko00520//Amino sugar and nucleotide sugar metabolism	K01183;K01183	-	GO:0004553//hydrolase activity, hydrolyzing O-glycosyl compounds	GO:0006026//aminoglycan catabolic process;GO:0044238//primary metabolic process
ncbi_2683982	816	541	904	399	432	403	12.04	15.85	12.38	6.02	5.95	6.75	13.4233	6.24	-1.10513	0.00011756	0.00316389	--	DNA repair protein Sae2/CtIP [Metarhizium robertsii ARSEF 23]	-	-	-	-	-	-	-
ncbi_2681246	855	402	988	1942	2307	1212	13.57	12.67	14.55	31.55	34.18	21.84	13.5967	29.19	1.10222	0.000119204	0.00319128	--	related to TOB3 (member of AAA-ATPase family) [Fusarium proliferatum]	-	-	-	-	-	GO:0032550//purine ribonucleoside binding	-
ncbi_2674697	942	299	884	298	370	422	10.42	6.57	9.08	3.37	3.82	5.3	8.69	4.16333	-1.06162	0.000123425	0.00327848	ARB_01230	Kelch domain-containing protein 4 [Valsa mali var. pyri] [Valsa mali]	-	-	-	-	-	-	-
ncbi_2684804	98	370	147	34	38	52	3.85	28.89	5.37	1.37	1.39	2.32	12.7033	1.69333	-2.90727	0.000124061	0.00328682	--	hypothetical protein MGG_11072 [Magnaporthe oryzae 70-15]	-	-	-	-	-	-	-
ncbi_12986911	141	51	177	297	379	208	7.29	5.24	8.5	15.73	18.31	12.22	7.01	15.42	1.13732	0.000125655	0.00332042	--	hypothetical protein MGG_15415 [Magnaporthe oryzae 70-15]	-	-	-	-	-	-	-
ncbi_12986980	3767	573	4133	152	226	812	53.19	16.07	54.18	2.2	2.98	13.02	41.1467	6.06667	-2.7618	0.000131839	0.00346586	SPBC24C6.09c	xylulose-5-phosphate/fructose-6-phosphate phosphoketolase [Magnaporthe oryzae Y34]	Metabolism;Metabolism	Global and overview maps;Carbohydrate metabolism	ko01100//Metabolic pathways;ko00030//Pentose phosphate pathway	K01621;K01621	GO:0043231//intracellular membrane-bounded organelle;GO:0044444//cytoplasmic part	GO:0016830//carbon-carbon lyase activity	GO:0044238//primary metabolic process
ncbi_2684245	3073	549	3188	1126	1207	844	53.25	18.89	51.28	19.98	19.53	16.61	41.14	18.7067	-1.13699	0.000134315	0.00352189	chsD	chitin synthase D [Magnaporthe oryzae 70-15]	Metabolism	Carbohydrate metabolism	ko00520//Amino sugar and nucleotide sugar metabolism	K00698	GO:0032155//cell division site part	GO:0008375//acetylglucosaminyltransferase activity	-
ncbi_2679313	175	30	182	325	437	390	3.39	1.16	3.28	6.47	7.92	8.61	2.61	7.66667	1.55455	0.000134905	0.00352828	--	hypothetical protein MGG_01612 [Magnaporthe oryzae 70-15]	-	-	-	-	-	-	-
ncbi_2680010	88	23	90	236	223	120	3.71	1.93	3.53	10.2	8.79	5.75	3.05667	8.24667	1.43185	0.000136307	0.00355558	SPBC12C2.09c	adiponectin receptor protein 1 [Magnaporthe oryzae 70-15]	-	-	-	-	-	-	-
ncbi_2678733	42	0	38	240	196	157	1.16	0	0.98	6.8	5.06	4.93	0.713333	5.59667	2.97192	0.000141272	0.00363883	lolP1	pisatin demethylase [Magnaporthe oryzae 70-15]	-	-	-	-	-	GO:0016491//oxidoreductase activity;GO:0016741//transferase activity, transferring one-carbon groups;GO:0046906//tetrapyrrole binding;GO:0046914//transition metal ion binding	GO:0044710//single-organism metabolic process
ncbi_2679468	320	258	267	146	145	84	9.32	14.93	7.22	4.36	3.94	2.78	10.49	3.69333	-1.50602	0.000142171	0.00365277	liz1	MFS transporter [Magnaporthe oryzae 70-15]	-	-	-	-	-	-	GO:0044763//single-organism cellular process
ncbi_2674116	240	66	272	415	492	354	7.67	4.19	8.07	13.57	14.67	12.84	6.64333	13.6933	1.04349	0.00014286	0.00366124	--	hydrolase [Magnaporthe oryzae Y34]	-	-	-	-	GO:0044444//cytoplasmic part	GO:0016787//hydrolase activity	GO:0008152//metabolic process
ncbi_2683545	13	0	13	62	59	45	0.7	0	0.65	3.4	2.95	2.74	0.45	3.03	2.75132	0.000146581	0.00374719	--	hypothetical protein MGG_07625 [Magnaporthe oryzae 70-15]	-	-	-	-	-	-	-
ncbi_2680687	200	90	257	119	85	38	8.9	7.95	10.61	5.42	3.53	1.92	9.15333	3.62333	-1.33698	0.000158714	0.00401707	--	secreted glucosidase [Magnaporthe oryzae 70-15]	-	-	-	-	-	GO:0016798//hydrolase activity, acting on glycosyl bonds	GO:0044238//primary metabolic process
ncbi_12984887	1071	193	1148	2183	2326	1705	27.72	9.92	27.59	57.85	56.21	50.11	21.7433	54.7233	1.33158	0.000170362	0.00426953	HNM1	amino acid permease [Magnaporthe oryzae 70-15]	-	-	-	-	GO:0031224//intrinsic component of membrane	GO:0046943//carboxylic acid transmembrane transporter activity	GO:0044763//single-organism cellular process;GO:0046942//carboxylic acid transport
ncbi_2683518	311	84	368	65	54	115	8.48	4.55	9.31	1.81	1.37	3.56	7.44667	2.24667	-1.72881	0.000171854	0.00429635	--	hypothetical protein MGG_07598 [Magnaporthe oryzae 70-15]	-	-	-	-	-	-	-
ncbi_5049312	1509	413	1680	3029	3276	1759	21.58	11.72	22.3	44.34	43.73	28.57	18.5333	38.88	1.06891	0.000173204	0.00431951	--	Zinc finger transcription factor YRR1 [Valsa mali]	-	-	-	-	GO:0043231//intracellular membrane-bounded organelle	GO:0003676//nucleic acid binding;GO:0046914//transition metal ion binding	GO:0006355//regulation of transcription, DNA-templated
ncbi_2675560	126	39	118	48	55	19	5.69	3.5	4.95	2.22	2.32	0.97	4.71333	1.83667	-1.35966	0.000174488	0.00434092	--	hypothetical protein MGG_05105 [Magnaporthe oryzae 70-15]	-	-	-	-	-	-	-
ncbi_12984713	297	98	295	518	591	665	8.84	5.79	8.15	15.78	16.42	22.48	7.59333	18.2267	1.26325	0.000178456	0.00441808	citA	citrinin biosynthesis oxydoreductase CtnB [Magnaporthe oryzae Y34]	-	-	-	-	-	-	-
ncbi_2685186	59	15	104	256	269	117	1.66	0.84	2.72	7.37	7.06	3.74	1.74	6.05667	1.79944	0.000179076	0.00442271	--	Zinc finger, C2H2, partial [Metarhizium anisopliae ARSEF 549]	-	-	-	-	-	-	-
ncbi_12984567	22	16	15	102	102	78	2.53	3.65	1.6	12	10.94	10.18	2.59333	11.04	2.08986	0.000184466	0.00453386	--	hypothetical protein MGG_17118 [Magnaporthe oryzae 70-15]	-	-	-	-	-	-	-
ncbi_2678537	498	57	452	1128	1156	967	22.01	5	18.55	51.04	47.7	48.54	15.1867	49.0933	1.69272	0.000198916	0.00481934	--	WSC2 protein [Colletotrichum higginsianum IMI 349063]	-	-	-	-	-	-	-
ncbi_2684104	5327	4410	5559	2142	2188	2668	121.08	199.03	117.3	49.84	46.43	68.87	145.803	55.0467	-1.4053	0.00019993	0.00483242	--	integral membrane protein [Magnaporthe oryzae Y34]	-	-	-	-	GO:0016021//integral component of membrane	-	GO:0048869//cellular developmental process;GO:0050794//regulation of cellular process;GO:0051824//recognition of other organism involved in symbiotic interaction
ncbi_12987092	120	40	172	244	334	239	1.13	0.75	1.5	2.35	2.94	2.56	1.12667	2.61667	1.21567	0.000209878	0.00503707	--	Liprin-beta-2 [Madurella mycetomatis]	-	-	-	-	-	-	-
ncbi_2680436	364	231	411	120	131	187	5.37	6.77	5.63	1.81	1.81	3.14	5.92333	2.25333	-1.39435	0.000214505	0.00511204	vpr	minor extracellular protease vpr [Magnaporthe oryzae 70-15]	-	-	-	-	GO:0030312//external encapsulating structure	GO:0004175//endopeptidase activity	GO:0019538//protein metabolic process
ncbi_27922178	14	16	24	104	124	64	0.2	0.45	0.32	1.52	1.65	1.04	0.323333	1.40333	2.11776	0.000215388	0.00512111	het-6	heterokaryon incompatibility protein het-6-like protein [Colletotrichum gloeosporioides Nara gc5]	-	-	-	-	-	-	-
ncbi_2680057	9	0	10	77	62	23	0.4	0	0.42	3.53	2.59	1.17	0.273333	2.43	3.15222	0.000216378	0.0051327	--	hypothetical protein MGG_09137 [Magnaporthe oryzae 70-15]	-	-	-	-	-	-	-
ncbi_5051416	19329	3963	21599	8373	9548	5154	633.96	258.08	657.63	281.14	292.36	191.96	516.557	255.153	-1.01756	0.000226216	0.00534122	TRI8	lipase 5 [Magnaporthe oryzae 70-15]	-	-	-	-	-	-	GO:0006629//lipid metabolic process
ncbi_2680137	200	39	216	379	429	347	5.35	2.07	5.36	10.38	10.71	10.54	4.26	10.5433	1.30741	0.000228828	0.00537799	--	NAD(P)-binding protein [Coniochaeta ligniaria NRRL 30616]	-	-	-	-	-	-	GO:0044710//single-organism metabolic process
ncbi_2675123	153	58	169	292	347	387	8.9	6.69	9.12	17.39	18.83	25.54	8.23667	20.5867	1.32158	0.000229738	0.00538696	--	Apc13 domain-containing protein [Magnaporthe oryzae 70-15]	-	-	-	-	-	-	-
ncbi_5050431	46	37	54	164	210	219	1.53	2.45	1.67	5.59	6.53	8.28	1.88333	6.8	1.85225	0.000230719	0.00538837	--	related to integral membrane protein PTH11 [Fusarium mangiferae]	-	-	-	-	-	-	-
ncbi_2684277	293	22	302	340	773	5788	3.1	0.46	2.97	3.69	7.64	69.53	2.17667	26.9533	3.63027	0.000230855	0.00538837	Leng9	DUF455 domain-containing protein [Magnaporthe oryzae Y34]	-	-	-	-	-	GO:0003824//catalytic activity	GO:0090304//nucleic acid metabolic process
ncbi_2681071	40897	97603	53234	22318	28754	12348	882.58	4182.19	1066.49	493.06	579.31	302.61	2043.75	458.327	-2.15677	0.00023444	0.00544178	--	integral membrane protein [Purpureocillium lilacinum]	-	-	-	-	-	-	-
ncbi_5050716	3131	444	3376	7683	8802	4693	46.1	12.98	46.15	115.81	120.99	78.47	35.0767	105.09	1.58304	0.000234743	0.00544178	--	taurine catabolism dioxygenase TauD [Magnaporthe oryzae 70-15]	-	-	-	-	-	GO:0016491//oxidoreductase activity	GO:0044710//single-organism metabolic process
ncbi_2675053	428	239	448	251	268	122	7.82	8.67	7.59	4.69	4.57	2.53	8.02667	3.93	-1.03027	0.000235541	0.0054479	patE	choline dehydrogenase [Magnaporthe oryzae 70-15]	Metabolism;Metabolism	Global and overview maps;Amino acid metabolism	ko01100//Metabolic pathways;ko00260//Glycine, serine and threonine metabolism	K00108;K00108	-	GO:0000166//nucleotide binding;GO:0016614//oxidoreductase activity, acting on CH-OH group of donors	GO:0044281//small molecule metabolic process
ncbi_2680851	165	179	163	60	61	68	4.46	9.62	4.09	1.66	1.54	2.09	6.05667	1.76333	-1.78022	0.000244732	0.00563831	--	aspartic peptidase domain-containing protein [Microdochium bolleyi]	-	-	-	-	-	GO:0004175//endopeptidase activity	GO:0019538//protein metabolic process
ncbi_2680158	1279	170	987	2996	3034	1580	32.29	8.52	23.13	77.44	71.51	45.3	21.3133	64.75	1.60312	0.000244993	0.00563831	CDH-1	cellobiose dehydrogenase [Magnaporthe oryzae 70-15]	-	-	-	-	-	GO:0000166//nucleotide binding;GO:0016491//oxidoreductase activity	GO:0044710//single-organism metabolic process
ncbi_2682907	903	1102	915	390	404	394	17.9	43.38	16.84	7.91	7.48	8.87	26.04	8.08667	-1.68711	0.000245432	0.00563831	lap2	leupeptin-inactivating enzyme 1 [Magnaporthe oryzae 70-15]	-	-	-	-	-	GO:0016787//hydrolase activity;GO:0043169//cation binding	-
ncbi_2682141	546	427	562	96	143	256	17.06	26.5	16.3	3.07	4.17	9.09	19.9533	5.44333	-1.87407	0.000249588	0.00570807	--	hydrolase [Ascochyta rabiei]	-	-	-	-	-	GO:0003824//catalytic activity	-
ncbi_2680653	5213	628	4834	13650	14664	7136	29.97	7.17	25.8	80.34	78.71	46.59	20.98	68.5467	1.70807	0.000254589	0.0057907	mok13	alpha-1,3-glucan synthase Ags2 [Magnaporthe oryzae 70-15]	-	-	-	-	-	-	GO:0008152//metabolic process
ncbi_2683844	514	106	602	940	1130	971	6.66	2.73	7.25	12.48	13.68	14.3	5.54667	13.4867	1.28184	0.000258315	0.00584215	--	hypothetical protein MGG_07917 [Magnaporthe oryzae 70-15]	-	-	-	-	-	-	-
ncbi_2683997	881	466	985	225	264	447	32.96	34.61	34.21	8.62	9.22	18.99	33.9267	12.2767	-1.4665	0.000261466	0.00590035	--	Small secreted protein [Colletotrichum higginsianum IMI 349063]	-	-	-	-	-	-	-
ncbi_2681340	120	43	129	235	264	310	1.92	1.37	1.92	3.85	3.94	5.63	1.73667	4.47333	1.36503	0.000262885	0.00590836	dadD	amidohydrolase [Magnaporthe oryzae 70-15]	-	-	-	-	-	GO:0016787//hydrolase activity	GO:0007275//multicellular organism development
ncbi_2675493	65	5	36	192	106	327	10.38	1.58	5.33	31.37	15.8	59.27	5.76333	35.48	2.62203	0.000265047	0.00594172	--	hypothetical protein MGG_05058 [Magnaporthe oryzae 70-15]	-	-	-	-	-	-	GO:0007275//multicellular organism development
MSTRG.10184	11	4	14	35	55	103	0.43	0.31	0.51	1.4	2	4.56	0.416667	2.65333	2.67084	0.000267337	0.00596683	--	-	-	-	-	-	-	-	-
ncbi_2679749	656	131	715	1185	1335	1102	22.69	9	22.96	41.96	43.11	43.28	18.2167	42.7833	1.23179	0.000272242	0.00604981	--	hypothetical protein MGG_01729 [Magnaporthe oryzae 70-15]	-	-	-	-	-	-	-
ncbi_2675606	8798	1617	8743	539	765	2352	153.76	56.11	141.84	9.64	12.48	46.68	117.237	22.9333	-2.35391	0.000272969	0.0060528	ish1	Stress response protein ish1 [Valsa mali var. pyri] [Valsa mali]	-	-	-	-	GO:0043231//intracellular membrane-bounded organelle	-	GO:0022402//cell cycle process
ncbi_2684972	5563	2179	5986	11200	14795	38275	80.76	62.79	80.66	166.43	200.5	630.9	74.7367	332.61	2.15394	0.00027525	0.00609012	MIMI_L728	hypothetical protein MGG_06799 [Magnaporthe oryzae 70-15]	-	-	-	-	-	-	-
ncbi_2684177	78	23	58	176	170	106	3.42	2	2.36	7.9	6.96	5.28	2.59333	6.71333	1.37222	0.000279334	0.00616713	CUT1	Cutinase 2 [Colletotrichum chlorophyti]	-	-	-	-	-	GO:0052689//carboxylic ester hydrolase activity	-
ncbi_2678236	49	5	60	136	144	266	1.27	0.26	1.44	3.61	3.48	7.82	0.99	4.97	2.32775	0.000281352	0.00619825	MK0953	UbiA prenyltransferase [Magnaporthe oryzae 70-15]	-	-	-	-	GO:0031224//intrinsic component of membrane	GO:0003824//catalytic activity	-
ncbi_2677689	1129	342	1159	1807	1941	1993	22.29	13.39	21.24	36.52	35.78	44.68	18.9733	38.9933	1.03925	0.000283661	0.00623566	spf31	DnaJ domain-containing protein [Magnaporthe oryzae 70-15]	-	-	-	-	-	-	-
ncbi_2679579	312	234	366	14	28	111	9.02	13.44	9.83	0.41	0.76	3.65	10.7633	1.60667	-2.74398	0.000284966	0.00624562	mae1	malic acid transporter [Magnaporthe oryzae 70-15]	-	-	-	-	GO:0031224//intrinsic component of membrane	GO:0015556//C4-dicarboxylate transmembrane transporter activity	GO:0015743//malate transport;GO:0044763//single-organism cellular process
MSTRG.10835	2738	409	3110	5586	6603	5796	45.13	13.4	47.59	94.25	101.59	108.46	35.3733	101.433	1.5198	0.000285339	0.00624562	bcsl1b	mitochondrial chaperone BCS1 [Magnaporthe oryzae Y34]	-	-	-	-	-	-	-
ncbi_2684078	252	77	345	39	55	102	9.89	5.99	12.59	1.58	2.01	4.53	9.49	2.70667	-1.80989	0.000288733	0.00630638	--	Mov34/MPN/PAD-1 family protein [Colletotrichum tofieldiae]	-	-	-	-	-	-	-
ncbi_5048869	1558	186	1570	407	480	292	36.06	8.55	33.73	9.64	10.37	7.67	26.1133	9.22667	-1.50091	0.000289898	0.0063183	ARB_04768	chitin deacetylase [Magnaporthe oryzae P131]	-	-	-	-	-	GO:0016787//hydrolase activity;GO:0097367//carbohydrate derivative binding	GO:0044238//primary metabolic process
ncbi_2678235	5705	901	5948	12188	13794	8235	112.47	35.27	108.86	245.99	253.89	184.36	85.5333	228.08	1.41498	0.000299684	0.00649061	fur4	uracil permease [Magnaporthe oryzae 70-15]	-	-	-	-	-	GO:0022891//substrate-specific transmembrane transporter activity	GO:0044765//single-organism transport
ncbi_2675118	1460	397	1609	2255	2688	2353	29.58	15.97	30.26	46.77	50.85	54.14	25.27	50.5867	1.00133	0.000302366	0.00653417	--	Cutinase transcription factor 1 beta [Fusarium oxysporum f. sp. cubense race 4]	-	-	-	-	GO:0043231//intracellular membrane-bounded organelle	GO:0003676//nucleic acid binding;GO:0046914//transition metal ion binding	GO:0006355//regulation of transcription, DNA-templated
ncbi_2675364	1393	352	1608	2243	2781	2100	15.66	7.86	16.78	25.81	29.18	26.81	13.4333	27.2667	1.02132	0.000305129	0.00657996	WOR2	negative acting factor [Colletotrichum gloeosporioides Nara gc5]	-	-	-	-	GO:0043231//intracellular membrane-bounded organelle	GO:0003700//transcription factor activity, sequence-specific DNA binding;GO:0046914//transition metal ion binding	GO:0000501//flocculation via cell wall protein-carbohydrate interaction;GO:0006351//transcription, DNA-templated;GO:0010468//regulation of gene expression
ncbi_2681210	1008	45	1150	5235	5643	1909	28.77	2.55	30.47	152.96	150.36	61.87	20.5967	121.73	2.5632	0.000322926	0.00691985	SPAC11D3.18c	high-affinity nicotinic acid transporter [Magnaporthe oryzae 70-15]	-	-	-	-	-	-	GO:0007275//multicellular organism development;GO:0044763//single-organism cellular process
ncbi_2680069	117	104	115	44	47	47	3.16	5.58	2.88	1.22	1.19	1.44	3.87333	1.28333	-1.59368	0.000333475	0.00710113	--	CFEM domain-containing protein [Colletotrichum orchidophilum]	-	-	-	-	-	-	-
ncbi_2684062	2118	1121	2291	501	520	1057	138.93	146	139.51	33.64	31.84	78.73	141.48	48.07	-1.55739	0.000335422	0.00712772	--	hypothetical protein MGG_05913 [Magnaporthe oryzae 70-15]	-	-	-	-	-	-	GO:0007275//multicellular organism development
ncbi_2682475	583	39	590	2742	2885	762	15.03	2.02	14.11	72.35	69.43	22.29	10.3867	54.69	2.39654	0.00033773	0.00715383	--	Cutinase transcription factor 1 beta [Madurella mycetomatis]	-	-	-	-	-	-	-
ncbi_2678163	1091	169	1011	1865	2227	2298	45.3	13.93	38.97	79.27	86.32	108.34	32.7333	91.31	1.48001	0.000338053	0.00715383	--	hypothetical protein MGG_04465 [Magnaporthe oryzae 70-15]	-	-	-	-	-	-	GO:0007275//multicellular organism development
ncbi_2678263	1501	289	1505	600	714	381	23.35	8.93	21.74	9.56	10.37	6.73	18.0067	8.88667	-1.01882	0.00034401	0.00724979	atf1	BZIP transcription factor [Magnaporthe oryzae 70-15]	Environmental Information Processing	Signal transduction	ko04011//MAPK signaling pathway - yeast	K09051	GO:0035976//AP1 complex	GO:0000982//transcription factor activity, RNA polymerase II core promoter proximal region sequence-specific binding;GO:0003677//DNA binding;GO:0046983//protein dimerization activity	GO:0006406//mRNA export from nucleus;GO:0010845//positive regulation of reciprocal meiotic recombination;GO:0031060//regulation of histone methylation;GO:0034728//nucleosome organization;GO:0035065//regulation of histone acetylation;GO:0036278//positive regulation of transcription from RNA polymerase II promoter in response to nitrogen starvation;GO:0043619//regulation of transcription from RNA p…
ncbi_2675942	1039	201	983	1834	1868	1476	24.56	9.43	21.57	44.39	41.23	39.62	18.52	41.7467	1.17258	0.000347195	0.00728318	MGG_05684	xaa-Pro dipeptidase [Magnaporthe oryzae 70-15]	-	-	-	-	-	GO:0046914//transition metal ion binding;GO:0070011//peptidase activity, acting on L-amino acid peptides	GO:0019538//protein metabolic process
ncbi_2684344	1118	240	1356	2219	2750	1572	21.24	9.06	23.92	43.17	48.79	33.92	18.0733	41.96	1.21515	0.000347638	0.00728318	--	pan apple-like domain protein [Colletotrichum incanum]	-	-	-	-	-	-	-
ncbi_2678531	1376	367	1321	3050	3228	1416	21.49	11.38	19.15	48.76	47.06	25.11	17.34	40.31	1.21703	0.000347736	0.00728318	--	C6 transcription factor [Colletotrichum gloeosporioides Nara gc5]	-	-	-	-	GO:0043231//intracellular membrane-bounded organelle	GO:0046914//transition metal ion binding	GO:0034645//cellular macromolecule biosynthetic process
ncbi_5049798	1	0	1	19	23	13	0.03	0	0.02	0.52	0.58	0.4	0.0166667	0.5	4.90689	0.000349303	0.00729927	phoA	phosphate-repressible acid phosphatase [Magnaporthe oryzae 70-15]	-	-	-	-	-	GO:0016787//hydrolase activity	-
ncbi_2680352	90	58	101	278	310	190	1.46	1.85	1.51	4.59	4.67	3.48	1.60667	4.24667	1.40226	0.000349936	0.00729927	sed3	tripeptidyl-peptidase 1 [Magnaporthe oryzae Y34]	-	-	-	-	-	GO:0070011//peptidase activity, acting on L-amino acid peptides	GO:0019538//protein metabolic process
ncbi_5051515	122	22	129	270	278	181	2.42	0.87	2.37	5.48	5.14	4.07	1.88667	4.89667	1.37596	0.00035367	0.00734711	ktnD	4-hydroxyacetophenone monooxygenase [Magnaporthe oryzae Y34]	-	-	-	-	-	-	-
ncbi_2683851	317	39	341	634	774	1295	8.03	1.96	8.02	16.44	18.31	37.26	6.00333	24.0033	1.9994	0.00036136	0.0074916	--	hypothetical protein MGG_07924 [Magnaporthe oryzae 70-15]	-	-	-	-	-	-	-
ncbi_2674158	4616	852	5159	639	886	1567	97.09	35.58	100.73	13.76	17.4	37.43	77.8	22.8633	-1.76673	0.000377906	0.00778716	--	PH domain-containing protein [Magnaporthe oryzae 70-15]	-	-	-	-	-	-	-
ncbi_2679792	1300	210	1396	2997	3624	1686	20.02	6.42	19.95	47.24	52.09	29.48	15.4633	42.9367	1.47336	0.000398741	0.00818342	--	related to polysaccharide synthase Cps1 [Fusarium mangiferae]	-	-	-	-	-	-	-
ncbi_2674851	9490	1209	9940	2493	2895	2350	223.74	56.59	217.55	60.17	63.72	62.91	165.96	62.2667	-1.4143	0.000406534	0.00830991	--	indoleamine 2,3-dioxygenase [Magnaporthe oryzae 70-15]	Metabolism;Metabolism	Global and overview maps;Amino acid metabolism	ko01100//Metabolic pathways;ko00380//Tryptophan metabolism	K00463;K00463	-	GO:0016491//oxidoreductase activity;GO:0046906//tetrapyrrole binding	GO:0044710//single-organism metabolic process
ncbi_2683134	1	0	0	19	14	19	0.07	0	0	1.4	0.94	1.55	0.0233333	1.29667	5.79627	0.000411341	0.0083746	--	hypothetical protein MGG_07246 [Magnaporthe oryzae 70-15]	-	-	-	-	-	-	GO:0052048//interaction with host via secreted substance involved in symbiotic interaction
ncbi_2675888	11	9	6	0	0	0	0.75	1.22	0.38	0	0	0	0.783333	0.001	-9.61348	0.00041722	0.00847737	--	hypothetical protein OOU_Y34scaffold00624g77 [Magnaporthe oryzae Y34]	-	-	-	-	-	-	-
ncbi_2676379	2865	786	2708	4540	4421	4599	61.34	33.41	53.82	99.51	88.36	111.81	49.5233	99.8933	1.01228	0.00044352	0.00894052	--	ankyrin repeat domain-containing protein 29 [Magnaporthe oryzae Y34]	-	-	-	-	-	-	-
ncbi_2675519	4941	2372	5375	1408	1725	2649	94.06	89.65	94.98	27.44	30.66	57.26	92.8967	38.4533	-1.27252	0.000446905	0.00898277	SPCC777.04	dicarboxylic amino acid permease [Magnaporthe oryzae 70-15]	-	-	-	-	GO:0031224//intrinsic component of membrane;GO:0043231//intracellular membrane-bounded organelle	GO:0046943//carboxylic acid transmembrane transporter activity	GO:0044763//single-organism cellular process;GO:0046942//carboxylic acid transport
ncbi_2675719	472	190	689	873	1184	1013	11.23	8.97	15.21	21.26	26.29	27.36	11.8033	24.97	1.081	0.000447377	0.00898277	--	hypothetical protein MGG_05270 [Magnaporthe oryzae 70-15]	-	-	-	-	-	-	-
ncbi_2682597	1300	440	1536	92	133	461	34.54	23.21	37.89	2.5	3.3	13.91	31.88	6.57	-2.27869	0.000450422	0.00902615	TLP1	thaumatin family protein [Neurospora crassa OR74A]	-	-	-	-	-	-	-
ncbi_2678754	630	84	767	1762	1928	986	8.01	2.11	9.05	22.93	22.88	14.24	6.39	20.0167	1.64731	0.000463215	0.0092344	--	tetratricopeptide repeat domain-containing protein [Pochonia chlamydosporia 170]	-	-	-	-	-	-	-
ncbi_2680313	18	0	22	95	98	48	0.56	0	0.64	3.05	2.87	1.71	0.4	2.54333	2.66865	0.000463531	0.0092344	--	LOW QUALITY PROTEIN: integral membrane protein [Magnaporthe oryzae 70-15]	-	-	-	-	-	-	-
ncbi_2680255	397	103	474	911	1075	470	10.79	5.56	11.96	25.34	27.27	14.5	9.43667	22.37	1.24522	0.000465689	0.00925725	--	malate dehydrogenase [Magnaporthe oryzae 70-15]	-	-	-	-	-	-	-
ncbi_5049206	2414	627	2481	177	233	780	64.34	33.18	61.39	4.83	5.8	23.61	52.97	11.4133	-2.21446	0.000466493	0.00925725	--	hypothetical protein MGG_14693 [Magnaporthe oryzae 70-15]	-	-	-	-	-	-	-
ncbi_2675005	65	94	77	30	31	21	2.89	8.3	3.18	1.37	1.29	1.06	4.79	1.24	-1.94969	0.000470094	0.00929255	--	MAS3 protein [Magnaporthe oryzae 70-15]	-	-	-	-	-	-	GO:0007275//multicellular organism development
ncbi_2675229	2531	271	2576	712	709	277	47.14	10.02	44.54	13.58	12.33	5.86	33.9	10.59	-1.67858	0.000486608	0.00955712	EXG1	glucan 1,3-beta-glucosidase [Magnaporthe oryzae 70-15]	Metabolism	Carbohydrate metabolism	ko00500//Starch and sucrose metabolism	K01210	-	GO:0016787//hydrolase activity	GO:0044238//primary metabolic process
ncbi_2676126	1780	299	1758	5121	5021	1895	21.42	7.14	19.64	63.09	56.41	25.9	16.0667	48.4667	1.59292	0.000494668	0.00966766	bglM	beta-glucosidase 1 [Magnaporthe oryzae 70-15]	Metabolism;Metabolism;Metabolism;Metabolism	Global and overview maps;Global and overview maps;Carbohydrate metabolism;Metabolism of other amino acids	ko01100//Metabolic pathways;ko01110//Biosynthesis of secondary metabolites;ko00500//Starch and sucrose metabolism;ko00460//Cyanoamino acid metabolism	K05349;K05349;K05349;K05349	-	GO:0015926//glucosidase activity	GO:0030243//cellulose metabolic process
ncbi_12986302	59	76	56	16	23	21	2.95	7.55	2.6	0.82	1.07	1.19	4.36667	1.02667	-2.08856	0.000495029	0.00966766	--	biotrophy-associated secreted protein 3 [Colletotrichum graminicola M1.001]	-	-	-	-	-	-	-
ncbi_2679876	3503	479	3676	13243	14574	3467	61.15	16.6	59.57	236.65	237.5	68.72	45.7733	180.957	1.98306	0.000495705	0.00966766	--	hypothetical protein MGG_08890 [Magnaporthe oryzae 70-15]	-	-	-	-	-	-	GO:0034641//cellular nitrogen compound metabolic process
ncbi_2680853	160	17	158	332	398	361	2.88	0.61	2.64	6.11	6.68	7.37	2.04333	6.72	1.71754	0.000498133	0.00969648	SPAC27D7.08c	DUF890 domain protein [Magnaporthe oryzae Y34]	-	-	-	-	GO:0044444//cytoplasmic part	GO:0016741//transferase activity, transferring one-carbon groups	GO:0030174//regulation of DNA-dependent DNA replication initiation
ncbi_2675015	4148	1154	5013	824	1182	1852	95.39	52.69	107.02	19.4	25.38	48.36	85.0333	31.0467	-1.45359	0.000500131	0.00971683	--	protein kinase, partial [Colletotrichum incanum]	-	-	-	-	-	-	-
ncbi_2681062	92	30	94	161	191	149	1.91	1.24	1.81	3.43	3.71	3.52	1.65333	3.55333	1.1038	0.000512351	0.00993532	SEO1	vitamin H transporter [Magnaporthe oryzae 70-15]	-	-	-	-	-	-	GO:0044763//single-organism cellular process
ncbi_2684282	533	194	553	912	1058	1296	10.15	7.33	9.77	17.77	18.8	28.01	9.08333	21.5267	1.24483	0.000520036	0.0100652	--	hypothetical protein MGG_06116 [Magnaporthe oryzae 70-15]	-	-	-	-	-	-	-
ncbi_5049649	1776	315	2026	3464	3972	2757	51.89	18.27	54.95	103.61	108.35	91.47	41.7033	101.143	1.27817	0.000528782	0.0102151	OsI_09747	NACHT and WD domain-containing protein [Magnaporthe oryzae P131]	-	-	-	-	-	GO:0016740//transferase activity	-
ncbi_12984419	172	63	164	325	421	1011	3.98	2.89	3.52	7.7	9.09	26.56	3.46333	14.45	2.06084	0.000533484	0.0102833	--	hypothetical protein MGG_17073 [Magnaporthe oryzae 70-15]	-	-	-	-	-	-	GO:0007275//multicellular organism development
ncbi_2674194	702	212	625	1144	1251	1685	37.63	22.56	31.1	62.78	62.6	102.57	30.43	75.9833	1.32019	0.000534329	0.0102833	--	hypothetical protein MGG_00815 [Magnaporthe oryzae 70-15]	-	-	-	-	-	-	-
ncbi_2681836	26	14	18	3	5	4	1.08	1.15	0.69	0.13	0.19	0.19	0.973333	0.17	-2.5174	0.000537998	0.0103344	cctO	Tat pathway signal sequence [Colletotrichum higginsianum IMI 349063]	-	-	-	-	-	-	-
ncbi_2680995	7	31	3	0	0	1	0.16	1.42	0.06	0	0	0.03	0.546667	0.01	-5.77259	0.000544949	0.0104193	bglC	beta-glucosidase C [Magnaporthe oryzae 70-15]	-	-	-	-	-	GO:0003824//catalytic activity	GO:0044238//primary metabolic process
ncbi_2675415	107	23	143	223	263	235	2.24	0.98	2.78	4.79	5.15	5.61	2	5.18333	1.37388	0.000545429	0.0104193	--	hypothetical protein MGG_05035 [Magnaporthe oryzae 70-15]	-	-	-	-	-	-	-
ncbi_2684461	330	65	337	129	155	91	2.84	1.11	2.69	1.13	1.24	0.89	2.21333	1.08667	-1.02631	0.00054548	0.0104193	SPBC4.06	phosphoglycerate mutase-like protein [Coniochaeta ligniaria NRRL 30616]	Metabolism;Cellular Processes;Metabolism;Metabolism	Global and overview maps;Cell growth and death;Metabolism of cofactors and vitamins;Metabolism of cofactors and vitamins	ko01100//Metabolic pathways;ko04111//Cell cycle - yeast;ko00730//Thiamine metabolism;ko00740//Riboflavin metabolism	K01078;K01078;K01078;K01078	GO:0043231//intracellular membrane-bounded organelle	-	GO:0006796//phosphate-containing compound metabolic process
ncbi_2680670	56	30	70	159	147	120	1.24	1.32	1.44	3.61	3.04	3.02	1.33333	3.22333	1.27352	0.000548738	0.0104619	ARB_03789	carboxypeptidase A2 [Magnaporthe oryzae 70-15]	-	-	-	-	-	GO:0008235//metalloexopeptidase activity;GO:0046914//transition metal ion binding	GO:0019538//protein metabolic process
ncbi_2675485	6201	1129	6144	2631	2713	1401	63.46	22.94	58.37	27.57	25.92	16.28	48.2567	23.2567	-1.05308	0.000567435	0.0107381	cta3	potassium/sodium efflux P-type ATPase [Magnaporthe oryzae 70-15]	-	-	-	-	GO:0031224//intrinsic component of membrane;GO:0043231//intracellular membrane-bounded organelle	GO:0019829//cation-transporting ATPase activity;GO:0032550//purine ribonucleoside binding;GO:0043169//cation binding	GO:0006816//calcium ion transport;GO:0070509//calcium ion import;GO:0071435//potassium ion export
ncbi_2680838	141	42	136	411	363	158	4.69	2.77	4.2	13.99	11.25	5.95	3.88667	10.3967	1.41952	0.000568821	0.0107444	LIP	lipase [Magnaporthe oryzae Y34]	-	-	-	-	-	GO:0003824//catalytic activity	GO:0006629//lipid metabolic process
ncbi_2676951	5347	1983	6760	9198	11879	13786	137.17	101	160.98	241.56	284.49	401.59	133.05	309.213	1.21663	0.000570173	0.01075	--	hypothetical protein MGG_03404 [Magnaporthe oryzae 70-15]	-	-	-	-	-	-	-
ncbi_2681960	645	141	702	1275	1447	763	14.41	6.25	14.56	29.16	30.18	19.35	11.74	26.23	1.15979	0.000597896	0.0112105	atsA	arylsulfatase [Magnaporthe oryzae 70-15]	Metabolism	Lipid metabolism	ko00600//Sphingolipid metabolism	K01130	GO:0043231//intracellular membrane-bounded organelle;GO:0044444//cytoplasmic part	GO:0016788//hydrolase activity, acting on ester bonds	-
ncbi_2682752	251	84	274	626	701	280	4.8	3.19	4.86	12.25	12.51	6.08	4.28333	10.28	1.26303	0.000601676	0.0112401	--	Kelch repeat protein [Colletotrichum higginsianum IMI 349063]	-	-	-	-	-	-	-
ncbi_2678351	362	367	393	158	162	188	9.5	19.11	9.57	4.24	3.97	5.6	12.7267	4.60333	-1.4671	0.000632258	0.0117683	Jmjd7	JmjC domain-containing protein 7 [Valsa mali]	-	-	-	-	-	-	-
ncbi_2681501	66	7	83	174	171	258	2.21	0.47	2.58	5.96	5.34	9.8	1.75333	7.03333	2.00411	0.000636715	0.0118297	--	related to integral membrane protein [Phialocephala subalpina]	-	-	-	-	-	-	-
ncbi_2682404	11272	8742	12695	6124	7271	5979	260.76	401.53	272.62	145.03	157.03	157.06	311.637	153.04	-1.02596	0.000641896	0.0119043	--	hypothetical protein MGG_02851 [Magnaporthe oryzae 70-15]	-	-	-	-	-	-	-
ncbi_2684743	255	151	278	69	92	134	4.72	5.55	4.77	1.31	1.59	2.81	5.01333	1.90333	-1.39724	0.000645202	0.0119438	ASPCADRAFT_517149	trichodiene oxygenase [Magnaporthe oryzae 70-15]	-	-	-	-	-	GO:0016491//oxidoreductase activity;GO:0046906//tetrapyrrole binding;GO:0046914//transition metal ion binding	GO:0044710//single-organism metabolic process
ncbi_2681945	223	73	245	345	476	445	5.21	3.37	5.29	8.24	10.36	11.79	4.62333	10.13	1.13163	0.000661666	0.0122043	HXT9	sugar transporter [Magnaporthe oryzae 70-15]	-	-	-	-	GO:0031224//intrinsic component of membrane	GO:0022857//transmembrane transporter activity	GO:0044763//single-organism cellular process;GO:0044765//single-organism transport
ncbi_2683343	311	67	344	724	681	378	5.94	2.54	6.1	14.16	12.15	8.2	4.86	11.5033	1.24302	0.000674309	0.0123739	--	hypothetical protein MGG_07423 [Magnaporthe oryzae 70-15]	-	-	-	-	-	GO:0003677//DNA binding;GO:0046914//transition metal ion binding	GO:0010468//regulation of gene expression
ncbi_2675056	591	175	493	899	954	1019	25.88	15.22	20.04	40.31	39.01	50.68	20.38	43.3333	1.08832	0.000674501	0.0123739	sde2	Telomere maintenance protein-like protein [Acremonium chrysogenum ATCC 11550]	-	-	-	-	GO:0043231//intracellular membrane-bounded organelle;GO:0044444//cytoplasmic part	-	GO:0030702//chromatin silencing at centromere
ncbi_2675920	60	59	53	281	335	247	0.58	1.12	0.47	2.76	3	2.69	0.723333	2.81667	1.96126	0.00067893	0.0124289	BEA3	spermidine/putrescine import ATP-binding protein potA [Magnaporthe oryzae 70-15]	-	-	-	-	GO:0031224//intrinsic component of membrane	GO:0015405//P-P-bond-hydrolysis-driven transmembrane transporter activity;GO:0017111//nucleoside-triphosphatase activity;GO:0032550//purine ribonucleoside binding	GO:0044763//single-organism cellular process;GO:0051234//establishment of localization
ncbi_2682567	3446	2427	3772	1716	2032	1931	62.19	86.97	63.2	31.7	34.24	39.57	70.7867	35.17	-1.00913	0.000691302	0.0125916	OPSB	acid protease [Magnaporthe oryzae Y34]	-	-	-	-	-	-	-
ncbi_2679175	74	29	86	160	155	151	1.46	1.13	1.57	3.22	2.85	3.37	1.38667	3.14667	1.1822	0.00069459	0.0126289	PaFS	geranylgeranyl pyrophosphate synthetase [Magnaporthe oryzae Y34]	-	-	-	-	-	GO:0016838//carbon-oxygen lyase activity, acting on phosphates	GO:0006720//isoprenoid metabolic process
ncbi_2675571	141	23	167	303	308	292	2.27	0.73	2.49	4.99	4.62	5.33	1.83	4.98	1.4443	0.000696895	0.012645	--	Ankyrin repeat-containing domain protein [Cordyceps brongniartii RCEF 3172]	-	-	-	-	-	-	-
ncbi_12986850	103	26	124	202	232	331	2.85	1.43	3.18	5.71	5.98	10.38	2.48667	7.35667	1.56484	0.000697957	0.012645	--	Ankyrin repeat-containing domain protein [Cordyceps brongniartii RCEF 3172]	-	-	-	-	-	-	-
ncbi_2674180	1286	351	1515	2115	2695	3544	31.86	17.26	34.83	53.62	62.32	99.68	27.9833	71.8733	1.36089	0.000700162	0.0126483	--	hypothetical protein MGG_00395 [Magnaporthe oryzae 70-15]	-	-	-	-	-	-	-
ncbi_2676124	876	184	887	1533	1511	1190	31.33	13.07	29.45	56.13	50.45	48.33	24.6167	51.6367	1.06876	0.000700615	0.0126483	--	acetyltransferase [Colletotrichum gloeosporioides Cg-14]	-	-	-	-	-	GO:0016407//acetyltransferase activity	-
MSTRG.13786	37	88	50	5	2	18	2.2	10.32	2.73	0.29	0.12	1.24	5.08333	0.55	-3.20827	0.000709564	0.0127872	--	TLH5 [Magnaporthe oryzae]	-	-	-	-	-	GO:0017111//nucleoside-triphosphatase activity;GO:0032550//purine ribonucleoside binding;GO:0043169//cation binding	-
ncbi_2675781	957	273	907	1218	2210	10140	11.9	6.74	10.47	15.5	25.65	143.17	9.70333	61.44	2.66263	0.000711661	0.0128024	--	AAA family ATPase [Colletotrichum simmondsii]	-	-	-	-	-	GO:0032550//purine ribonucleoside binding	GO:0007275//multicellular organism development
ncbi_2679847	617	140	546	915	1002	883	19.86	8.95	16.31	30.15	30.11	32.27	15.04	30.8433	1.03615	0.000722597	0.0129762	cwc15	pre-mRNA-splicing factor cwc15 [Magnaporthe oryzae Y34]	Genetic Information Processing	Transcription	ko03040//Spliceosome	K12863	GO:0030529//intracellular ribonucleoprotein complex;GO:0043231//intracellular membrane-bounded organelle;GO:0043234//protein complex	GO:0003676//nucleic acid binding	-
ncbi_2681500	5835	1897	6554	9173	10804	11981	116.03	74.91	121	186.75	200.59	270.56	103.98	219.3	1.0766	0.000733948	0.0131338	--	hypothetical protein, variant [Magnaporthe oryzae 70-15]	-	-	-	-	-	-	-
ncbi_2676160	160	37	160	304	332	192	3.59	1.65	3.33	6.99	6.96	4.89	2.85667	6.28	1.13643	0.000743294	0.0132699	--	Ankyrin-2 [Talaromyces marneffei PM1]	-	-	-	-	-	-	-
ncbi_2674910	596	151	567	1091	1256	614	2.82	1.42	2.49	5.29	5.55	3.3	2.24333	4.71333	1.0711	0.000744156	0.0132699	alb1	conidial yellow pigment biosynthesis polyketide synthase [Magnaporthe oryzae 70-15]	-	-	-	-	-	GO:0016787//hydrolase activity	GO:0008152//metabolic process
ncbi_12986998	84	24	81	26	33	30	6.12	3.47	5.47	1.94	2.24	2.48	5.02	2.22	-1.17713	0.000778269	0.0137818	--	hypothetical protein MGG_16609 [Magnaporthe oryzae 70-15]	-	-	-	-	-	-	-
ncbi_2678129	152	14	148	299	348	599	2.9	0.53	2.62	5.83	6.19	12.97	2.01667	8.33	2.04634	0.000788243	0.0139102	--	integral membrane protein [Verticillium alfalfae VaMs.102]	-	-	-	-	-	-	GO:0007275//multicellular organism development
ncbi_2682099	5494	927	5941	2258	2364	1280	296.71	99.4	297.85	124.84	119.19	78.5	231.32	107.51	-1.10542	0.000795228	0.0140092	inhA	ThiJ/PfpI family protein [Magnaporthe oryzae Y34]	-	-	-	-	-	-	-
ncbi_2675895	670	88	706	1387	1490	1169	26.94	7.02	26.35	57.08	55.92	53.37	20.1033	55.4567	1.46393	0.000797304	0.0140134	--	polyketide cyclase dehydrase protein [Colletotrichum incanum]	-	-	-	-	-	-	-
ncbi_2684779	885	100	923	2199	2199	1387	19.53	4.38	18.91	49.68	45.3	34.76	14.2733	43.2467	1.59927	0.000798215	0.0140134	--	integral membrane protein [Colletotrichum gloeosporioides Nara gc5]	-	-	-	-	-	-	-
ncbi_2682759	3551	320	3637	14923	15123	3606	42.74	7.65	40.63	183.86	169.91	49.28	30.34	134.35	2.1467	0.000799999	0.0140206	--	Xylosyltransferase oxt [Valsa mali var. pyri] [Valsa mali]	-	-	-	-	-	-	-
ncbi_2677859	542	60	612	1343	1475	935	10.45	2.3	10.96	26.51	26.55	20.47	7.90333	24.51	1.63284	0.000801969	0.014031	--	SWIM zinc finger protein [Colletotrichum orchidophilum]	-	-	-	-	-	-	-
ncbi_5049134	1833	838	1966	354	426	919	56.39	51.18	56.14	11.15	12.23	32.1	54.57	18.4933	-1.5611	0.000819048	0.0142565	--	deoxyribonuclease tatD, partial [Magnaporthe oryzae Y34]	-	-	-	-	-	-	-
ncbi_5051443	17	15	34	91	79	123	0.61	1.07	1.13	3.34	2.64	5	0.936667	3.66	1.96624	0.000829955	0.0144217	--	nefa-interacting nuclear protein nip30 [Fusarium langsethiae]	-	-	-	-	-	-	-
ncbi_12984811	146	116	171	42	44	79	8.46	13.34	9.2	2.49	2.38	5.2	10.3333	3.35667	-1.6222	0.000836558	0.014499	--	Ankyrin-3 [Talaromyces marneffei PM1]	-	-	-	-	-	-	-
ncbi_12985335	413	238	478	177	197	243	12.86	14.72	13.82	5.64	5.73	8.59	13.8	6.65333	-1.05252	0.000837244	0.014499	macA	ceramide glucosyltransferase [Magnaporthe oryzae Y34]	-	-	-	-	GO:0043231//intracellular membrane-bounded organelle	GO:0016616//oxidoreductase activity, acting on the CH-OH group of donors, NAD or NADP as acceptor;GO:0043169//cation binding	GO:0006115//ethanol biosynthetic process;GO:0015980//energy derivation by oxidation of organic compounds
ncbi_2683784	38	0	28	320	323	37	1.46	0	1	12.55	11.55	1.61	0.82	8.57	3.3856	0.000846514	0.0146346	--	related to integral membrane protein pth11 [Fusarium proliferatum]	-	-	-	-	-	-	-
ncbi_2680351	19	0	5	35	55	170	0.34	0	0.08	0.65	0.93	3.48	0.14	1.68667	3.59068	0.000882482	0.0152049	ausC	phenylacetone monooxygenase [Magnaporthe oryzae 70-15]	-	-	-	-	-	GO:0016491//oxidoreductase activity	GO:0044710//single-organism metabolic process
MSTRG.6701	3	19	4	0	0	0	0.27	3.45	0.34	0	0	0	1.35333	0.001	-10.4023	0.000893688	0.015372	--	-	-	-	-	-	-	-	-
ncbi_5048950	1376	528	1575	3637	3961	1500	30.92	23.56	32.85	83.66	83.09	38.27	29.11	68.34	1.23122	0.000939771	0.0161104	orsC	para-nitrobenzyl esterase [Gaeumannomyces tritici R3-111a-1]	Metabolism;Metabolism;Metabolism	Global and overview maps;Global and overview maps;Amino acid metabolism	ko01100//Metabolic pathways;ko01110//Biosynthesis of secondary metabolites;ko00350//Tyrosine metabolism	K00505;K00505;K00505	-	GO:0003824//catalytic activity;GO:0043169//cation binding	GO:0044710//single-organism metabolic process
ncbi_2680499	406	137	439	661	750	850	15.65	10.49	15.71	26.09	26.99	37.21	13.95	30.0967	1.10934	0.000942345	0.0161233	CAB3	phosphopantothenoylcysteine decarboxylase [Magnaporthe oryzae Y34]	Metabolism;Metabolism	Global and overview maps;Metabolism of cofactors and vitamins	ko01100//Metabolic pathways;ko00770//Pantothenate and CoA biosynthesis	K01598;K01598	-	-	-
ncbi_12986832	9	11	8	56	51	160	0.38	0.96	0.31	2.49	2.1	7.96	0.55	4.18333	2.92715	0.000943689	0.0161233	RECQL4	TLH3 [Magnaporthe oryzae]	-	-	-	-	-	GO:0017111//nucleoside-triphosphatase activity;GO:0032550//purine ribonucleoside binding;GO:0043169//cation binding	-
ncbi_5050085	705	252	768	1224	1440	2209	35.54	25.22	35.94	63.16	67.76	126.44	32.2333	85.7867	1.4122	0.000952549	0.0162327	--	extragenic suppressor of kinetochore protein 1 [Magnaporthe oryzae Y34]	-	-	-	-	-	-	-
ncbi_2674559	4160	508	4786	10339	12341	6059	126.7	30.72	135.32	322.37	350.91	209.56	97.58	294.28	1.59253	0.000953273	0.0162327	--	hypothetical protein MGG_01025 [Magnaporthe oryzae 70-15]	-	-	-	-	-	-	-
ncbi_2676071	1299	200	1456	2920	3425	1692	31.4	9.6	32.67	72.25	77.29	46.44	24.5567	65.3267	1.41156	0.000969855	0.0164462	--	hypothetical protein MGG_05767 [Magnaporthe oryzae 70-15]	-	-	-	-	-	-	-
ncbi_2685159	45	11	44	107	113	63	1.81	0.88	1.64	4.41	4.25	2.88	1.44333	3.84667	1.4142	0.000977808	0.01654	--	hypothetical protein MGG_06986 [Magnaporthe oryzae 70-15]	-	-	-	-	-	-	-
ncbi_12986335	205	71	164	337	412	1637	27.02	18.58	20.07	45.47	50.69	244.99	21.89	113.717	2.3771	0.00103509	0.017451	--	nuclear RNA binding protein [Aspergillus nomius NRRL 13137]	-	-	-	-	-	-	-
MSTRG.9763	0	0	2	9	16	39	0	0	0.06	0.34	0.55	1.64	0.02	0.843333	5.39803	0.00104177	0.0175348	--	-	-	-	-	-	-	-	-
ncbi_2682188	2189	282	2331	3935	4550	6253	59.18	15.14	58.51	108.92	114.85	191.98	44.2767	138.583	1.64614	0.00104415	0.0175459	sre1	serine-rich protein-like protein [Magnaporthe grisea]	-	-	-	-	-	-	-
ncbi_2677522	1349	63	1429	7478	7409	1445	23.5	2.18	23.11	133.36	120.49	28.58	16.2633	94.1433	2.53324	0.00106025	0.0177871	YSL5	OPT superfamily oligopeptide transporter [Neurospora tetrasperma FGSC 2509]	-	-	-	-	-	-	GO:0034641//cellular nitrogen compound metabolic process;GO:0044763//single-organism cellular process
ncbi_12984034	2239	452	2372	3812	4365	2855	39.4	15.79	38.75	68.67	71.71	57.05	31.3133	65.81	1.07153	0.00106247	0.0177951	--	hypothetical protein MGG_17365 [Magnaporthe oryzae 70-15]	-	-	-	-	-	-	-
ncbi_12985546	171	29	244	502	514	266	2.68	0.9	3.55	8.06	7.52	4.74	2.37667	6.77333	1.51093	0.00106853	0.0178104	YCR023C	MFS general substrate transporter [Coniochaeta ligniaria NRRL 30616]	-	-	-	-	-	-	GO:0044763//single-organism cellular process
ncbi_2684520	128	15	141	291	317	228	4.34	1.03	4.44	10.09	10.04	8.76	3.27	9.63	1.55825	0.00106863	0.0178104	--	coiled-coil domain-containing protein 55 [Marssonina brunnea f. sp. 'multigermtubi' MB_m1]	-	-	-	-	GO:0043231//intracellular membrane-bounded organelle;GO:0044444//cytoplasmic part	-	-
ncbi_2679136	638	146	684	967	1170	1070	11.39	5.17	11.33	17.67	19.49	21.68	9.29667	19.6133	1.07705	0.00107824	0.0179413	--	Mitosis inhibitor protein kinase SWE1 [Talaromyces marneffei PM1]	-	-	-	-	-	-	-
ncbi_2684912	50	6	69	150	189	91	1.07	0.26	1.37	3.29	3.78	2.22	0.9	3.09667	1.78272	0.00108567	0.0180356	--	hypothetical protein MGG_06739 [Magnaporthe oryzae 70-15]	-	-	-	-	-	-	-
ncbi_12984547	222	19	206	441	537	491	2.56	0.43	2.2	5.2	5.78	6.42	1.73	5.8	1.74528	0.00109114	0.018097	--	polyubiquitin [Exophiala mesophila]	-	-	-	-	-	-	-
ncbi_2674880	1316	160	1470	2619	3245	2497	14.61	3.53	15.15	29.76	33.62	31.47	11.0967	31.6167	1.51056	0.00111376	0.0183693	VOSA	developmental regulator VosA [Magnaporthe oryzae 70-15]	-	-	-	-	-	-	GO:0044763//single-organism cellular process;GO:0048519//negative regulation of biological process;GO:0048646//anatomical structure formation involved in morphogenesis;GO:0050793//regulation of developmental process;GO:0051716//cellular response to stimulus;GO:0070787//conidiophore development;GO:2000241//regulation of reproductive process
ncbi_5050881	6757	5599	8013	4446	5329	2545	149.72	246.33	164.82	100.85	110.24	64.04	186.957	91.71	-1.02755	0.00113979	0.0187514	--	Protein rds1 [Madurella mycetomatis]	-	-	-	-	-	-	-
ncbi_2680612	49	58	72	27	24	21	1.28	3.02	1.75	0.72	0.59	0.63	2.01667	0.646667	-1.64088	0.00115648	0.0189374	MAL31	maltose permease MAL31 [Magnaporthe oryzae 70-15]	-	-	-	-	GO:0031224//intrinsic component of membrane	GO:0022857//transmembrane transporter activity	GO:0044763//single-organism cellular process;GO:0051234//establishment of localization
ncbi_2682587	105	58	120	233	305	501	2.64	2.89	2.8	5.99	7.15	14.28	2.77667	9.14	1.71884	0.00115667	0.0189374	--	hypothetical protein MGCH7_ch7g822 [Magnaporthe oryzae 70-15]	-	-	-	-	-	-	-
ncbi_5051714	714	140	686	1098	1232	1304	16.43	6.4	14.65	25.86	26.46	34.07	12.4933	28.7967	1.20474	0.00116306	0.0190115	--	protein kinase, partial [Colletotrichum tofieldiae]	-	-	-	-	-	-	-
ncbi_2674856	497	104	464	827	919	562	12.31	5.11	10.67	20.97	21.25	15.81	9.36333	19.3433	1.04674	0.00116796	0.0190376	mfap-1	microfibril-associated protein [Magnaporthe oryzae 70-15]	-	-	-	-	GO:0005681//spliceosomal complex	-	GO:0000398//mRNA splicing, via spliceosome
MSTRG.11220	64	34	78	131	213	577	3.02	3.19	3.42	6.34	9.4	30.96	3.21	15.5667	2.27781	0.00116928	0.0190376	--	-	-	-	-	-	-	-	-
ncbi_2681718	560	395	629	68	92	284	19.91	27.89	20.76	2.48	3.05	11.47	22.8533	5.66667	-2.01183	0.00117406	0.0190691	PXG3	caleosin domain-containing protein [Magnaporthe oryzae 70-15]	-	-	-	-	-	-	-
ncbi_2680503	1258	609	1528	262	363	696	70.05	67.33	78.98	14.93	18.87	44.01	72.12	25.9367	-1.47541	0.00118781	0.0192617	--	cell wall protein [Magnaporthe oryzae 70-15]	-	-	-	-	-	-	-
ncbi_2679950	154	68	191	32	62	77	3.82	3.36	4.41	0.82	1.44	2.16	3.86333	1.47333	-1.39076	0.00119915	0.019329	--	hypothetical protein MGG_08965 [Magnaporthe oryzae 70-15]	-	-	-	-	-	-	GO:0007275//multicellular organism development
ncbi_2681192	378	143	458	576	933	4097	13.26	9.96	14.91	20.68	30.54	163.14	12.71	71.4533	2.49104	0.00119954	0.019329	--	S-adenosyl-L-methionine-dependent methyltransferase [Neurospora tetrasperma FGSC 2509]	-	-	-	-	-	-	-
ncbi_2682880	97	102	90	30	21	46	5.12	10.7	4.41	1.62	1.04	2.76	6.74333	1.80667	-1.90013	0.00122569	0.0197194	--	hypothetical protein MGG_10679 [Magnaporthe oryzae 70-15]	-	-	-	-	-	-	-
ncbi_2680261	390	325	408	57	67	204	34.37	56.87	33.38	5.14	5.51	20.42	41.54	10.3567	-2.00394	0.00123803	0.0198553	--	chitin binding protein 15 [Magnaporthe oryzae]	-	-	-	-	-	GO:0005488//binding;GO:0016614//oxidoreductase activity, acting on CH-OH group of donors	GO:0008152//metabolic process
ncbi_2681265	802	130	766	316	263	93	8.46	2.72	7.5	3.41	2.59	1.11	6.22667	2.37	-1.39357	0.00124967	0.0199948	--	chitin binding protein 4 [Magnaporthe oryzae]	-	-	-	-	-	-	-
ncbi_2679832	51	45	59	9	15	24	1.03	1.8	1.1	0.19	0.28	0.55	1.31	0.34	-1.94596	0.00126968	0.0201725	--	All-trans-zeta-carotene desaturase [Valsa mali var. pyri] [Valsa mali]	-	-	-	-	-	-	-
ncbi_2678066	1044	239	1134	1912	2078	1177	18.42	8.37	18.58	34.54	34.24	23.59	15.1233	30.79	1.02569	0.00128169	0.0203	ofd1	PKHD-type hydroxylase TPA1 [Magnaporthe oryzae 70-15]	-	-	-	-	GO:0044444//cytoplasmic part	GO:0016706//oxidoreductase activity, acting on paired donors, with incorporation or reduction of molecular oxygen, 2-oxoglutarate as one donor, and incorporation of one atom each of oxygen into both donors;GO:0019842//vitamin binding;GO:0046914//transition metal ion binding;GO:0070717//poly-purine tract binding	GO:0006417//regulation of translation;GO:0019511//peptidyl-proline hydroxylation;GO:0031331//positive regulation of cellular catabolic process;GO:0038175//negative regulation of SREBP signaling pathway in response to increased oxygen levels;GO:0043388//positive regulation of DNA binding;GO:0043392//negative regulation of DNA binding;GO:0043624//cellular protein complex disassembly;GO:0044710//sin…
ncbi_5050399	141	44	143	238	247	254	4.33	2.68	4.07	7.48	7.08	8.85	3.69333	7.80333	1.07917	0.00128445	0.0203122	--	CMGC/SRPK protein kinase [Magnaporthe oryzae 70-15]	-	-	-	-	-	GO:0016772//transferase activity, transferring phosphorus-containing groups;GO:0032550//purine ribonucleoside binding	GO:0006464//cellular protein modification process;GO:0006796//phosphate-containing compound metabolic process
ncbi_2679795	2143	418	2440	4487	5015	2515	22.97	8.9	24.28	49.25	50.19	30.62	18.7167	43.3533	1.21182	0.00129195	0.0203677	uaY	fungal specific transcription factor domain-containing protein [Magnaporthe oryzae 70-15]	-	-	-	-	GO:0043231//intracellular membrane-bounded organelle	GO:0003677//DNA binding;GO:0046914//transition metal ion binding	GO:0006357//regulation of transcription from RNA polymerase II promoter;GO:0030810//positive regulation of nucleotide biosynthetic process
ncbi_2683952	265	180	335	87	104	162	8.19	11.04	9.61	2.75	3	5.68	9.61333	3.81	-1.33525	0.00130151	0.0204867	eglC	GPI-anchored cell wall beta-1,3-endoglucanase EglC [Magnaporthe oryzae 70-15]	Metabolism	Carbohydrate metabolism	ko00500//Starch and sucrose metabolism	K01199	-	GO:0003824//catalytic activity	GO:0044238//primary metabolic process
ncbi_2680322	65	1	66	229	233	204	1.83	0.06	1.73	6.6	6.13	6.53	1.20667	6.42	2.41155	0.00132294	0.02076	--	Protein CAP22 [Fusarium oxysporum f. sp. cubense race 1]	-	-	-	-	-	-	-
ncbi_5050031	2	1	1	3	21	77	0.01	0.01	0	0.01	0.07	0.32	0.00666667	0.133333	4.32193	0.00134824	0.0211245	--	UbiD family decarboxylase, partial [Colletotrichum tofieldiae]	-	-	-	-	-	-	-
ncbi_12985711	50	16	36	13	6	12	3.33	2.11	2.22	0.89	0.37	0.91	2.55333	0.723333	-1.81965	0.00135212	0.0211529	--	cellulose-growth-specific protein [Verticillium dahliae VdLs.17]	-	-	-	-	-	-	-
ncbi_12984321	49	9	55	110	104	101	1.24	0.45	1.29	2.84	2.45	2.89	0.993333	2.72667	1.45679	0.00136472	0.0212846	--	MYB DNA-binding domain-containing protein [Magnaporthe oryzae 70-15]	-	-	-	-	-	GO:0005488//binding	-
ncbi_2682274	209	85	280	373	564	1726	6.27	5.07	7.8	11.46	15.8	58.82	6.38	28.6933	2.16909	0.00137835	0.0213665	--	small secreted protein [Penicillium brasilianum]	-	-	-	-	-	-	-
ncbi_2682363	129	29	178	285	337	195	1.25	0.56	1.6	2.82	3.04	2.14	1.13667	2.66667	1.23023	0.00138607	0.0214536	HSL1	CAMK/CAMKL/GIN4 protein kinase [Magnaporthe oryzae 70-15]	-	-	-	-	GO:0005816//spindle pole body;GO:0032155//cell division site part;GO:0043231//intracellular membrane-bounded organelle	GO:0004672//protein kinase activity;GO:0032550//purine ribonucleoside binding	GO:0006464//cellular protein modification process;GO:0006796//phosphate-containing compound metabolic process;GO:0010389//regulation of G2/M transition of mitotic cell cycle;GO:0032535//regulation of cellular component size;GO:0072697//protein localization to cell cortex
ncbi_2674138	30866	5158	29721	12994	12705	5457	475.42	157.74	424.97	204.89	182.69	95.45	352.71	161.01	-1.13133	0.00139063	0.021467	acu-6	phosphoenolpyruvate carboxykinase [Magnaporthe oryzae 70-15]	Metabolism;Metabolism;Metabolism;Metabolism;Metabolism;Metabolism;Metabolism	Global and overview maps;Global and overview maps;Global and overview maps;Global and overview maps;Carbohydrate metabolism;Carbohydrate metabolism;Carbohydrate metabolism	ko01100//Metabolic pathways;ko01110//Biosynthesis of secondary metabolites;ko01130//Biosynthesis of antibiotics;ko01200//Carbon metabolism;ko00010//Glycolysis / Gluconeogenesis;ko00620//Pyruvate metabolism;ko00020//Citrate cycle (TCA cycle)	K01610;K01610;K01610;K01610;K01610;K01610;K01610	GO:0044444//cytoplasmic part	GO:0000166//nucleotide binding;GO:0004611//phosphoenolpyruvate carboxykinase activity;GO:0016772//transferase activity, transferring phosphorus-containing groups;GO:0032550//purine ribonucleoside binding	GO:0006006//glucose metabolic process;GO:0006796//phosphate-containing compound metabolic process
ncbi_2675894	250	43	206	605	688	230	7.24	2.47	5.54	17.94	18.6	7.56	5.08333	14.7	1.53197	0.00139115	0.021467	--	hypothetical protein MGG_05551 [Magnaporthe oryzae 70-15]	-	-	-	-	-	GO:0022857//transmembrane transporter activity	-
ncbi_2677951	12	61	12	2	3	7	0.42	4.27	0.39	0.07	0.1	0.28	1.69333	0.15	-3.49683	0.00139372	0.0214742	--	hypothetical protein MGG_04749 [Magnaporthe oryzae 70-15]	-	-	-	-	-	-	-
ncbi_2676752	1017	102	1106	2458	2671	1660	16.06	3.2	16.21	39.74	39.38	29.77	11.8233	36.2967	1.6182	0.00140676	0.0216099	EPD1	glycolipid-anchored surface protein 5 [Magnaporthe oryzae 70-15]	-	-	-	-	GO:0031224//intrinsic component of membrane;GO:0043231//intracellular membrane-bounded organelle	GO:0003824//catalytic activity	GO:0007275//multicellular organism development;GO:0044238//primary metabolic process
ncbi_2674751	928	161	1123	300	340	345	17.76	6.12	19.95	5.88	6.07	7.5	14.61	6.48333	-1.17215	0.00145262	0.0221808	--	ATPase family AAA domain-containing protein 1 [Gaeumannomyces tritici R3-111a-1]	-	-	-	-	-	-	-
ncbi_2674756	42	7	54	143	171	57	0.91	0.3	1.09	3.17	3.45	1.41	0.766667	2.67667	1.80377	0.00146786	0.02238	--	hypothetical protein MGG_00243 [Magnaporthe oryzae 70-15]	-	-	-	-	-	-	-
ncbi_2682328	857	880	1048	272	432	546	17.69	36.06	20.08	5.75	8.32	12.8	24.61	8.95667	-1.45821	0.00149714	0.0227244	--	hypothetical protein MGG_02728 [Magnaporthe oryzae 70-15]	-	-	-	-	-	-	-
ncbi_2680331	1318	263	1273	188	205	490	20.51	8.12	18.38	2.99	2.98	8.65	15.67	4.87333	-1.68502	0.00151812	0.0230087	--	alpha/beta-Hydrolase [Purpureocillium lilacinum]	-	-	-	-	-	-	-
ncbi_2681722	388	120	491	103	118	198	12.89	7.92	15.15	3.5	3.66	7.47	11.9867	4.87667	-1.29746	0.0015236	0.0230574	yhdF	glucose and ribitol dehydrogenase [Magnaporthe oryzae 70-15]	-	-	-	-	GO:0044444//cytoplasmic part	GO:0003824//catalytic activity	GO:0044710//single-organism metabolic process
ncbi_2674216	3686	944	3830	9473	10415	3352	53.06	26.98	51.18	139.6	139.96	54.79	43.74	111.45	1.34937	0.00155648	0.0234507	--	hypothetical protein MGG_00631 [Magnaporthe oryzae 70-15]	-	-	-	-	-	-	-
ncbi_2681826	15	7	13	61	69	26	0.32	0.3	0.26	1.35	1.39	0.64	0.293333	1.12667	1.94145	0.00156946	0.0236114	SMPD1	sphingomyelin phosphodiesterase [Magnaporthe oryzae Y34]	Metabolism;Metabolism	Global and overview maps;Lipid metabolism	ko01100//Metabolic pathways;ko00600//Sphingolipid metabolism	K12350;K12350	-	GO:0003824//catalytic activity	GO:0006684//sphingomyelin metabolic process
ncbi_12985368	214	113	161	509	474	441	3.82	4	2.66	9.29	7.89	8.93	3.49333	8.70333	1.31696	0.00159562	0.0239097	--	hypothetical protein MGG_16333 [Magnaporthe oryzae 70-15]	-	-	-	-	-	-	-
ncbi_2684340	111	34	130	207	238	485	3.6	2.19	3.91	6.87	7.21	17.86	3.23333	10.6467	1.71931	0.00163162	0.0243668	--	hypothetical protein MGG_06220 [Magnaporthe oryzae 70-15]	-	-	-	-	-	-	-
ncbi_5050529	4	0	2	22	8	57	0.62	0	0.29	3.52	1.17	10.11	0.303333	4.93333	4.02359	0.00170049	0.0253212	--	AvrPi9 [Magnaporthe grisea]	-	-	-	-	-	-	-
ncbi_2683565	86	10	81	466	410	59	2.55	0.59	2.23	14.13	11.34	1.98	1.79	9.15	2.35381	0.00171588	0.025476	--	carboxypeptidase A [Magnaporthe oryzae 70-15]	-	-	-	-	-	GO:0008235//metalloexopeptidase activity;GO:0046914//transition metal ion binding	GO:0019538//protein metabolic process
ncbi_12984813	9	20	9	0	0	2	2.15	9.51	2	0	0	0.54	4.55333	0.18	-4.66085	0.00173258	0.0256492	--	hypothetical protein MGG_17939 [Magnaporthe oryzae 70-15]	-	-	-	-	-	-	-
ncbi_2678402	725	276	826	2160	2590	724	15.71	11.87	16.61	47.91	52.39	17.81	14.73	39.37	1.41834	0.00175903	0.0259984	--	integral membrane protein [Magnaporthe oryzae 70-15]	-	-	-	-	-	-	-
ncbi_2682442	12635	2535	13772	4065	4479	5444	603.69	240.49	610.85	198.83	199.79	295.37	485.01	231.33	-1.06806	0.00176126	0.0259984	--	hypothetical protein MGG_02889 [Magnaporthe oryzae 70-15]	-	-	-	-	-	-	-
ncbi_2677423	1502	209	1450	2937	3280	1871	11.77	3.25	10.55	23.57	24	16.65	8.52333	21.4067	1.32857	0.00177388	0.0261468	sqv-6	Pyrrolo-quinoline quinone [Cordyceps brongniartii RCEF 3172]	-	-	-	-	-	-	-
ncbi_2683527	45	25	46	20	21	13	2.43	2.66	2.31	1.12	1.07	0.78	2.46667	0.99	-1.31706	0.00177736	0.0261603	--	proteinase inhibitor kazal [Colletotrichum orbiculare MAFF 240422]	-	-	-	-	-	-	-
ncbi_2681891	273	1	244	1611	1578	788	6.97	0.05	5.78	42.08	37.59	22.83	4.26667	34.1667	3.00141	0.00178316	0.0262079	DEP3	Major facilitator superfamily domain protein [Metarhizium robertsii ARSEF 23]	-	-	-	-	-	-	GO:0044763//single-organism cellular process
ncbi_5051040	43	3	43	165	145	58	0.15	0.02	0.14	0.6	0.48	0.23	0.103333	0.436667	2.07923	0.0018726	0.0273255	CHGG_01239	polyketide synthase/peptide synthetase [Magnaporthe oryzae 70-15]	-	-	-	-	-	GO:0003824//catalytic activity	-
ncbi_2680363	573	103	558	100	115	213	39.57	14.12	35.78	7.07	7.42	16.71	29.8233	10.4	-1.51986	0.00193216	0.0279698	--	UVI-1 [Magnaporthe oryzae 70-15]	-	-	-	-	-	-	-
ncbi_2681207	88	67	98	11	21	44	1.13	1.71	1.17	0.14	0.25	0.64	1.33667	0.343333	-1.96096	0.0019789	0.0283892	--	hypothetical protein MGG_02116 [Magnaporthe oryzae 70-15]	-	-	-	-	-	-	-
ncbi_2676711	1292	297	1427	1990	2333	3305	16.79	7.66	17.21	26.47	28.3	48.76	13.8867	34.51	1.31331	0.00200107	0.028667	--	related to epithelial zinc-finger ezf protein [Neurospora crassa]	-	-	-	-	-	GO:0043169//cation binding	-
ncbi_2674203	5482	6119	6846	3216	3653	3340	167.2	370.56	193.84	100.42	104.02	115.68	243.867	106.707	-1.19244	0.00200453	0.0286763	--	phospholipase d1 [Sporothrix insectorum RCEF 264]	-	-	-	-	-	-	-
ncbi_12986914	128	39	124	261	211	168	8.71	5.27	7.84	18.19	13.41	12.99	7.27333	14.8633	1.03107	0.00202715	0.0289593	--	hypothetical protein MGG_15416 [Magnaporthe oryzae 70-15]	-	-	-	-	-	-	-
ncbi_2674182	8	0	8	23	71	23	0.32	0	0.3	0.96	2.69	1.06	0.206667	1.57	2.92539	0.00203609	0.0290463	--	hypothetical protein MGG_00628 [Magnaporthe oryzae 70-15]	-	-	-	-	-	-	-
ncbi_2675709	136	68	157	258	307	255	3.72	3.7	3.99	7.23	7.85	7.93	3.80333	7.67	1.01196	0.00211191	0.0298772	--	heme oxygenase-like, multi-helical [Cordyceps confragosa RCEF 1005]	-	-	-	-	-	-	-
ncbi_2683441	12370	2161	12571	38344	39007	10187	170.21	59.04	160.58	540.14	501.09	159.18	129.943	400.137	1.62261	0.00211902	0.0298948	--	lpxtg-domain-containing protein, partial [Colletotrichum incanum]	-	-	-	-	-	-	-
ncbi_12985217	126	47	142	286	256	158	1.57	1.16	1.64	3.65	2.98	2.24	1.45667	2.95667	1.0213	0.00213996	0.0301487	--	ORP1 [Magnaporthe grisea]	-	-	-	-	-	-	-
ncbi_12984214	15	3	5	14	36	185	0.72	0.29	0.22	0.69	1.62	10.1	0.41	4.13667	3.33477	0.00215189	0.0302748	--	hypothetical protein MGG_16724 [Magnaporthe oryzae 70-15]	-	-	-	-	-	-	-
ncbi_5048763	334	222	308	108	101	185	21.71	28.65	18.59	7.19	6.13	13.66	22.9833	8.99333	-1.35366	0.00216355	0.030378	--	hypothetical protein MGG_14371 [Magnaporthe oryzae 70-15]	-	-	-	-	-	-	-
ncbi_2675613	799	56	796	1906	2161	1404	36.99	5.15	34.21	90.32	93.39	73.8	25.45	85.8367	1.75393	0.00218493	0.0304169	--	UPF0643 protein [Ustilaginoidea virens]	-	-	-	-	GO:0043231//intracellular membrane-bounded organelle;GO:0044444//cytoplasmic part	-	-
ncbi_2681278	1078	137	1084	2204	2182	1546	81.94	20.68	76.49	171.5	154.84	133.44	59.7033	153.26	1.3601	0.00218584	0.0304169	--	hypothetical protein MGG_02208 [Magnaporthe oryzae 70-15]	-	-	-	-	-	-	-
ncbi_2676074	127	52	118	211	251	243	3.81	3.1	3.29	6.48	7.03	8.28	3.4	7.26333	1.0951	0.00219488	0.0305011	--	hypothetical protein MGG_13179 [Magnaporthe oryzae 70-15]	-	-	-	-	-	-	-
ncbi_5051452	52	24	52	22	21	20	1.2	1.1	1.11	0.52	0.45	0.52	1.13667	0.496667	-1.19446	0.00223028	0.0309166	sdnM	related to LysR family regulatory protein [Phialocephala subalpina]	-	-	-	-	-	-	-
ncbi_2681150	1179	719	1219	209	330	665	20.82	25.2	19.98	3.78	5.44	13.33	22	7.51667	-1.54934	0.00223959	0.0309956	SAT3	short chain dehydrogenase/reductase [Magnaporthe oryzae 70-15]	-	-	-	-	-	GO:0003824//catalytic activity	GO:0044710//single-organism metabolic process
ncbi_12986601	61	9	50	12	15	2	7.12	2.09	5.42	1.43	1.64	0.27	4.87667	1.11333	-2.13101	0.00225403	0.0311499	--	hypothetical protein MGG_17297 [Magnaporthe oryzae 70-15]	-	-	-	-	-	-	-
ncbi_2679972	8	7	14	67	91	19	0.13	0.23	0.21	1.12	1.38	0.35	0.19	0.95	2.32193	0.00225684	0.0311499	--	hypothetical protein MGG_08987 [Magnaporthe oryzae 70-15]	-	-	-	-	-	-	-
ncbi_2683266	20	3	16	28	35	237	4.16	1.24	3.09	5.97	6.8	56.03	2.83	22.9333	3.01857	0.00230716	0.031673	--	hypothetical protein MGG_07144 [Magnaporthe oryzae 70-15]	-	-	-	-	-	-	GO:0034641//cellular nitrogen compound metabolic process
ncbi_12987241	66	0	28	327	350	1332	6.21	0	2.45	31.5	30.75	142.33	2.88667	68.1933	4.56215	0.00232399	0.0318612	--	hypothetical protein MGG_17792 [Magnaporthe oryzae 70-15]	-	-	-	-	-	-	-
ncbi_2677102	145	19	167	286	313	290	4.78	1.24	5.11	9.65	9.63	10.85	3.71	10.0433	1.43675	0.00233832	0.0319717	--	integral membrane protein [Colletotrichum incanum]	-	-	-	-	-	-	-
ncbi_12985541	1365	983	1750	499	703	929	19.12	27.34	22.75	7.15	9.19	14.78	23.07	10.3733	-1.15314	0.00234904	0.0320752	--	hypothetical protein MGG_15818 [Magnaporthe oryzae 70-15]	-	-	-	-	-	-	-
ncbi_2675058	839	251	912	1224	1442	1592	34.73	20.63	35.05	51.88	55.73	74.84	30.1367	60.8167	1.01295	0.00239344	0.0324642	adhA	AdhA [Verticillium alfalfae VaMs.102]	-	-	-	-	-	GO:0003824//catalytic activity	GO:0044710//single-organism metabolic process
ncbi_2682120	57	101	80	35	36	27	1.45	5.09	1.88	0.91	0.85	0.78	2.80667	0.846667	-1.72899	0.00240188	0.0325354	LAC12	glucose transporter HXT1 [Magnaporthe oryzae 70-15]	-	-	-	-	GO:0031224//intrinsic component of membrane	GO:0005215//transporter activity	GO:0044763//single-organism cellular process;GO:0044765//single-organism transport
ncbi_2682186	9	0	6	25	31	36	0.26	0	0.16	0.75	0.85	1.2	0.14	0.933333	2.73697	0.00244941	0.032998	--	hypothetical protein MGG_10573 [Magnaporthe oryzae 70-15]	-	-	-	-	-	-	-
ncbi_2676682	317	262	432	87	141	213	8.99	14.76	11.38	2.53	3.73	6.86	11.71	4.37333	-1.42094	0.00245876	0.0330426	chiA1	acidic endochitinase SE2 [Magnaporthe oryzae 70-15]	Metabolism;Metabolism	Global and overview maps;Carbohydrate metabolism	ko01100//Metabolic pathways;ko00520//Amino sugar and nucleotide sugar metabolism	K01183;K01183	-	GO:0016787//hydrolase activity;GO:0097367//carbohydrate derivative binding	GO:0044238//primary metabolic process
ncbi_2679935	321	39	379	815	821	450	9.92	2.39	10.87	25.78	23.68	15.79	7.72667	21.75	1.4931	0.00246298	0.0330558	LAC12	high-affinity glucose transporter [Magnaporthe oryzae 70-15]	-	-	-	-	GO:0031224//intrinsic component of membrane	GO:0005215//transporter activity	GO:0044763//single-organism cellular process
ncbi_2677536	420	71	450	158	204	116	11.59	3.89	11.54	4.47	5.25	3.62	9.00667	4.44667	-1.01827	0.00249266	0.0332408	DODA	extradiol ring-cleavage dioxygenase [Magnaporthe oryzae 70-15]	-	-	-	-	GO:0043231//intracellular membrane-bounded organelle;GO:0044444//cytoplasmic part	GO:0005506//iron ion binding;GO:0016491//oxidoreductase activity	GO:0044237//cellular metabolic process;GO:0044710//single-organism metabolic process
ncbi_2683108	1331	250	1189	588	526	176	35.21	13.13	29.2	15.93	12.99	5.29	25.8467	11.4033	-1.18052	0.00250848	0.0333592	fetC	iron transport multicopper oxidase FET3 [Magnaporthe oryzae Y34]	-	-	-	-	-	GO:0003824//catalytic activity;GO:0043169//cation binding	GO:0044710//single-organism metabolic process
ncbi_2677385	42	6	61	13	7	6	1.77	0.5	2.39	0.56	0.28	0.29	1.55333	0.376667	-2.04401	0.00251197	0.0333621	AO090005000447	2,3-dihydroxybenzoic acid decarboxylase [Magnaporthe oryzae 70-15]	-	-	-	-	-	GO:0003824//catalytic activity	-
ncbi_5050702	176	129	157	76	81	90	4.44	6.46	3.67	1.96	1.91	2.58	4.85667	2.15	-1.17563	0.00254638	0.0337752	tyr1	Di-copper centre-containing protein [Coniochaeta ligniaria NRRL 30616]	-	-	-	-	-	GO:0003824//catalytic activity;GO:0043169//cation binding	GO:0044710//single-organism metabolic process
ncbi_2674927	153	16	157	293	306	360	2.63	0.55	2.51	5.16	4.91	7.03	1.89667	5.7	1.5875	0.00259012	0.0341896	--	zinc finger transcription factor [Magnaporthe oryzae 70-15]	-	-	-	-	GO:0043231//intracellular membrane-bounded organelle	GO:0001071//nucleic acid binding transcription factor activity;GO:0003676//nucleic acid binding;GO:0046914//transition metal ion binding	GO:0006355//regulation of transcription, DNA-templated;GO:0043386//mycotoxin biosynthetic process
ncbi_2680615	24	30	33	7	12	10	1.19	2.95	1.52	0.35	0.55	0.56	1.88667	0.486667	-1.95483	0.0026021	0.0342913	--	related to signal peptide protein [Rhynchosporium agropyri]	-	-	-	-	-	-	-
ncbi_2679951	4877	635	4976	8954	9275	7940	183.89	47.54	174.17	345.62	326.49	339.96	135.2	337.357	1.31918	0.00260952	0.0343447	PR1	cuticle-degrading protease [Magnaporthe oryzae 70-15]	-	-	-	-	-	GO:0070011//peptidase activity, acting on L-amino acid peptides	GO:0019538//protein metabolic process
ncbi_2679810	545	621	631	144	176	373	20.09	45.46	21.6	5.43	6.06	15.6	29.05	9.03	-1.68574	0.0026189	0.0344237	--	hypothetical protein MGG_08824 [Magnaporthe oryzae 70-15]	-	-	-	-	-	-	-
ncbi_2680863	313	67	271	525	562	319	5.05	2.15	4.06	8.68	8.47	5.85	3.75333	7.66667	1.03043	0.00264306	0.0346074	--	hypothetical protein MGG_09802 [Magnaporthe oryzae 70-15]	-	-	-	-	-	-	-
ncbi_12984563	212	238	259	128	116	124	3.58	7.99	4.07	2.22	1.83	2.38	5.21333	2.14333	-1.28235	0.00266792	0.0348882	QDR3	multidrug transporter of the major facilitator superfamily [Magnaporthe oryzae Y34]	-	-	-	-	-	-	GO:0044763//single-organism cellular process
ncbi_2682785	198	27	200	333	388	371	3.52	0.95	3.3	6.06	6.44	7.49	2.59	6.66333	1.36329	0.00269763	0.0352281	--	Protein crumbs 3 [Madurella mycetomatis]	-	-	-	-	-	-	GO:0034641//cellular nitrogen compound metabolic process
ncbi_2679046	344	66	363	118	97	12	7.86	3	7.71	2.77	2.07	0.32	6.19	1.72	-1.84753	0.00270082	0.0352281	qutD	H(+)/hexose cotransporter 1 [Magnaporthe oryzae 70-15]	-	-	-	-	GO:0031224//intrinsic component of membrane	GO:0022857//transmembrane transporter activity	GO:0044763//single-organism cellular process;GO:0051234//establishment of localization
ncbi_2675884	12311	17369	14892	4184	5214	9165	552.67	1548.19	620.62	192.29	218.52	467.22	907.16	292.677	-1.63205	0.0027089	0.0352639	--	Extracellular membrane protein, CFEM domain protein, partial [Metarhizium majus ARSEF 297]	-	-	-	-	-	-	-
ncbi_2682014	581	115	581	861	968	967	12.78	5.02	11.87	19.39	19.88	24.16	9.89	21.1433	1.09616	0.0027317	0.0354495	--	hypothetical protein MGG_10402 [Magnaporthe oryzae 70-15]	-	-	-	-	-	-	-
ncbi_5049999	2081	1307	2168	496	632	1265	69.15	86.23	66.88	16.87	19.61	47.73	74.0867	28.07	-1.40018	0.00277577	0.035839	ARB_06224	sulphydryl oxidase [Magnaporthe oryzae 70-15]	-	-	-	-	-	GO:0003824//catalytic activity	GO:0044710//single-organism metabolic process
ncbi_2678464	60	11	68	136	129	89	1.51	0.55	1.59	3.51	3.05	2.56	1.21667	3.04	1.32114	0.0027935	0.0359316	--	hypothetical protein MGG_08334 [Magnaporthe oryzae 70-15]	-	-	-	-	-	-	-
ncbi_12987119	9	0	11	38	36	28	0.46	0	0.52	1.99	1.72	1.63	0.326667	1.78	2.44599	0.00281381	0.0361471	--	hypothetical protein MGG_14939 [Magnaporthe oryzae 70-15]	-	-	-	-	-	-	-
ncbi_2675512	470	109	638	838	1004	726	12.87	5.93	16.22	23.49	25.66	22.57	11.6733	23.9067	1.0342	0.00282661	0.0362541	--	hypothetical protein MGG_05028 [Magnaporthe oryzae 70-15]	-	-	-	-	-	-	-
ncbi_5051297	850	291	891	2027	2216	806	14.61	9.93	14.21	35.66	35.55	15.73	12.9167	28.98	1.16582	0.00283306	0.0362541	wscd2	wsc domain-containing protein [Colletotrichum incanum]	-	-	-	-	-	-	-
ncbi_12984819	695	128	679	1024	1158	2049	14.03	5.13	12.72	21.16	21.82	46.97	10.6267	29.9833	1.49647	0.00284067	0.0362541	--	aspartyl-tRNA synthetase [Magnaporthe oryzae Y34]	-	-	-	-	-	-	-
ncbi_5051510	675	621	736	259	298	442	20.82	38.04	21.08	8.18	8.58	15.48	26.6467	10.7467	-1.31007	0.00284267	0.0362541	DDB_G0273707	HPP family protein [Trichoderma harzianum]	-	-	-	-	-	-	-
ncbi_2681963	24	2	25	44	78	78	0.7	0.12	0.67	1.31	2.12	2.57	0.496667	2	2.00965	0.00284624	0.0362541	--	hypothetical protein MGG_10311 [Magnaporthe oryzae 70-15]	-	-	-	-	-	-	-
ncbi_12985869	33	14	58	110	94	78	1.08	0.91	1.76	3.68	2.87	2.89	1.25	3.14667	1.3319	0.00285817	0.0362927	gliJ	dipeptidase 3 [Magnaporthe oryzae 70-15]	-	-	-	-	-	GO:0008238//exopeptidase activity;GO:0043169//cation binding	-
ncbi_2677030	1059	376	1312	1633	2090	2417	18.13	12.78	20.85	28.62	33.41	46.99	17.2533	36.34	1.07468	0.00285889	0.0362927	--	hypothetical protein MGG_03178 [Magnaporthe oryzae 70-15]	-	-	-	-	-	-	GO:0007275//multicellular organism development
ncbi_5051687	29	0	24	129	123	45	0.75	0	0.58	3.42	2.97	1.32	0.443333	2.57	2.5353	0.00286072	0.0362927	CYP80B2	prostacyclin synthase [Colletotrichum higginsianum]	-	-	-	-	-	GO:0016491//oxidoreductase activity;GO:0046906//tetrapyrrole binding;GO:0046914//transition metal ion binding	GO:0044710//single-organism metabolic process
ncbi_12985139	60	138	77	38	30	35	1.96	8.95	2.34	1.27	0.92	1.3	4.41667	1.16333	-1.92469	0.00290118	0.0367604	--	hypothetical protein MGG_16869 [Magnaporthe oryzae 70-15]	-	-	-	-	-	-	-
ncbi_5050459	1	0	6	20	22	23	0.08	0	0.38	1.46	1.45	1.84	0.153333	1.58333	3.36822	0.0029268	0.036993	--	hypothetical protein MGG_12582 [Magnaporthe oryzae 70-15]	-	-	-	-	-	-	-
ncbi_5048776	500	34	410	111	127	56	9.98	1.35	7.59	2.27	2.37	1.27	6.30667	1.97	-1.67868	0.00295918	0.037356	TYR	Tyrosinase [Colletotrichum higginsianum IMI 349063]	Metabolism;Metabolism;Metabolism	Global and overview maps;Global and overview maps;Amino acid metabolism	ko01100//Metabolic pathways;ko01110//Biosynthesis of secondary metabolites;ko00350//Tyrosine metabolism	K00505;K00505;K00505	-	GO:0003824//catalytic activity;GO:0043169//cation binding	GO:0044710//single-organism metabolic process
ncbi_2682896	15	39	9	7	4	2	0.62	3.19	0.34	0.29	0.15	0.09	1.38333	0.176667	-2.96905	0.00296451	0.037377	gabD	Succinate-semialdehyde dehydrogenase [Colletotrichum higginsianum IMI 349063]	Metabolism;Metabolism;Metabolism;Metabolism;Metabolism;Metabolism	Global and overview maps;Amino acid metabolism;Amino acid metabolism;Amino acid metabolism;Metabolism of cofactors and vitamins;Carbohydrate metabolism	ko01100//Metabolic pathways;ko00350//Tyrosine metabolism;ko00250//Alanine, aspartate and glutamate metabolism;ko00310//Lysine degradation;ko00760//Nicotinate and nicotinamide metabolism;ko00650//Butanoate metabolism	K00135;K00135;K00135;K00135;K00135;K00135	-	GO:0016620//oxidoreductase activity, acting on the aldehyde or oxo group of donors, NAD or NADP as acceptor	GO:0009063//cellular amino acid catabolic process
ncbi_2683742	27	11	57	7	6	12	1.27	1.03	2.48	0.34	0.26	0.64	1.59333	0.413333	-1.94667	0.00300686	0.0378448	--	litaf-like zinc finger domain-containing protein [Colletotrichum orbiculare MAFF 240422]	-	-	-	-	-	-	-
MSTRG.15026	19	32	20	6	4	8	1.2	4.01	1.17	0.39	0.24	0.57	2.12667	0.4	-2.41052	0.00300904	0.0378448	--	hypothetical protein MGCH7_ch7g11 [Magnaporthe oryzae 70-15]	-	-	-	-	-	-	-
ncbi_12985852	229	35	276	501	675	283	4.17	1.26	4.66	9.33	11.47	5.85	3.36333	8.88333	1.40121	0.00304196	0.0381877	--	hypothetical protein MGG_18040 [Magnaporthe oryzae 70-15]	-	-	-	-	-	-	-
ncbi_2675422	94	36	98	155	212	333	2.16	1.64	2.09	3.65	4.55	8.69	1.96333	5.63	1.51983	0.00304379	0.0381877	--	hypothetical protein MGG_05012 [Magnaporthe oryzae 70-15]	-	-	-	-	-	-	-
ncbi_2676445	5	0	7	36	34	13	0.14	0	0.18	1	0.86	0.4	0.106667	0.753333	2.82018	0.00306976	0.038372	aclL	averantin oxidoreductase [Magnaporthe oryzae 70-15]	-	-	-	-	-	GO:0016491//oxidoreductase activity;GO:0046906//tetrapyrrole binding	GO:0044710//single-organism metabolic process
ncbi_2683837	1423	371	1474	1835	2680	7542	29.41	15.23	28.28	38.83	51.72	177.03	24.3067	89.1933	1.87558	0.00307912	0.0384419	--	dienelactone hydrolase [Magnaporthe oryzae 70-15]	-	-	-	-	-	GO:0003824//catalytic activity	GO:0007275//multicellular organism development
ncbi_2682895	2463	2506	3190	1344	1728	1656	96.24	194.41	115.71	53.76	63.03	73.48	135.453	63.4233	-1.09471	0.00310133	0.038663	rntA	guanyl-specific ribonuclease F1 [Magnaporthe oryzae 70-15]	-	-	-	-	-	GO:0004519//endonuclease activity	GO:0090501//RNA phosphodiester bond hydrolysis
ncbi_2677114	183	25	169	322	303	346	7.14	1.94	6.12	12.87	11.04	15.34	5.06667	13.0833	1.36862	0.00314142	0.0390286	--	Collagen alpha-5(VI) chain [Madurella mycetomatis]	-	-	-	-	-	-	-
ncbi_2682565	69	14	79	117	147	191	1.07	0.43	1.14	1.86	2.13	3.36	0.88	2.45	1.47721	0.00315537	0.0391543	--	hypothetical protein MGG_03012 [Magnaporthe oryzae 70-15]	-	-	-	-	-	-	-
ncbi_12985257	47	10	39	88	104	61	1.35	0.57	1.04	2.59	2.79	1.99	0.986667	2.45667	1.31607	0.00326999	0.0403581	--	CHL4-domain-containing protein [Coniochaeta ligniaria NRRL 30616]	-	-	-	-	GO:0000785//chromatin;GO:0000940//condensed chromosome outer kinetochore;GO:0005816//spindle pole body;GO:0043231//intracellular membrane-bounded organelle	-	GO:0006325//chromatin organization;GO:0031577//spindle checkpoint;GO:0034085//establishment of sister chromatid cohesion;GO:0034086//maintenance of sister chromatid cohesion;GO:0034502//protein localization to chromosome;GO:0043623//cellular protein complex assembly
ncbi_2684964	11	0	8	29	35	38	0.26	0	0.18	0.7	0.78	1.02	0.146667	0.833333	2.50635	0.00327194	0.0403581	--	hypothetical protein MGG_06791 [Magnaporthe oryzae 70-15]	-	-	-	-	-	-	-
ncbi_5048946	1053	629	1011	254	264	615	40.66	48.23	36.24	10.04	9.52	26.97	41.71	15.51	-1.42719	0.00327217	0.0403581	LAP1	leucine aminopeptidase 2 [Magnaporthe oryzae Y34]	-	-	-	-	-	GO:0016787//hydrolase activity	-
ncbi_5051788	755	427	892	244	236	484	14.1	15.84	15.47	4.67	4.12	10.27	15.1367	6.35333	-1.25246	0.00329848	0.0406335	--	hypothetical protein MGG_14597 [Magnaporthe oryzae 70-15]	-	-	-	-	-	-	-
ncbi_2684693	6508	6659	7237	1125	1427	4347	371.49	754.71	383.49	65.74	76.05	281.77	503.23	141.187	-1.83361	0.00331235	0.0407137	--	Bys1 family protein [Magnaporthe oryzae 70-15]	-	-	-	-	-	-	GO:0044707//single-multicellular organism process;GO:0052048//interaction with host via secreted substance involved in symbiotic interaction
ncbi_5050738	1	0	2	14	15	12	0.03	0	0.06	0.46	0.45	0.44	0.03	0.45	3.90689	0.00331697	0.0407137	ftmMT	O-methyltransferase [Magnaporthe oryzae 70-15]	-	-	-	-	-	GO:0008168//methyltransferase activity	GO:0008152//metabolic process
ncbi_2680866	7	0	13	29	36	46	0.4	0	0.69	1.7	1.92	2.99	0.363333	2.20333	2.60032	0.00333559	0.0408522	--	hypothetical protein MGG_09958 [Magnaporthe oryzae 70-15]	-	-	-	-	-	-	-
ncbi_2675840	546	470	453	191	198	316	18.59	31.77	14.32	6.66	6.29	12.22	21.56	8.39	-1.36161	0.00336217	0.0410709	--	chitin binding protein 1 [Magnaporthe oryzae]	-	-	-	-	-	GO:0097367//carbohydrate derivative binding	-
ncbi_2675755	13939	4109	15553	1119	1775	6052	184.61	108.05	191.22	15.17	21.95	91.02	161.293	42.7133	-1.91693	0.00338598	0.0412629	SPAC32A11.02c	hypothetical protein MGG_05250 [Magnaporthe oryzae 70-15]	-	-	-	-	-	-	GO:0007275//multicellular organism development
ncbi_12986353	56	33	81	128	157	484	1.97	2.31	2.65	4.61	5.16	19.35	2.31	9.70667	2.07108	0.00341722	0.0415938	--	acetyltransferase [Magnaporthe oryzae Y34]	-	-	-	-	-	GO:0016407//acetyltransferase activity	GO:0007275//multicellular organism development
ncbi_2676073	84	23	96	162	146	148	1.7	0.92	1.8	3.36	2.76	3.4	1.47333	3.17333	1.10692	0.00343805	0.0417975	--	hypothetical protein MGG_05769 [Magnaporthe oryzae 70-15]	-	-	-	-	-	GO:0016740//transferase activity	-
MSTRG.1349	18	51	16	8	8	7	1.04	5.83	0.86	0.47	0.43	0.46	2.57667	0.453333	-2.50686	0.00345572	0.0419624	--	-	-	-	-	-	-	-	-
ncbi_2681206	81	4	53	239	228	88	2.88	0.28	1.75	8.7	7.57	3.55	1.63667	6.60667	2.01316	0.00348985	0.0421997	Rdh12	oxidoreductase [Magnaporthe oryzae 70-15]	-	-	-	-	-	-	-
ncbi_5050668	730	650	788	516	557	222	22.28	39.38	22.32	16.14	15.87	7.7	27.9933	13.2367	-1.08054	0.00349182	0.0421997	usb1	Unidentified protein family UPF0406 [Cordyceps confragosa RCEF 1005]	-	-	-	-	-	-	GO:0090304//nucleic acid metabolic process
MSTRG.5548	19	17	17	6	3	5	1.58	2.81	1.32	0.51	0.23	0.47	1.90333	0.403333	-2.23848	0.0035087	0.0422773	--	-	-	-	-	-	-	-	-
ncbi_2678211	547	78	529	1290	1210	557	4.15	1.17	3.73	10.02	8.57	4.8	3.01667	7.79667	1.3699	0.00351482	0.0422773	--	hypothetical protein MGG_04541 [Magnaporthe oryzae 70-15]	-	-	-	-	-	-	-
ncbi_12985349	95	20	113	171	179	316	2.27	0.95	2.51	4.19	4	8.59	1.91	5.59333	1.55014	0.00359052	0.0428845	--	hypothetical protein MGG_15146 [Magnaporthe oryzae 70-15]	-	-	-	-	-	-	-
ncbi_2675796	46	2	61	114	142	165	1.34	0.12	1.65	3.39	3.86	5.45	1.03667	4.23333	2.02984	0.00374775	0.0446056	dmoA	xenobiotic compound monooxygenase [Magnaporthe oryzae 70-15]	Metabolism	Energy metabolism	ko00920//Sulfur metabolism	K04091	-	GO:0016491//oxidoreductase activity	GO:0044710//single-organism metabolic process
ncbi_2683522	582	1128	723	183	217	491	21.08	81.11	24.31	6.78	7.34	20.19	42.1667	11.4367	-1.88244	0.00378465	0.0449923	SPBC19C2.15c	tyrosine phosphatase [Magnaporthe oryzae 70-15]	Metabolism;Metabolism;Metabolism;Metabolism;Metabolism	Global and overview maps;Global and overview maps;Global and overview maps;Lipid metabolism;Lipid metabolism	ko01100//Metabolic pathways;ko01110//Biosynthesis of secondary metabolites;ko01212//Fatty acid metabolism;ko01040//Biosynthesis of unsaturated fatty acids;ko00062//Fatty acid elongation	K10703;K10703;K10703;K10703;K10703	-	-	-
ncbi_12986070	62	1	74	187	193	237	1.79	0.06	1.98	5.53	5.2	7.77	1.27667	6.16667	2.27211	0.00379557	0.0450696	--	tetraspanin Tsp3 [Magnaporthe grisea]	-	-	-	-	-	-	-
ncbi_2675983	41	6	61	192	205	45	0.61	0.18	0.84	2.92	2.84	0.76	0.543333	2.17333	2	0.00380821	0.0451343	--	Protein kinase [Colletotrichum higginsianum IMI 349063]	-	-	-	-	-	-	-
ncbi_2677378	1270	273	1308	1768	2092	2088	14.21	6.06	13.58	20.24	21.85	26.52	11.2833	22.87	1.01926	0.00380987	0.0451343	--	zn 2cys6 transcription factor [Diplodia corticola]	-	-	-	-	GO:0043231//intracellular membrane-bounded organelle	GO:0046914//transition metal ion binding	GO:0006355//regulation of transcription, DNA-templated
ncbi_2683141	1690	318	1960	4078	4585	1632	34.44	12.87	37.08	85.07	87.22	37.76	28.13	70.0167	1.31559	0.00381922	0.045181	--	hypothetical protein MGG_07158 [Magnaporthe oryzae 70-15]	-	-	-	-	-	-	-
MSTRG.11369	7	21	11	2	4	1	0.52	3.09	0.76	0.15	0.28	0.08	1.45667	0.17	-3.09906	0.00382267	0.045181	--	-	-	-	-	-	-	-	-
ncbi_12985100	953	613	920	184	260	565	17.4	22.23	15.6	3.44	4.43	11.72	18.41	6.53	-1.49533	0.00382855	0.0451981	patE	alcohol dehydrogenase [Magnaporthe oryzae Y34]	-	-	-	-	-	GO:0000166//nucleotide binding;GO:0016614//oxidoreductase activity, acting on CH-OH group of donors	GO:0044281//small molecule metabolic process
ncbi_2680015	136	33	131	14	23	52	1.55	0.75	1.39	0.16	0.24	0.67	1.23	0.356667	-1.78601	0.00389711	0.0457956	--	tol related protein [Magnaporthe grisea]	-	-	-	-	GO:0031224//intrinsic component of membrane	-	-
ncbi_2675896	6	3	10	15	45	48	0.18	0.18	0.28	0.46	1.25	1.62	0.213333	1.11	2.37938	0.00390908	0.0458834	--	DUF895 domain membrane protein [Magnaporthe oryzae Y34]	-	-	-	-	-	-	GO:0044763//single-organism cellular process
ncbi_2676478	1259	170	1286	2041	2232	2391	14.24	3.82	13.5	23.63	23.56	30.71	10.52	25.9667	1.30353	0.00397747	0.0464414	--	globin-like-protein [Ophiocordyceps sinensis CO18]	-	-	-	-	-	GO:0046906//tetrapyrrole binding	GO:0015669//gas transport
ncbi_2683494	30	4	26	58	57	103	1.67	0.44	1.34	3.31	2.96	6.51	1.15	4.26	1.88922	0.00402606	0.0468291	APO	sterigmatocystin biosynthesis peroxidase stcc [Fusarium avenaceum]	-	-	-	-	-	-	GO:0044710//single-organism metabolic process
ncbi_2683488	156	20	167	293	369	217	3.9	0.99	3.88	7.51	8.62	6.17	2.92333	7.43333	1.34639	0.0040271	0.0468291	--	c2h2 type zinc finger containing protein [Fusarium langsethiae]	-	-	-	-	-	-	-
ncbi_2683660	6	0	5	37	41	9	0.27	0	0.21	1.69	1.71	0.46	0.16	1.28667	3.00749	0.00405082	0.0469068	--	clock-controlled pheromone ccg-4 [Magnaporthe oryzae 70-15]	-	-	-	-	-	-	-
ncbi_12984298	350	78	382	535	577	617	22.32	9.83	22.61	35	34.37	44.7	18.2533	38.0233	1.05873	0.00405146	0.0469068	--	hypothetical protein MGG_16064 [Magnaporthe oryzae 70-15]	-	-	-	-	-	-	-
ncbi_2676662	3235	395	3300	6743	6991	3960	90.77	22.01	85.95	193.69	183.12	126.17	66.2433	167.66	1.33969	0.00407134	0.0470302	--	urea transporter [Magnaporthe oryzae 70-15]	-	-	-	-	GO:0031224//intrinsic component of membrane	-	GO:0044763//single-organism cellular process;GO:0051234//establishment of localization
ncbi_2676923	853	299	797	1325	1389	2233	16.49	11.47	14.3	26.21	25.06	49	14.0867	33.4233	1.24653	0.00409499	0.0471965	tfdB	2,4-dichlorophenol 6-monooxygenase [Magnaporthe oryzae 70-15]	-	-	-	-	-	GO:0003824//catalytic activity	GO:0044710//single-organism metabolic process
ncbi_12986349	3	5	4	16	36	56	0.24	0.78	0.29	1.28	2.63	4.98	0.436667	2.96333	2.76262	0.00413637	0.047566	--	hypothetical protein MGG_16416 [Magnaporthe oryzae 70-15]	-	-	-	-	-	-	-
ncbi_2684341	41	21	51	88	107	111	1.29	1.31	1.49	2.83	3.14	3.96	1.36333	3.31	1.27969	0.00416451	0.0477818	--	hypothetical protein MGG_06219 [Magnaporthe oryzae 70-15]	-	-	-	-	-	-	-
ncbi_2681094	58	8	97	4	12	17	1.03	0.28	1.6	0.07	0.2	0.34	0.97	0.203333	-2.25414	0.00421148	0.0482664	--	hypothetical protein MGG_01975 [Magnaporthe oryzae 70-15]	-	-	-	-	-	-	-
ncbi_2683554	153	34	159	239	259	221	2.62	1.16	2.53	4.19	4.14	4.3	2.10333	4.21	1.00114	0.0042514	0.0486147	bglG	beta-glucosidase 1 [Magnaporthe oryzae Y34]	Metabolism;Metabolism;Metabolism;Metabolism	Global and overview maps;Global and overview maps;Carbohydrate metabolism;Metabolism of other amino acids	ko01100//Metabolic pathways;ko01110//Biosynthesis of secondary metabolites;ko00500//Starch and sucrose metabolism;ko00460//Cyanoamino acid metabolism	K05349;K05349;K05349;K05349	-	GO:0003824//catalytic activity	GO:0044238//primary metabolic process
ncbi_2682255	47	21	33	147	146	56	1.23	1.09	0.8	3.92	3.55	1.66	1.04	3.04333	1.54907	0.00426775	0.0487469	--	checkpoint serine/threonine-protein kinase BUB1, partial [Magnaporthe oryzae P131]	-	-	-	-	-	-	GO:0007275//multicellular organism development
ncbi_2680443	474	366	509	187	220	314	8.27	12.67	8.24	3.34	3.58	6.22	9.72667	4.38	-1.15101	0.00427785	0.0488076	MOT2	sulfate transporter [Colletotrichum incanum]	-	-	-	-	GO:0031224//intrinsic component of membrane	GO:0015103//inorganic anion transmembrane transporter activity	GO:0015698//inorganic anion transport
ncbi_2683606	112	44	122	240	182	206	6.62	5.16	6.7	14.53	10.04	13.83	6.16	12.8	1.05514	0.00429625	0.048863	cel61a	endoglucanase II [Magnaporthe oryzae 70-15]	-	-	-	-	-	GO:0003824//catalytic activity	-
MSTRG.2341	37	85	29	25	11	13	1.19	5.44	0.87	0.82	0.33	0.48	2.5	0.543333	-2.20202	0.00429707	0.048863	--	-	-	-	-	-	-	-	-
ncbi_2682693	193	38	168	272	307	384	6.04	2.36	4.88	8.72	8.97	13.65	4.42667	10.4467	1.23875	0.00430828	0.0489201	--	hypothetical protein MGG_02686 [Magnaporthe oryzae 70-15]	-	-	-	-	-	-	-
ncbi_2678047	326	45	301	429	571	1039	9.05	2.48	7.75	12.19	14.79	32.74	6.42667	19.9067	1.63111	0.00431648	0.0489201	--	HSP20-like chaperone [Glarea lozoyensis ATCC 20868]	Genetic Information Processing	Folding, sorting and degradation	ko04141//Protein processing in endoplasmic reticulum	K13993	-	-	-
ncbi_2684928	307	62	349	462	557	723	3.93	1.58	4.15	6.06	6.66	10.52	3.22	7.74667	1.26651	0.00433149	0.0490358	--	CFEM domain-containing protein [Colletotrichum gloeosporioides Nara gc5]	-	-	-	-	-	-	-
ncbi_2684217	12889	1435	12698	28017	28657	15140	283.55	62.68	259.33	630.99	588.56	378.22	201.853	532.59	1.39972	0.00433684	0.0490419	--	acetyltransferase [Magnaporthe oryzae 70-15]	-	-	-	-	-	GO:0003824//catalytic activity	-
MSTRG.2734	2	24	1	0	0	1	0.21	4.9	0.1	0	0	0.12	1.73667	0.04	-5.44018	0.00435804	0.0492271	--	-	-	-	-	-	-	-	-
ncbi_5049748	793	212	925	2832	2812	603	18.43	9.78	19.96	67.39	61.02	15.92	16.0567	48.11	1.58316	0.00439083	0.0494994	--	G-protein coupled receptor [Magnaporthe oryzae 70-15]	-	-	-	-	GO:0031224//intrinsic component of membrane	GO:0004888//transmembrane signaling receptor activity	GO:0007166//cell surface receptor signaling pathway
ncbi_2675251	3289	3013	4248	1364	1858	2456	47.31	86.06	56.73	20.09	24.95	40.12	63.3667	28.3867	-1.15851	0.00439186	0.0494994	hxkA	hexokinase-1 [Magnaporthe oryzae 70-15]	Metabolism;Metabolism;Metabolism;Metabolism;Metabolism;Metabolism;Metabolism;Metabolism;Metabolism	Global and overview maps;Global and overview maps;Global and overview maps;Global and overview maps;Carbohydrate metabolism;Carbohydrate metabolism;Carbohydrate metabolism;Carbohydrate metabolism;Carbohydrate metabolism	ko01100//Metabolic pathways;ko01110//Biosynthesis of secondary metabolites;ko01130//Biosynthesis of antibiotics;ko01200//Carbon metabolism;ko00500//Starch and sucrose metabolism;ko00520//Amino sugar and nucleotide sugar metabolism;ko00010//Glycolysis / Gluconeogenesis;ko00051//Fructose and mannose metabolism;ko00052//Galactose metabolism	K00844;K00844;K00844;K00844;K00844;K00844;K00844;K00844;K00844	-	GO:0016773//phosphotransferase activity, alcohol group as acceptor;GO:0032550//purine ribonucleoside binding	GO:0006090//pyruvate metabolic process;GO:0016310//phosphorylation;GO:0044238//primary metabolic process

## Sheet: WTvsOX.significantly different 
id	WT1_count	WT2_count	WT3_count	OX1_count	OX2_count	OX3_count	WT1_fpkm	WT2_fpkm	WT3_fpkm	OX1_fpkm	OX2_fpkm	OX3_fpkm	WT_mean	OX_mean	log2(fc)	PValue	FDR	Symbol	Description	KEGG_A_class	KEGG_B_class	Pathway	K_ID	GO Component	GO Function	GO Process
ncbi_2684697	293	82	323	998	609	972	6.26	3.48	6.4	32.39	25.73	31.7	5.38	29.94	2.4764	7.42099e-58	7.82544e-54	mtr	N amino acid transport system protein [Magnaporthe oryzae Y34]	-	-	-	-	GO:0031224//intrinsic component of membrane	-	GO:0007275//multicellular organism development
ncbi_2675315	537	277	567	2685	1713	2528	38.4	39.33	37.59	291.64	242.23	275.9	38.44	269.923	2.81187	4.40579e-55	2.32295e-51	--	cipc-like antibiotic response protein [Ophiostoma piceae UAMH 11346]	-	-	-	-	-	-	-
ncbi_2678679	447	194	461	2424	1236	1553	8.99	7.75	8.61	74.13	49.2	47.72	8.45	57.0167	2.75436	3.74057e-51	1.31481e-47	MYLK2	CAMK protein kinase, partial [Magnaporthe oryzae 70-15]	Cellular Processes;Cellular Processes	Cell growth and death;Cell growth and death	ko04111//Cell cycle - yeast;ko04113//Meiosis - yeast	K02831;K02831	-	GO:0005515//protein binding;GO:0016772//transferase activity, transferring phosphorus-containing groups;GO:0032550//purine ribonucleoside binding	GO:0006464//cellular protein modification process;GO:0006796//phosphate-containing compound metabolic process
ncbi_2684118	1239	401	1297	2318	1357	2103	20.6	13.24	20.02	58.58	44.64	53.4	17.9533	52.2067	1.53998	3.6272e-50	9.56222e-47	RPD3	histone deacetylase RPD3 [Magnaporthe oryzae 70-15]	Organismal Systems	Aging	ko04213//Longevity regulating pathway - multiple species	K06067	GO:0044444//cytoplasmic part;GO:0070822//Sin3-type complex	GO:0003712//transcription cofactor activity;GO:0016811//hydrolase activity, acting on carbon-nitrogen (but not peptide) bonds, in linear amides	GO:0000122//negative regulation of transcription from RNA polymerase II promoter;GO:0006354//DNA-templated transcription, elongation;GO:0006356//regulation of transcription from RNA polymerase I promoter;GO:0007000//nucleolus organization;GO:0007569//cell aging;GO:0010508//positive regulation of autophagy;GO:0010520//regulation of reciprocal meiotic recombination;GO:0016575//histone deacetylation…
ncbi_2680279	7745	2595	7754	12839	7268	10606	344.46	229.16	320.15	867.91	639.54	720.36	297.923	742.603	1.31765	4.38348e-46	9.24476e-43	--	cell surface protein [Colletotrichum orbiculare MAFF 240422]	-	-	-	-	-	-	-
ncbi_2681356	413	71	397	2436	1525	1776	4.82	1.65	4.3	43.23	35.23	31.67	3.59	36.71	3.35412	2.50638e-45	4.40497e-42	--	hypothetical protein MGG_02259 [Magnaporthe oryzae 70-15]	-	-	-	-	-	-	-
ncbi_2675219	9464	3584	10710	19312	10575	14798	205.37	154.42	215.75	636.96	454.02	490.39	191.847	527.123	1.45819	3.14869e-44	4.74327e-41	--	SUR7 family protein pun1-like protein 3 [Colletotrichum chlorophyti]	-	-	-	-	-	-	-
ncbi_2684519	1143	338	1379	3405	1895	2455	15.77	9.26	17.66	71.4	51.72	51.72	14.23	58.28	2.03407	2.17968e-43	2.87309e-40	ace1	C2H2 transcription factor [Aspergillus kawachii IFO 4308]	-	-	-	-	-	-	-
ncbi_2680097	2132	771	1985	6735	3249	4597	37.89	27.21	32.75	181.93	114.24	124.76	32.6167	140.31	2.10494	7.4417e-43	8.71919e-40	--	hypothetical protein MGG_09110 [Magnaporthe oryzae 70-15]	-	-	-	-	-	-	-
ncbi_5051559	542	176	516	1461	775	1016	10.6	6.83	9.37	43.42	29.98	30.34	8.93333	34.58	1.95267	1.31136e-39	1.38283e-36	--	Prg1 [Magnaporthe oryzae]	-	-	-	-	-	-	-
ncbi_2677569	163	88	160	853	657	730	3.76	4.03	3.43	29.93	30.01	25.73	3.74	28.5567	2.93272	1.64375e-39	1.57576e-36	HGT1	hexose transporter [Magnaporthe oryzae 70-15]	-	-	-	-	GO:0031224//intrinsic component of membrane	GO:0022857//transmembrane transporter activity	GO:0044763//single-organism cellular process;GO:0051234//establishment of localization
ncbi_12986822	245	127	275	867	554	778	3.74	3.85	3.89	20.09	16.72	18.11	3.82667	18.3067	2.25821	6.9351e-37	6.09422e-34	patE	choline dehydrogenase [Magnaporthe oryzae 70-15]	-	-	-	-	-	GO:0000166//nucleotide binding;GO:0016614//oxidoreductase activity, acting on CH-OH group of donors	GO:0044281//small molecule metabolic process
ncbi_2684393	2332	1040	2487	5808	3305	4483	23.83	21.1	23.59	90.22	66.83	69.97	22.84	75.6733	1.72822	8.96273e-37	7.27015e-34	--	hypothetical protein MGG_06238 [Magnaporthe oryzae 70-15]	-	-	-	-	-	-	-
ncbi_2685035	147	41	165	577	298	417	2.21	1.1	2.31	12.04	8.18	8.85	1.87333	9.69	2.37089	1.01787e-36	7.66674e-34	--	late embryogenesis abundant protein [Magnaporthe oryzae 70-15]	-	-	-	-	-	-	-
ncbi_2684719	2283	795	2652	3670	2124	2947	50.33	34.8	54.27	122.97	92.64	99.21	46.4667	104.94	1.1753	1.48188e-35	1.04176e-32	pac2	cAMP-independent regulatory protein pac2 [Magnaporthe oryzae 70-15]	-	-	-	-	GO:0005816//spindle pole body;GO:0043231//intracellular membrane-bounded organelle;GO:0044444//cytoplasmic part	-	GO:0031135//negative regulation of conjugation
ncbi_12986184	406	155	433	766	446	721	20.95	15.88	20.75	60.09	45.54	56.83	19.1933	54.1533	1.49644	1.29238e-31	8.5176e-29	--	hypothetical protein MGG_15409 [Magnaporthe oryzae 70-15]	-	-	-	-	-	-	-
ncbi_2678488	1786	658	1928	3013	1602	2402	37.5	27.44	37.6	96.19	66.57	77.03	34.18	79.93	1.22558	2.99714e-31	1.85911e-28	HDHD5	phosphatidyl synthase [Ophiostoma piceae UAMH 11346]	-	-	-	-	-	-	GO:0007275//multicellular organism development
ncbi_2681159	236	50	301	1057	528	854	7.6	3.2	8.99	51.71	33.62	41.98	6.59667	42.4367	2.6855	4.37244e-31	2.56152e-28	--	hypothetical protein MGG_01944 [Magnaporthe oryzae 70-15]	-	-	-	-	-	-	-
ncbi_2675985	238	133	348	893	514	817	8.95	9.93	12.15	51.04	38.24	46.92	10.3433	45.4	2.13399	9.59859e-30	5.32722e-27	--	hypothetical protein MGG_05421 [Magnaporthe oryzae 70-15]	-	-	-	-	-	-	GO:0034641//cellular nitrogen compound metabolic process
ncbi_2674800	569	185	733	1304	680	1123	21.32	13.77	25.5	74.28	50.42	64.27	20.1967	62.99	1.64101	2.27544e-29	1.19973e-26	--	hypothetical protein MGG_00112 [Magnaporthe oryzae 70-15]	-	-	-	-	-	-	-
ncbi_2678185	8698	2673	9741	12371	7011	9975	230.11	140.41	239.24	497.45	366.97	403.01	203.253	422.477	1.05559	3.59974e-28	1.80758e-25	--	GTP-binding protein GUF1 [Magnaporthe oryzae Y34]	-	-	-	-	-	-	-
ncbi_2679803	1504	577	1932	3185	2010	2208	25.51	19.43	30.42	82.11	67.45	57.19	25.12	68.9167	1.45602	4.24013e-28	2.03237e-25	--	hypothetical protein MGG_01494 [Magnaporthe oryzae 70-15]	-	-	-	-	-	-	-
ncbi_5048796	687	506	739	4883	2572	4225	30.97	45.29	30.93	334.58	229.4	290.86	35.73	284.947	2.99548	2.9704e-27	1.36186e-24	--	hypothetical protein MGG_14237 [Magnaporthe oryzae 70-15]	-	-	-	-	-	-	-
ncbi_5048684	1710	700	1906	2983	1702	2158	34.57	28.1	35.77	91.65	68.07	66.62	32.8133	75.4467	1.20118	5.21854e-25	2.20118e-22	--	inositol polyphosphate multikinase [Magnaporthe oryzae P131]	Metabolism;Cellular Processes;Metabolism;Environmental Information Processing	Global and overview maps;Transport and catabolism;Carbohydrate metabolism;Signal transduction	ko01100//Metabolic pathways;ko04138//Autophagy - yeast;ko00562//Inositol phosphate metabolism;ko04070//Phosphatidylinositol signaling system	K00915;K00915;K00915;K00915	-	GO:0016301//kinase activity;GO:0016773//phosphotransferase activity, alcohol group as acceptor	GO:0006796//phosphate-containing compound metabolic process;GO:0071704//organic substance metabolic process
ncbi_2676492	414	146	581	878	550	689	17.34	12.14	22.59	55.89	45.57	44.07	17.3567	48.51	1.48279	4.8145e-24	1.95265e-21	--	Avr-Pi54 protein [Magnaporthe oryzae]	-	-	-	-	-	-	-
ncbi_2683003	164	18	141	1159	381	869	5.02	1.09	4.01	53.96	23.09	40.65	3.37333	39.2333	3.53983	7.77162e-23	3.03525e-20	--	hypothetical protein MGG_07257 [Magnaporthe oryzae 70-15]	-	-	-	-	-	-	GO:0034641//cellular nitrogen compound metabolic process
ncbi_2677937	605	196	621	848	702	1134	4.59	2.95	4.37	9.78	10.54	13.14	3.97	11.1533	1.49026	2.82869e-22	1.06531e-19	--	Zinc finger CCCH domain-containing protein 45 [Valsa mali]	-	-	-	-	-	GO:0097159//organic cyclic compound binding	-
ncbi_2680729	217	72	225	459	225	364	6.17	4.07	5.94	19.85	12.66	15.81	5.39333	16.1067	1.57841	1.49733e-21	5.2631e-19	--	NHL repeat-containing protein [Coniochaeta ligniaria NRRL 30616]	-	-	-	-	-	-	-
ncbi_2682184	284	100	288	410	282	376	6.89	4.82	6.48	15.11	13.53	13.93	6.06333	14.19	1.22669	1.86349e-21	6.33888e-19	--	integral membrane protein [Colletotrichum gloeosporioides Cg-14]	-	-	-	-	-	-	-
ncbi_2674816	15078	7819	15718	30749	19797	27366	1053.18	1084.39	1019.2	3264.47	2735.83	2919.08	1052.26	2973.13	1.49849	3.0792e-21	1.01469e-18	--	glucose-repressible protein [Magnaporthe oryzae 70-15]	-	-	-	-	-	-	-
ncbi_2678916	59	38	65	357	171	247	2.98	3.2	2.82	25.02	16.43	16.43	3	19.2933	2.68507	4.07938e-21	1.30355e-18	--	hypothetical protein MGG_08764 [Magnaporthe oryzae 70-15]	-	-	-	-	-	-	-
ncbi_2684282	533	194	553	874	441	731	10.15	7.33	9.77	25.29	16.61	21.25	9.08333	21.05	1.21253	5.45336e-21	1.69134e-18	--	hypothetical protein MGG_06116 [Magnaporthe oryzae 70-15]	-	-	-	-	-	-	-
ncbi_2676923	853	299	797	1305	735	936	16.49	11.47	14.3	38.33	28.1	27.62	14.0867	31.35	1.15414	9.78458e-21	2.94795e-18	tfdB	2,4-dichlorophenol 6-monooxygenase [Magnaporthe oryzae 70-15]	-	-	-	-	-	GO:0003824//catalytic activity	GO:0044710//single-organism metabolic process
ncbi_2676914	513	310	548	1446	985	1432	6.93	8.32	6.87	29.7	26.34	29.55	7.37333	28.53	1.95209	1.99339e-20	5.83897e-18	galP	plastidic glucose transporter 4 [Magnaporthe oryzae 70-15]	-	-	-	-	GO:0031224//intrinsic component of membrane	GO:0022857//transmembrane transporter activity	GO:0044763//single-organism cellular process;GO:0044765//single-organism transport
ncbi_12985282	76	35	93	204	193	222	1.92	1.76	2.18	7.85	9.66	8.58	1.95333	8.69667	2.15452	3.59492e-20	1.02455e-17	--	hypothetical protein MGG_16260 [Magnaporthe oryzae 70-15]	-	-	-	-	-	-	-
ncbi_5050431	46	37	54	292	177	260	1.53	2.45	1.67	14.78	11.66	13.22	1.88333	13.22	2.81136	2.07506e-19	5.33695e-17	--	related to integral membrane protein PTH11 [Fusarium mangiferae]	-	-	-	-	-	-	-
ncbi_2674261	2859	1135	3004	4780	2399	3298	33.36	26.3	32.54	84.78	55.39	58.77	30.7333	66.3133	1.10949	2.79868e-19	6.86326e-17	RPN4	26S proteasome regulatory subunit-like protein [Magnaporthe grisea]	-	-	-	-	GO:0043231//intracellular membrane-bounded organelle	GO:0000977//RNA polymerase II regulatory region sequence-specific DNA binding;GO:0000982//transcription factor activity, RNA polymerase II core promoter proximal region sequence-specific binding;GO:0043169//cation binding	GO:0007275//multicellular organism development;GO:0031331//positive regulation of cellular catabolic process;GO:0043618//regulation of transcription from RNA polymerase II promoter in response to stress;GO:0051052//regulation of DNA metabolic process
ncbi_12985349	95	20	113	344	189	212	2.27	0.95	2.51	12.52	8.95	7.75	1.91	9.74	2.35035	6.1257e-19	1.46808e-16	--	hypothetical protein MGG_15146 [Magnaporthe oryzae 70-15]	-	-	-	-	-	-	-
ncbi_5050506	715	314	911	1090	634	1027	17.44	15.21	20.63	40.41	30.59	38.25	17.76	36.4167	1.03597	1.74682e-18	4.09337e-16	--	hypothetical protein MGG_12632 [Magnaporthe oryzae 70-15]	-	-	-	-	-	-	-
ncbi_2677490	2638	1702	3011	8462	4912	6077	83.16	86.51	86.9	301.46	212.59	220.66	85.5233	244.903	1.51782	2.05089e-17	4.50554e-15	--	hypothetical protein MGG_03914 [Magnaporthe oryzae 70-15]	-	-	-	-	-	-	GO:0034641//cellular nitrogen compound metabolic process
ncbi_2678023	1659	817	1805	3333	1643	2749	56.79	55.53	57.36	173.41	111.27	143.7	56.56	142.793	1.33607	2.09435e-17	4.50713e-15	--	LPS-induced tumor necrosis factor alpha factor [Metarhizium album ARSEF 1941]	-	-	-	-	-	-	-
ncbi_2674108	1300	617	1367	2653	1384	1787	48	45.42	46.85	147.59	100.75	99.99	46.7567	116.11	1.31225	6.84808e-17	1.44426e-14	--	glycine-rich protein [Colletotrichum higginsianum IMI 349063]	-	-	-	-	-	-	-
ncbi_2675998	445	132	456	574	499	516	8.52	5.02	8.1	16.7	18.9	15.09	7.21333	16.8967	1.228	1.64939e-16	3.41036e-14	hxnP	MFS transporter [Magnaporthe oryzae 70-15]	-	-	-	-	-	-	GO:0044763//single-organism cellular process
MSTRG.13785	1	0	1	130	84	115	0.12	0	0.05	8.12	7.93	11.45	0.0566667	9.16667	7.33775	2.22164e-16	4.50524e-14	--	TLH5 [Magnaporthe oryzae]	-	-	-	-	-	GO:0017111//nucleoside-triphosphatase activity;GO:0032550//purine ribonucleoside binding;GO:0043169//cation binding	-
ncbi_2675821	1677	928	1775	3504	2232	2802	34.04	37.4	33.45	108.11	89.64	86.86	34.9633	94.87	1.44011	2.76265e-16	5.49663e-14	--	cell surface protein [Colletotrichum gloeosporioides Nara gc5]	-	-	-	-	-	-	-
ncbi_2674151	806	346	846	1944	876	1086	17.91	15.26	17.45	65.64	38.5	36.84	16.8733	46.9933	1.47771	7.95566e-16	1.52532e-13	--	hypothetical protein MGG_00490 [Magnaporthe oryzae 70-15]	-	-	-	-	-	-	-
ncbi_2683123	361	129	394	703	347	430	13.87	9.84	14.05	41.04	26.37	25.22	12.5867	30.8767	1.29462	1.54661e-15	2.91233e-13	--	hypothetical protein MGG_07235 [Magnaporthe oryzae 70-15]	-	-	-	-	-	-	-
ncbi_2682913	22	3	29	97	127	112	4.58	1.24	5.6	30.7	52.31	35.61	3.80667	39.54	3.37671	8.35005e-15	1.51813e-12	pmp3	probable RIC1 protein [Phialocephala subalpina]	-	-	-	-	GO:0031224//intrinsic component of membrane	-	-
ncbi_5051439	169	96	233	429	235	336	7.58	8.55	9.7	29.24	20.85	23.01	8.61	24.3667	1.50082	1.57906e-14	2.76766e-12	--	hypothetical protein MGG_13026 [Magnaporthe oryzae 70-15]	-	-	-	-	-	-	-
ncbi_12984411	258	102	263	481	216	412	10.1	7.93	9.56	28.62	16.73	24.63	9.19667	23.3267	1.3428	1.60102e-14	2.76766e-12	--	NAD dependent epimerase/dehydratase [Magnaporthe oryzae 70-15]	-	-	-	-	GO:0044444//cytoplasmic part	-	-
ncbi_2680382	474	161	425	666	328	636	6.93	4.74	5.72	14.77	9.59	14.37	5.79667	12.91	1.15519	2.65574e-14	4.5169e-12	--	NIMA-interacting protein TinC [Magnaporthe oryzae 70-15]	-	-	-	-	-	-	GO:0007275//multicellular organism development
ncbi_2680117	242	98	253	367	201	303	4.41	3.55	4.28	10.17	7.25	8.44	4.08	8.62	1.07912	6.7829e-14	1.10039e-11	CYB2	cytochrome b2 [Magnaporthe oryzae 70-15]	-	-	-	-	-	GO:0003824//catalytic activity;GO:0032553//ribonucleotide binding	GO:0044710//single-organism metabolic process
ncbi_2677876	173	76	146	332	222	250	4.2	3.67	3.29	12.26	10.67	9.27	3.72	10.7333	1.52872	6.90767e-14	1.10366e-11	lolP1	pisatin demethylase [Magnaporthe oryzae 70-15]	-	-	-	-	-	GO:0016491//oxidoreductase activity;GO:0016741//transferase activity, transferring one-carbon groups;GO:0046906//tetrapyrrole binding;GO:0046914//transition metal ion binding	GO:0044710//single-organism metabolic process
ncbi_5050405	6318	3197	7030	9707	6745	7573	239.06	240.18	246.93	558.25	504.93	437.59	242.057	500.257	1.04732	8.6306e-14	1.35835e-11	--	Extracellular membrane protein, 8-cysteine region, CFEM [Isaria fumosorosea ARSEF 2679]	-	-	-	-	-	-	-
ncbi_2680673	963	262	913	1631	737	968	12.09	6.53	10.64	31.11	18.3	18.55	9.75333	22.6533	1.21576	1.00483e-13	1.55823e-11	--	fha domain containing protein [Colletotrichum gloeosporioides Nara gc5]	-	-	-	-	-	GO:0003824//catalytic activity	GO:0007275//multicellular organism development;GO:0044710//single-organism metabolic process
MSTRG.10834	211	88	236	547	326	277	1.72	1.42	1.78	6.78	5.26	3.45	1.64	5.16333	1.65461	1.14308e-13	1.69772e-11	bcsl1b	mitochondrial chaperone BCS1 [Magnaporthe oryzae Y34]	-	-	-	-	-	-	-
ncbi_2683518	311	84	368	17	11	17	8.48	4.55	9.31	0.7	0.59	0.71	7.44667	0.666667	-3.48156	1.30089e-13	1.90526e-11	--	hypothetical protein MGG_07598 [Magnaporthe oryzae 70-15]	-	-	-	-	-	-	-
ncbi_2683675	29	17	36	139	64	98	2.33	2.71	2.68	16.96	10.16	12.01	2.57333	13.0433	2.3416	4.30339e-13	6.13234e-11	--	hypothetical protein MGG_07748 [Magnaporthe oryzae 70-15]	-	-	-	-	-	-	-
ncbi_2684086	851	323	881	111	76	131	13.78	10.38	13.24	2.73	2.43	3.24	12.4667	2.8	-2.15458	8.32788e-13	1.12587e-10	LAC12	lactose permease [Magnaporthe oryzae 70-15]	-	-	-	-	GO:0031224//intrinsic component of membrane	GO:0022857//transmembrane transporter activity	GO:0044763//single-organism cellular process;GO:0044765//single-organism transport
ncbi_2685178	9207	6400	9694	23484	15413	20428	242.24	334.34	236.77	939.13	802.32	820.79	271.117	854.08	1.65546	9.91508e-13	1.32348e-10	cfmA	cfem domain-containing protein, partial [Colletotrichum incanum]	-	-	-	-	-	-	GO:0007275//multicellular organism development
ncbi_2684082	360	559	416	4475	2590	3777	19.71	60.78	21.15	372.47	280.61	315.86	33.88	322.98	3.25294	1.28279e-12	1.62976e-10	--	hypothetical protein MGG_05893 [Magnaporthe oryzae 70-15]	-	-	-	-	-	-	-
ncbi_2680433	496	89	479	1003	468	613	3.26	1.16	2.92	10.02	6.09	6.15	2.44667	7.42	1.6006	1.90871e-12	2.36792e-10	--	NACHT domain-containing protein [Magnaporthe oryzae 70-15]	-	-	-	-	-	-	-
ncbi_2675272	14	10	17	117	70	58	0.39	0.55	0.43	4.9	3.82	2.44	0.456667	3.72	3.02609	1.94564e-12	2.38567e-10	--	Pc12g02000 [Penicillium rubens Wisconsin 54-1255]	-	-	-	-	-	-	-
ncbi_2680159	4081	1014	3915	469	347	577	39.03	19.26	34.76	6.82	6.57	8.43	31.0167	7.27333	-2.09236	6.53654e-12	7.7447e-10	AAP1	aminopeptidase 2 [Magnaporthe oryzae 70-15]	-	-	-	-	-	GO:0046914//transition metal ion binding;GO:0070011//peptidase activity, acting on L-amino acid peptides	GO:0019538//protein metabolic process
ncbi_27922218	228	154	265	584	353	474	4.81	6.45	5.19	18.72	14.73	15.27	5.48333	16.24	1.56643	1.15493e-11	1.33832e-09	--	phospholipase D Active site motif protein [Magnaporthe oryzae P131]	-	-	-	-	-	-	-
ncbi_2677861	177	119	174	598	365	357	3.06	4.09	2.8	15.73	12.5	9.44	3.31667	12.5567	1.92065	1.27332e-11	1.45947e-09	--	hypothetical protein MGG_04757 [Magnaporthe oryzae 70-15]	-	-	-	-	-	-	-
ncbi_2682370	269	68	271	403	186	373	5.26	2.64	4.92	11.99	7.2	11.15	4.27333	10.1133	1.24282	1.48364e-11	1.64684e-09	GAD1	glutamate decarboxylase [Magnaporthe oryzae 70-15]	Metabolism;Metabolism;Metabolism;Metabolism;Metabolism;Metabolism	Global and overview maps;Global and overview maps;Amino acid metabolism;Metabolism of other amino acids;Carbohydrate metabolism;Metabolism of other amino acids	ko01100//Metabolic pathways;ko01110//Biosynthesis of secondary metabolites;ko00250//Alanine, aspartate and glutamate metabolism;ko00410//beta-Alanine metabolism;ko00650//Butanoate metabolism;ko00430//Taurine and hypotaurine metabolism	K01580;K01580;K01580;K01580;K01580;K01580	GO:0044424//intracellular part	GO:0005515//protein binding;GO:0016831//carboxy-lyase activity;GO:0043168//anion binding	GO:0006536//glutamate metabolic process;GO:0006979//response to oxidative stress
ncbi_2682342	4235	1441	4868	914	600	938	96.98	65.52	103.48	31.81	27.18	32.8	88.66	30.5967	-1.53491	1.96836e-11	2.11799e-09	--	hypothetical protein MGG_02602 [Magnaporthe oryzae 70-15]	-	-	-	-	-	-	-
ncbi_2674233	9032	1204	8824	562	443	510	426.81	112.97	387.09	40.37	41.42	36.8	308.957	39.53	-2.96638	3.78608e-11	3.87614e-09	--	glutamyl endopeptidase [Colletotrichum incanum]	-	-	-	-	-	GO:0004175//endopeptidase activity	GO:0019538//protein metabolic process
ncbi_2678325	2078	563	2261	344	240	280	28.74	15.46	29.03	7.23	6.57	5.91	24.41	6.57	-1.89351	7.00106e-11	6.83575e-09	--	related to nitrate assimilation regulatory protein nirA [Fusarium proliferatum]	-	-	-	-	GO:0043231//intracellular membrane-bounded organelle	GO:0003676//nucleic acid binding;GO:0046914//transition metal ion binding	GO:0006355//regulation of transcription, DNA-templated
ncbi_2674412	2158	1332	2688	4028	2342	3334	50.19	61.51	58.04	142.39	107.77	118.42	56.58	122.86	1.11865	7.33671e-11	7.09776e-09	--	hypothetical protein MGG_00785 [Magnaporthe oryzae 70-15]	-	-	-	-	-	-	-
ncbi_12984419	172	63	164	304	132	223	3.98	2.89	3.52	10.69	6.04	7.88	3.46333	8.20333	1.24405	7.78653e-11	7.46445e-09	--	hypothetical protein MGG_17073 [Magnaporthe oryzae 70-15]	-	-	-	-	-	-	GO:0007275//multicellular organism development
ncbi_2674948	9	7	6	49	61	74	0.43	0.67	0.27	3.59	5.82	5.45	0.456667	4.95333	3.43919	1.27876e-10	1.19332e-08	Rdh13	retinol dehydrogenase 12 [Magnaporthe oryzae 70-15]	-	-	-	-	-	GO:0003824//catalytic activity	GO:0044710//single-organism metabolic process
ncbi_2681626	1447	457	1734	281	182	266	31.22	19.57	34.75	9.23	7.77	8.78	28.5133	8.59333	-1.73035	1.80251e-10	1.63858e-08	--	enoyl- hydratase isomerase family [Colletotrichum gloeosporioides Nara gc5]	-	-	-	-	-	GO:0016746//transferase activity, transferring acyl groups	GO:0007275//multicellular organism development
ncbi_5051361	15718	5224	16618	4048	2634	3403	247.32	163.2	242.73	96.81	82	81.77	217.75	86.86	-1.32591	2.03972e-10	1.83836e-08	--	Sialidase [Colletotrichum higginsianum IMI 349063]	-	-	-	-	-	-	-
ncbi_5049970	163	90	230	293	205	248	9.85	10.8	12.91	26.92	24.52	22.89	11.1867	24.7767	1.1472	2.21953e-10	1.9668e-08	--	allantoate permease [Magnaporthe oryzae Y34]	-	-	-	-	-	-	-
MSTRG.6195	20	10	27	69	84	64	1.41	1.4	1.77	7.4	11.72	6.89	1.52667	8.67	2.50565	2.60373e-10	2.26912e-08	--	-	-	-	-	-	-	-	-
ncbi_2682437	7707	1405	8325	478	555	649	186.18	67.39	186.7	17.55	26.53	23.94	146.757	22.6733	-2.69436	3.45754e-10	2.96421e-08	ARB_02922	beta-Ig-H3/Fasciclin [Magnaporthe oryzae 70-15]	-	-	-	-	-	-	-
ncbi_2676372	1663	1128	1889	3221	2249	2940	87.28	117.56	92.04	256.99	233.6	235.69	98.96	242.093	1.29065	4.67594e-10	3.94462e-08	--	hypothetical protein MGG_10856 [Magnaporthe oryzae 70-15]	-	-	-	-	-	-	GO:0007275//multicellular organism development
ncbi_2683706	3381	1020	3676	733	444	686	67.12	40.2	67.74	22.12	17.44	20.8	58.3533	20.12	-1.53618	6.37503e-10	5.21121e-08	qa-y	quinate permease [Magnaporthe oryzae 70-15]	-	-	-	-	GO:0031224//intrinsic component of membrane	GO:0022857//transmembrane transporter activity	GO:0044763//single-organism cellular process;GO:0051234//establishment of localization
MSTRG.10835	2738	409	3110	5303	2670	3326	45.13	13.4	47.59	132.84	87.06	83.7	35.3733	101.2	1.51648	6.90544e-10	5.57041e-08	bcsl1b	mitochondrial chaperone BCS1 [Magnaporthe oryzae Y34]	-	-	-	-	-	-	-
ncbi_2676531	1717	549	1728	345	161	283	30.87	19.6	28.84	9.43	5.73	7.77	26.4367	7.64333	-1.79027	6.92009e-10	5.57041e-08	sA	phosphoadenosine phosphosulfate reductase [Magnaporthe oryzae 70-15]	Metabolism;Metabolism	Global and overview maps;Energy metabolism	ko01100//Metabolic pathways;ko00920//Sulfur metabolism	K00390;K00390	GO:0043231//intracellular membrane-bounded organelle;GO:0044444//cytoplasmic part	GO:0016671//oxidoreductase activity, acting on a sulfur group of donors, disulfide as acceptor	GO:0000097//sulfur amino acid biosynthetic process;GO:0000103//sulfate assimilation
ncbi_2683828	17	3	23	90	33	67	1.15	0.4	1.43	9.19	4.35	6.9	0.993333	6.81333	2.77801	8.85129e-10	7.07097e-08	--	hypothetical protein MGG_07901 [Magnaporthe oryzae 70-15]	-	-	-	-	-	-	GO:0052048//interaction with host via secreted substance involved in symbiotic interaction
ncbi_2683351	453	113	472	691	271	521	5.42	2.69	5.25	12.58	6.42	9.53	4.45333	9.51	1.09456	1.80522e-09	1.41164e-07	GGP2	GMP synthase [Colletotrichum tofieldiae]	-	-	-	-	-	-	-
ncbi_2683098	3440	839	3514	575	386	473	83.52	40.45	79.2	21.22	18.54	17.54	67.7233	19.1	-1.82608	2.10243e-09	1.61826e-07	CYP716A2	cytochrome P450 6A1 [Diaporthe helianthi]	Metabolism;Metabolism;Metabolism;Metabolism	Global and overview maps;Global and overview maps;Global and overview maps;Lipid metabolism	ko01100//Metabolic pathways;ko01110//Biosynthesis of secondary metabolites;ko01130//Biosynthesis of antibiotics;ko00100//Steroid biosynthesis	K05917;K05917;K05917;K05917	-	GO:0016491//oxidoreductase activity;GO:0046906//tetrapyrrole binding;GO:0046914//transition metal ion binding	GO:0044710//single-organism metabolic process
ncbi_5051273	114	121	139	673	253	566	2.88	6.07	3.26	25.84	12.64	21.84	4.07	20.1067	2.30457	2.15729e-09	1.64845e-07	RED1	zinc-binding alcohol dehydrogenase domain-containing protein 1 [Magnaporthe oryzae 70-15]	-	-	-	-	GO:0043231//intracellular membrane-bounded organelle;GO:0044444//cytoplasmic part	GO:0003824//catalytic activity;GO:0046914//transition metal ion binding	GO:0007275//multicellular organism development;GO:0044710//single-organism metabolic process
ncbi_2679874	14525	9055	16332	24790	15411	20027	194.4	240.63	202.92	504.3	408.08	409.34	212.65	440.573	1.0509	2.72535e-09	2.03821e-07	--	hypothetical protein MGG_08888 [Magnaporthe oryzae 70-15]	-	-	-	-	-	-	-
ncbi_2680850	300	145	305	37	11	22	4.32	4.15	4.08	0.81	0.31	0.48	4.18333	0.533333	-2.97154	3.40058e-09	2.52529e-07	vpr	minor extracellular protease vpr [Magnaporthe oryzae 70-15]	-	-	-	-	-	GO:0004175//endopeptidase activity	GO:0019538//protein metabolic process
ncbi_2677910	142	68	112	262	217	180	3.95	3.76	2.89	11.08	11.94	7.65	3.53333	10.2233	1.53276	4.65658e-09	3.35543e-07	--	mating-type alpha-pheromone receptor [Sporothrix insectorum RCEF 264]	Environmental Information Processing	Signal transduction	ko04011//MAPK signaling pathway - yeast	K11213	GO:0038037//G-protein coupled receptor dimeric complex;GO:0060187//cell pole	GO:0004932//mating-type factor pheromone receptor activity;GO:0005549//odorant binding	GO:0009968//negative regulation of signal transduction;GO:0010969//regulation of pheromone-dependent signal transduction involved in conjugation with cellular fusion;GO:0022413//reproductive process in single-celled organism;GO:0031136//positive regulation of conjugation;GO:0046889//positive regulation of lipid biosynthetic process;GO:0051259//protein oligomerization;GO:2000273//positive regulati…
ncbi_2674823	163	96	198	314	282	237	4.59	5.37	5.18	13.44	15.72	10.19	5.04667	13.1167	1.378	5.51713e-09	3.8434e-07	--	F-box domain-containing protein [Colletotrichum salicis]	-	-	-	-	-	-	-
ncbi_2681885	7962	2841	8631	2163	1249	1609	200.55	142.08	201.82	82.81	62.24	61.89	181.483	68.98	-1.39559	5.54003e-09	3.8434e-07	--	NAP family protein [Magnaporthe oryzae Y34]	-	-	-	-	-	-	-
ncbi_2675819	565	161	614	55	59	60	13.18	7.46	13.3	1.95	2.72	2.14	11.3133	2.27	-2.31726	6.75124e-09	4.62285e-07	atg22-2	autophagy protein [Magnaporthe oryzae 70-15]	-	-	-	-	-	-	-
ncbi_2681623	6466	2061	6833	1483	1075	1458	62.48	39.54	61.29	21.78	20.55	21.52	54.4367	21.2833	-1.35485	6.97078e-09	4.74238e-07	xpo1	exportin-1 [Magnaporthe oryzae 70-15]	Genetic Information Processing;Genetic Information Processing	Translation;Translation	ko03013//RNA transport;ko03008//Ribosome biogenesis in eukaryotes	K14290;K14290	GO:0005815//microtubule organizing center;GO:0012505//endomembrane system;GO:0031981//nuclear lumen;GO:0044444//cytoplasmic part	GO:0008565//protein transporter activity;GO:0017016//Ras GTPase binding	GO:0006357//regulation of transcription from RNA polymerase II promoter;GO:0006405//RNA export from nucleus;GO:0006886//intracellular protein transport;GO:0006979//response to oxidative stress;GO:0034502//protein localization to chromosome
ncbi_2679166	4174	1866	4439	761	637	861	149.16	132.4	147.26	41.33	45.04	46.99	142.94	44.4533	-1.68505	1.03842e-08	6.93045e-07	cah	carbonic anhydrase, alpha-class, catalytic domain-containing protein [Pochonia chlamydosporia 170]	-	-	-	-	-	-	-
MSTRG.10624	11	5	27	49	45	97	0.83	0.53	1.97	5.21	7.22	11.25	1.11	7.89333	2.83007	1.36877e-08	9.02108e-07	--	-	-	-	-	-	-	-	-
ncbi_5051404	43	28	56	144	58	129	1.87	2.42	2.27	9.54	5	8.58	2.18667	7.70667	1.81737	1.4045e-08	9.19904e-07	--	PEBP-like protein [Colletotrichum tofieldiae]	-	-	-	-	-	-	-
ncbi_2676388	68	18	72	93	71	106	1.93	1.01	1.89	4.01	3.98	4.59	1.61	4.19333	1.38104	1.4586e-08	9.49441e-07	CYP72A154	cytochrome P450 [Coniochaeta ligniaria NRRL 30616]	-	-	-	-	-	GO:0016491//oxidoreductase activity;GO:0046906//tetrapyrrole binding;GO:0046914//transition metal ion binding	GO:0044710//single-organism metabolic process
ncbi_2677582	61	6	62	133	78	120	1.35	0.26	1.28	4.48	3.42	4.06	0.963333	3.98667	2.04908	1.53914e-08	9.95717e-07	--	related to integral membrane protein PTH11 [Fusarium proliferatum ET1]	-	-	-	-	-	-	-
ncbi_2682419	5030	1567	5810	1265	707	1075	67.6	41.81	72.48	25.83	18.79	22.06	60.63	22.2267	-1.44774	2.71844e-08	1.68623e-06	--	Nitrogen assimilation transcription factor nit-4 [Fusarium oxysporum f. sp. cubense race 1]	-	-	-	-	GO:0043231//intracellular membrane-bounded organelle	GO:0003676//nucleic acid binding;GO:0046914//transition metal ion binding	GO:0006355//regulation of transcription, DNA-templated
MSTRG.2935	0	0	0	0	63	0	0	0.01	0	0	8.29	0	0.00333333	2.76333	9.69523	3.12912e-08	1.90731e-06	--	hypothetical protein DCS_00087 [Drechmeria coniospora]	-	-	-	-	-	-	-
ncbi_12984574	18729	3399	18570	2323	1647	2165	419.96	151.33	386.55	79.17	73.07	74.14	319.28	75.46	-2.08104	4.02328e-08	2.41054e-06	AFUA_4G09580	major allergen Asp f 2 [Magnaporthe oryzae Y34]	-	-	-	-	GO:0005618//cell wall	GO:0070011//peptidase activity, acting on L-amino acid peptides	GO:0019538//protein metabolic process
ncbi_2679585	2304	817	2448	582	343	550	47.31	33.31	46.66	18.16	13.93	17.25	42.4267	16.4467	-1.36718	5.73572e-08	3.34161e-06	EF102	major facilitator superfamily transporter [Ophiostoma piceae UAMH 11346]	-	-	-	-	GO:0031224//intrinsic component of membrane	-	GO:0044763//single-organism cellular process
ncbi_5051221	697	546	860	1387	953	1505	34.97	54.39	40.05	105.77	94.6	115.31	43.1367	105.227	1.28651	6.60763e-08	3.80751e-06	--	hypothetical protein MGG_11255 [Magnaporthe oryzae 70-15]	-	-	-	-	-	-	-
MSTRG.10245	847	189	826	75	68	107	19.34	8.57	17.51	2.62	3.06	3.73	15.14	3.13667	-2.27106	6.70161e-08	3.84068e-06	--	reverse transcriptase [Magnaporthe grisea]	-	-	-	-	-	-	GO:0007275//multicellular organism development
ncbi_2679376	1116	234	1246	159	91	124	28.68	11.94	29.73	6.21	4.63	4.87	23.45	5.23667	-2.16287	6.82562e-08	3.89061e-06	Chit1	bacteriodes thetaiotaomicron symbiotic chitinase [Magnaporthe oryzae 70-15]	Metabolism;Metabolism	Global and overview maps;Carbohydrate metabolism	ko01100//Metabolic pathways;ko00520//Amino sugar and nucleotide sugar metabolism	K01183;K01183	-	GO:0004553//hydrolase activity, hydrolyzing O-glycosyl compounds;GO:0097367//carbohydrate derivative binding	GO:0006026//aminoglycan catabolic process;GO:0044238//primary metabolic process
ncbi_5051254	142	65	144	187	241	192	8.26	7.51	7.77	16.53	27.73	17.05	7.84667	20.4367	1.38101	8.0564e-08	4.56746e-06	--	hypothetical protein MGG_11285 [Magnaporthe oryzae 70-15]	-	-	-	-	-	-	-
ncbi_2679370	3415	673	3604	394	334	275	61.37	24.02	60.13	10.76	11.88	7.55	48.5067	10.0633	-2.26907	8.68586e-08	4.89799e-06	--	Protein-L-isoaspartate O-methyltransferase [Valsa mali]	Metabolism	Lipid metabolism	ko00564//Glycerophospholipid metabolism	K13621	-	-	-
ncbi_2675026	121	35	147	1	0	0	3.13	1.8	3.53	0.04	0	0	2.82	0.0133333	-7.72451	9.83152e-08	5.48536e-06	DEP3	major facilitator superfamily transporter [Colletotrichum salicis]	-	-	-	-	-	-	GO:0044763//single-organism cellular process
ncbi_2678102	36373	14028	38849	9230	6771	9320	811.37	621.31	804.49	312.94	298.83	317.49	745.723	309.753	-1.26752	1.05792e-07	5.84074e-06	set5	SET domain protein [Sporothrix insectorum RCEF 264]	-	-	-	-	-	-	-
MSTRG.10694	11	39	20	278	179	233	0.44	3.1	0.74	16.91	14.17	14.24	1.42667	15.1067	3.40447	1.19501e-07	6.52921e-06	--	-	-	-	-	-	-	-	-
ncbi_2680106	625	234	657	133	73	84	9.84	7.32	9.6	3.18	2.27	2.02	8.92	2.49	-1.8409	1.44728e-07	7.66911e-06	TRK2	potassium transporter [Magnaporthe oryzae 70-15]	-	-	-	-	GO:0031224//intrinsic component of membrane	GO:0046873//metal ion transmembrane transporter activity	GO:0034220//ion transmembrane transport
ncbi_5050038	5121	950	5005	751	420	496	207.23	76.33	188.02	46.19	33.63	30.65	157.193	36.8233	-2.09385	1.513e-07	7.97729e-06	YFL054C	aquaporin-9 [Magnaporthe oryzae P131]	-	-	-	-	GO:0031224//intrinsic component of membrane;GO:0044464//cell part	GO:0015168//glycerol transmembrane transporter activity	GO:0006820//anion transport;GO:0015850//organic hydroxy compound transport
ncbi_2681738	3603	1010	4010	835	473	714	38.82	21.6	40.11	13.68	10.08	11.76	33.51	11.84	-1.50092	2.21516e-07	1.13393e-05	LOS1	exportin-T [Magnaporthe oryzae 70-15]	Genetic Information Processing	Translation	ko03013//RNA transport	K14288	GO:0012505//endomembrane system;GO:0044428//nuclear part;GO:0044444//cytoplasmic part	GO:0017016//Ras GTPase binding	GO:0000394//RNA splicing, via endonucleolytic cleavage and ligation;GO:0006409//tRNA export from nucleus
ncbi_5048986	26	11	14	57	41	63	0.59	0.5	0.3	1.98	1.85	2.19	0.463333	2.00667	2.11468	2.27999e-07	1.15597e-05	cotA	bilirubin oxidase [Magnaporthe oryzae 70-15]	-	-	-	-	-	GO:0003824//catalytic activity	GO:0044710//single-organism metabolic process
MSTRG.4126	49	13	50	75	52	68	1.77	0.93	1.68	4.12	3.72	3.75	1.46	3.86333	1.40388	2.28015e-07	1.15597e-05	--	-	-	-	-	-	-	-	-
ncbi_5050031	2	1	1	42	17	18	0.01	0.01	0	0.23	0.12	0.1	0.00666667	0.15	4.49185	2.50693e-07	1.25884e-05	--	UbiD family decarboxylase, partial [Colletotrichum tofieldiae]	-	-	-	-	-	-	-
ncbi_2674638	10759	3368	11257	2829	1913	2568	424.61	263.92	412.43	169.7	149.37	154.77	366.987	157.947	-1.21629	2.89026e-07	1.44445e-05	--	hypothetical protein MGG_00539 [Magnaporthe oryzae 70-15]	-	-	-	-	-	-	-
ncbi_2682196	1102	353	1226	234	173	223	26.14	16.62	26.99	8.44	8.12	8.08	23.25	8.21333	-1.50119	2.97645e-07	1.4805e-05	hxnT	12-oxophytodienoate reductase 1 [Magnaporthe oryzae 70-15]	-	-	-	-	-	GO:0003824//catalytic activity;GO:0032553//ribonucleotide binding	GO:0044710//single-organism metabolic process
ncbi_2683862	453	152	442	58	19	62	12.97	8.63	11.73	2.53	1.08	2.71	11.11	2.10667	-2.39882	3.18903e-07	1.57879e-05	dgoD	galactonate dehydratase [Magnaporthe oryzae 70-15]	Metabolism;Metabolism	Global and overview maps;Carbohydrate metabolism	ko01100//Metabolic pathways;ko00052//Galactose metabolism	K01684;K01684	-	-	GO:0006520//cellular amino acid metabolic process;GO:0034641//cellular nitrogen compound metabolic process
ncbi_2674605	1184	326	1272	161	137	215	24.41	13.35	24.35	5.05	5.59	6.77	20.7033	5.80333	-1.83491	3.40364e-07	1.66936e-05	hisHF	imidazole glycerol phosphate synthase hisHF [Magnaporthe oryzae 70-15]	Metabolism;Metabolism;Metabolism;Metabolism	Global and overview maps;Global and overview maps;Global and overview maps;Amino acid metabolism	ko01100//Metabolic pathways;ko01110//Biosynthesis of secondary metabolites;ko01230//Biosynthesis of amino acids;ko00340//Histidine metabolism	K01663;K01663;K01663;K01663	GO:0043231//intracellular membrane-bounded organelle;GO:0044444//cytoplasmic part	GO:0016763//transferase activity, transferring pentosyl groups;GO:0016811//hydrolase activity, acting on carbon-nitrogen (but not peptide) bonds, in linear amides;GO:0016830//carbon-carbon lyase activity	GO:0006520//cellular amino acid metabolic process;GO:0007275//multicellular organism development
MSTRG.12290	22	27	23	184	66	103	0.84	2.06	0.82	10.72	5.01	6.03	1.24	7.25333	2.5483	3.45186e-07	1.67741e-05	--	hypothetical protein OOU_Y34scaffold00217g7 [Magnaporthe oryzae Y34]	-	-	-	-	-	-	-
ncbi_5051015	4812	1419	4918	1217	653	960	83.09	48.65	78.83	31.94	22.31	25.31	70.19	26.52	-1.40418	3.47927e-07	1.68298e-05	dmg	aminomethyltransferase [Magnaporthe oryzae 70-15]	-	-	-	-	-	GO:0003824//catalytic activity	GO:0044710//single-organism metabolic process
ncbi_2681219	497	209	555	107	52	88	10.23	8.54	10.6	3.35	2.12	2.77	9.79	2.74667	-1.83363	3.57148e-07	1.71969e-05	--	hypothetical protein MGG_02064 [Magnaporthe oryzae 70-15]	-	-	-	-	-	-	-
ncbi_2675138	682	527	717	1436	1100	1089	10.76	16.52	10.49	34.42	34.34	26.23	12.59	31.6633	1.33053	3.61462e-07	1.72471e-05	--	hypothetical protein MGG_00333 [Magnaporthe oryzae 70-15]	-	-	-	-	-	-	-
ncbi_2683563	177	99	170	323	177	210	8.1	8.99	7.22	22.46	16.02	14.67	8.10333	17.7167	1.12852	3.6747e-07	1.74548e-05	--	hypothetical protein MGG_07643 [Magnaporthe oryzae 70-15]	-	-	-	-	-	-	-
ncbi_2675790	100	27	121	150	71	137	3	1.61	3.37	6.85	4.22	6.28	2.66	5.78333	1.12048	3.74454e-07	1.77068e-05	--	integral membrane protein [Colletotrichum gloeosporioides Nara gc5]	-	-	-	-	-	-	-
ncbi_2678395	752	230	949	144	93	145	26.76	16.25	31.35	7.79	6.55	7.88	24.7867	7.40667	-1.74267	4.00372e-07	1.87641e-05	--	hypothetical protein MGG_08113 [Magnaporthe oryzae 70-15]	-	-	-	-	-	-	GO:0007275//multicellular organism development
MSTRG.4521	20	6	28	50	33	49	0.77	0.46	1.01	2.94	2.53	2.89	0.746667	2.78667	1.9	4.74231e-07	2.18374e-05	--	-	-	-	-	-	-	-	-
ncbi_2675905	1169	187	1287	1338	1299	1018	69.68	22.13	71.22	121.22	153.2	92.67	54.3433	122.363	1.171	4.95505e-07	2.26195e-05	hsp30	heat shock protein 30 [Magnaporthe oryzae 70-15]	-	-	-	-	-	-	-
ncbi_2674478	1007	820	1168	2152	1269	1979	68.45	110.67	73.71	222.34	170.67	205.44	84.2767	199.483	1.24306	5.32339e-07	2.41962e-05	--	hypothetical protein MGG_00443 [Magnaporthe oryzae 70-15]	-	-	-	-	-	-	-
ncbi_2682113	481	83	510	51	27	36	6.88	2.36	6.77	1.11	0.76	0.79	5.33667	0.886667	-2.58948	6.47925e-07	2.89507e-05	--	ankyrin repeat protein [Colletotrichum gloeosporioides Nara gc5]	-	-	-	-	-	-	-
ncbi_12985093	1185	217	1214	135	109	110	36.61	13.31	34.82	6.34	6.66	5.19	28.2467	6.06333	-2.2199	7.70533e-07	3.3997e-05	--	tetratricopeptide repeat-containing [Purpureocillium lilacinum]	-	-	-	-	-	-	-
ncbi_12985442	16	8	11	41	29	52	0.5	0.49	0.32	1.94	1.78	2.47	0.436667	2.06333	2.24037	7.83049e-07	3.44052e-05	--	hypothetical protein MGG_15329 [Magnaporthe oryzae 70-15]	-	-	-	-	-	-	-
ncbi_2679231	6258	1572	6656	1266	873	1127	203.24	101.37	200.67	62.49	56.09	55.9	168.427	58.16	-1.53402	8.26665e-07	3.61709e-05	PRD1	NAD(P)H-dependent D-xylose reductase [Magnaporthe oryzae 70-15]	Metabolism;Metabolism	Global and overview maps;Carbohydrate metabolism	ko01100//Metabolic pathways;ko00040//Pentose and glucuronate interconversions	K17743;K17743	-	-	GO:0044710//single-organism metabolic process
ncbi_2677113	4318	1431	4512	1093	774	1090	95.09	62.57	92.24	36.58	33.72	36.67	83.3	35.6567	-1.22414	8.32512e-07	3.62762e-05	--	aminotransferase class i and ii [Ophiostoma piceae UAMH 11346]	-	-	-	-	-	GO:0016769//transferase activity, transferring nitrogenous groups;GO:0043168//anion binding	GO:0008152//metabolic process
ncbi_12986813	127	78	148	243	112	277	2.13	2.6	2.3	6.2	3.7	7.07	2.34333	5.65667	1.27139	8.40975e-07	3.64942e-05	--	TLH3 [Magnaporthe oryzae]	-	-	-	-	-	GO:0017111//nucleoside-triphosphatase activity;GO:0032550//purine ribonucleoside binding;GO:0043169//cation binding	-
ncbi_12986396	1636	658	1747	447	264	355	21.58	17.23	21.39	8.96	6.89	7.15	20.0667	7.66667	-1.38813	9.0964e-07	3.89925e-05	NUP84	nucleoporin nup107 [Magnaporthe oryzae Y34]	Genetic Information Processing	Translation	ko03013//RNA transport	K14301	GO:0043231//intracellular membrane-bounded organelle;GO:0044444//cytoplasmic part;GO:0046930//pore complex	GO:0005198//structural molecule activity	GO:0006281//DNA repair;GO:0006344//maintenance of chromatin silencing;GO:0006357//regulation of transcription from RNA polymerase II promoter;GO:0006406//mRNA export from nucleus;GO:0006886//intracellular protein transport;GO:0006997//nucleus organization;GO:0007275//multicellular organism development;GO:0034397//telomere localization;GO:0044802//single-organism membrane organization
ncbi_2680422	3760	967	4313	756	523	694	153.89	78.58	163.87	47.03	42.35	43.38	132.113	44.2533	-1.57792	9.15938e-07	3.91035e-05	--	hypothetical protein MGG_09414 [Magnaporthe oryzae 70-15]	-	-	-	-	-	-	-
ncbi_5048911	84	42	110	180	66	162	6.4	6.35	7.78	20.83	9.94	18.84	6.84333	16.5367	1.2729	9.70676e-07	4.12733e-05	--	hypothetical protein MGG_12974 [Magnaporthe oryzae 70-15]	-	-	-	-	-	-	-
ncbi_2674695	929	393	1057	230	151	210	20.04	16.83	21.17	7.54	6.44	6.92	19.3467	6.96667	-1.47354	1.04409e-06	4.42167e-05	--	hypothetical protein MGG_00125 [Magnaporthe oryzae 70-15]	-	-	-	-	-	-	-
ncbi_2682078	5373	1172	5275	843	528	929	97.33	42.16	88.71	23.21	18.92	25.7	76.0667	22.61	-1.7503	1.17742e-06	4.94657e-05	vpr	thermostable alkaline protease [Magnaporthe oryzae 70-15]	-	-	-	-	GO:0030312//external encapsulating structure	GO:0004175//endopeptidase activity	GO:0007275//multicellular organism development;GO:0019538//protein metabolic process
ncbi_2683415	1696	474	1643	336	254	305	58.29	32.34	52.42	17.55	17.27	16.01	47.6833	16.9433	-1.49277	1.33041e-06	5.56714e-05	lxrA	3-oxoacyl-[acyl-carrier-protein] reductase [Magnaporthe oryzae 70-15]	-	-	-	-	-	GO:0003824//catalytic activity	GO:0044710//single-organism metabolic process
MSTRG.13739	26	46	41	223	139	138	0.79	2.79	1.16	10.34	8.39	6.43	1.58	8.38667	2.40817	1.45e-06	6.01979e-05	--	-	-	-	-	-	-	-	-
MSTRG.701	73	47	103	121	92	163	1.47	1.86	1.92	3.69	3.65	4.99	1.75	4.11	1.23178	1.55338e-06	6.39858e-05	--	-	-	-	-	-	-	-	-
ncbi_2675987	105	15	116	167	79	154	2.08	0.59	2.13	5.02	3.09	4.66	1.6	4.25667	1.41165	1.86537e-06	7.53651e-05	--	hypothetical protein MGG_05423 [Magnaporthe oryzae 70-15]	-	-	-	-	-	-	-
MSTRG.167	4	2	3	21	17	27	0.3	0.3	0.21	2.14	2.42	3.06	0.27	2.54	3.2338	1.97717e-06	7.92749e-05	--	-	-	-	-	-	-	-	-
ncbi_2683585	795	135	818	94	59	77	20.74	6.99	19.81	3.73	3.05	3.07	15.8467	3.28333	-2.27095	2.14982e-06	8.58706e-05	--	hypothetical protein MGG_07665 [Magnaporthe oryzae 70-15]	-	-	-	-	-	-	-
ncbi_2684246	3539	984	3855	739	412	781	28.12	15.51	28.43	8.92	6.48	9.47	24.02	8.29	-1.53479	2.36363e-06	9.30016e-05	UPF2	nonsense-mediated mRNA decay factor [Magnaporthe oryzae 70-15]	Genetic Information Processing;Genetic Information Processing	Translation;Translation	ko03013//RNA transport;ko03015//mRNA surveillance pathway	K14327;K14327	GO:0030529//intracellular ribonucleoprotein complex;GO:0044444//cytoplasmic part	GO:0003676//nucleic acid binding	GO:0000184//nuclear-transcribed mRNA catabolic process, nonsense-mediated decay;GO:0006259//DNA metabolic process
ncbi_5050134	2058	535	2351	434	280	384	42.2	21.21	44.55	13.88	10.93	11.57	35.9867	12.1267	-1.56928	2.48893e-06	9.72067e-05	TRP2	anthranilate synthase component I, variant [Magnaporthe oryzae 70-15]	Metabolism;Metabolism;Metabolism;Metabolism;Metabolism	Global and overview maps;Global and overview maps;Global and overview maps;Global and overview maps;Amino acid metabolism	ko01100//Metabolic pathways;ko01110//Biosynthesis of secondary metabolites;ko01130//Biosynthesis of antibiotics;ko01230//Biosynthesis of amino acids;ko00400//Phenylalanine, tyrosine and tryptophan biosynthesis	K01657;K01657;K01657;K01657;K01657	GO:0044444//cytoplasmic part	GO:0016833//oxo-acid-lyase activity	GO:0008152//metabolic process
ncbi_2681978	2	0	2	21	12	26	0.11	0	0.1	1.72	1.28	2.14	0.07	1.71333	4.61331	2.55358e-06	9.93636e-05	menG	trans-aconitate 2-methyltransferase [Magnaporthe oryzae 70-15]	-	-	-	-	-	GO:0016741//transferase activity, transferring one-carbon groups	GO:0008152//metabolic process
ncbi_2678183	809	284	765	168	123	136	17.4	12.13	15.27	5.49	5.23	4.47	14.9333	5.06333	-1.56038	2.57326e-06	9.97611e-05	DAL81	transcriptional activator protein DAL81 [Magnaporthe oryzae Y34]	-	-	-	-	-	-	GO:0006351//transcription, DNA-templated
ncbi_2677366	4137	1020	4448	839	451	800	88.44	43.29	88.27	27.26	19.07	26.12	73.3333	24.15	-1.60245	2.91734e-06	0.000111867	arp-3	actin-like protein 3 [Magnaporthe oryzae 70-15]	Cellular Processes	Transport and catabolism	ko04138//Autophagy - yeast	K18584	GO:0043234//protein complex;GO:0044430//cytoskeletal part;GO:0044448//cell cortex part	GO:0032550//purine ribonucleoside binding	GO:0000915//actomyosin contractile ring assembly;GO:0045010//actin nucleation;GO:0051641//cellular localization
ncbi_2679143	5043	253	4899	288	118	223	126.88	12.64	114.42	11.01	5.87	8.57	84.6467	8.48333	-3.31875	2.92894e-06	0.000111905	--	FAD binding domain-containing protein [Magnaporthe oryzae 70-15]	-	-	-	-	-	-	-
ncbi_12984209	16034	1344	16308	1138	824	1081	604.03	100.53	570.32	65.16	61.42	62.19	424.96	62.9233	-2.75566	3.16485e-06	0.000120481	--	hypothetical protein MGG_16720 [Magnaporthe oryzae 70-15]	-	-	-	-	-	-	-
ncbi_2681217	635	158	685	75	59	107	22.69	11.21	22.72	4.07	4.17	5.84	18.8733	4.69333	-2.00766	3.35398e-06	0.000126766	--	hypothetical protein MGG_02062 [Magnaporthe oryzae 70-15]	-	-	-	-	-	-	GO:0007275//multicellular organism development
ncbi_2679338	2335	918	2533	675	332	438	25.8	20.15	25.99	11.34	7.27	7.39	23.98	8.66667	-1.46828	3.83137e-06	0.000143779	SET2	histone-lysine N-methyltransferase [Magnaporthe oryzae 70-15]	Metabolism	Amino acid metabolism	ko00310//Lysine degradation	K11423	GO:0043232//intracellular non-membrane-bounded organelle;GO:0044444//cytoplasmic part;GO:0044451//nucleoplasm part	GO:0003676//nucleic acid binding;GO:0018024//histone-lysine N-methyltransferase activity	GO:0006354//DNA-templated transcription, elongation;GO:0010520//regulation of reciprocal meiotic recombination;GO:0022413//reproductive process in single-celled organism;GO:0031058//positive regulation of histone modification;GO:0034968//histone lysine methylation;GO:0035067//negative regulation of histone acetylation;GO:0045892//negative regulation of transcription, DNA-templated;GO:0090329//reg…
ncbi_2684960	1187	472	1442	289	129	278	16.25	12.83	18.33	6.01	3.49	5.81	15.8033	5.10333	-1.63072	3.86768e-06	0.000144627	--	Vacuolar protein sorting-associated protein vts1 [Valsa mali var. pyri] [Valsa mali]	Cellular Processes	Transport and catabolism	ko04144//Endocytosis	K12199	-	-	-
ncbi_12985705	627	122	601	67	32	81	11.28	4.36	10.04	1.83	1.14	2.22	8.56	1.73	-2.30684	4.03086e-06	0.000149142	--	kelch repeat protein [Colletotrichum gloeosporioides Cg-14]	-	-	-	-	-	-	-
MSTRG.5795	12	10	13	51	26	44	0.59	0.97	0.59	3.78	2.51	3.28	0.716667	3.19	2.15418	4.08396e-06	0.000150578	--	-	-	-	-	-	-	-	-
ncbi_5050519	4604	1044	4408	795	582	797	59.84	26.94	53.18	15.7	14.97	15.82	46.6533	15.4967	-1.59002	4.16462e-06	0.000153017	snd1	nuclease domain-containing protein 1 [Magnaporthe oryzae 70-15]	-	-	-	-	GO:0031332//RNAi effector complex	-	GO:0016458//gene silencing
ncbi_2676841	8	10	7	59	32	41	0.56	1.38	0.45	6.25	4.42	4.37	0.796667	5.01333	2.65372	4.38745e-06	0.000160129	--	hypothetical protein MGG_03466 [Magnaporthe oryzae 70-15]	-	-	-	-	-	-	-
MSTRG.11007	16	9	16	48	37	31	0.82	1	0.74	3.34	4.34	2.53	0.853333	3.40333	1.99577	4.57271e-06	0.000166273	--	hypothetical protein CFIO01_12295 [Colletotrichum fioriniae PJ7]	-	-	-	-	-	-	-
ncbi_2681121	1624	243	1757	152	86	201	52.23	15.52	52.46	7.43	5.47	9.87	40.07	7.59	-2.40035	4.99837e-06	0.00017989	NAS3	nicotianamine synthase 3 [Magnaporthe oryzae 70-15]	-	-	-	-	-	-	GO:0018130//heterocycle biosynthetic process
ncbi_2680468	421	442	565	996	809	1073	20.5	42.74	25.54	73.72	77.94	79.8	29.5933	77.1533	1.38246	5.65236e-06	0.000202048	--	hypothetical protein MGG_09473 [Magnaporthe oryzae 70-15]	-	-	-	-	-	-	-
MSTRG.6749	22	7	37	59	37	42	0.89	0.56	1.39	3.64	2.97	2.6	0.946667	3.07	1.69731	5.75899e-06	0.000205164	--	-	-	-	-	-	-	-	-
ncbi_2675504	450	127	518	68	42	83	11.59	6.49	12.38	2.66	2.14	3.26	10.1533	2.68667	-1.91806	6.09631e-06	0.000216128	--	Protein kinase-like protein [Metarhizium robertsii ARSEF 23]	-	-	-	-	-	GO:0016740//transferase activity	-
ncbi_2678118	3393	799	3734	625	404	655	121.44	56.8	124.07	34.02	28.63	35.8	100.77	32.8167	-1.61857	6.12825e-06	0.000216128	--	hypothetical protein MGG_04448 [Magnaporthe oryzae 70-15]	-	-	-	-	-	-	-
ncbi_12986242	1873	552	2081	339	151	393	40.48	23.69	41.75	11.14	6.46	12.97	35.3067	10.19	-1.79279	6.2077e-06	0.000217476	PYRAB01930	translation initiation factor eIF-2B subunit delta [Magnaporthe oryzae Y34]	Genetic Information Processing	Translation	ko03013//RNA transport	K03680	-	-	-
ncbi_2684322	585	583	655	1669	909	1251	9.42	18.65	9.8	40.87	28.97	30.78	12.6233	33.54	1.40979	6.55958e-06	0.000229042	--	acid phosphatase-like protein [Metarhizium robertsii ARSEF 23]	-	-	-	-	-	-	-
ncbi_2677615	8518	6902	10175	14625	10055	13984	441.76	710.71	489.87	1152.82	1031.7	1107.52	547.447	1097.35	1.00323	6.81617e-06	0.000237216	PMP3	plasma membrane proteolipid 3 [Magnaporthe oryzae 70-15]	-	-	-	-	GO:0031224//intrinsic component of membrane;GO:0044424//intracellular part	-	GO:0007275//multicellular organism development;GO:0051234//establishment of localization
ncbi_2677150	61	37	54	119	149	82	2.92	3.52	2.4	8.66	14.12	6	2.94667	9.59333	1.70295	6.9487e-06	0.00024076	PRMT3	methyltransferase domain-containing protein [Magnaporthe oryzae 70-15]	-	-	-	-	-	GO:0016741//transferase activity, transferring one-carbon groups	GO:0008152//metabolic process
ncbi_2678472	142	67	121	168	182	146	5.31	4.98	4.2	9.55	13.47	8.34	4.83	10.4533	1.11387	6.99113e-06	0.00024076	--	hypothetical protein MGG_08253 [Magnaporthe oryzae 70-15]	-	-	-	-	-	-	-
ncbi_5050698	4798	858	4818	594	513	622	45.83	16.27	42.72	8.62	9.69	9.07	34.94	9.12667	-1.93672	6.99204e-06	0.00024076	ade3	phosphoribosylformylglycinamidine synthase [Magnaporthe oryzae 70-15]	Metabolism;Metabolism;Metabolism;Metabolism	Global and overview maps;Global and overview maps;Global and overview maps;Nucleotide metabolism	ko01100//Metabolic pathways;ko01110//Biosynthesis of secondary metabolites;ko01130//Biosynthesis of antibiotics;ko00230//Purine metabolism	K01952;K01952;K01952;K01952	GO:0043231//intracellular membrane-bounded organelle	GO:0016884//carbon-nitrogen ligase activity, with glutamine as amido-N-donor	GO:0006188//IMP biosynthetic process;GO:0007275//multicellular organism development
ncbi_2680472	589	67	480	738	306	629	28.2	6.37	21.34	53.71	28.99	46	18.6367	42.9	1.20283	7.40227e-06	0.000253431	--	related to a-agglutinin core protein AGA1 [Neurospora crassa]	-	-	-	-	-	GO:0005515//protein binding	-
ncbi_2683729	4292	1114	4820	795	475	943	104.92	54.07	109.38	29.54	22.97	35.2	89.4567	29.2367	-1.61341	8.28671e-06	0.000275657	lepC	major facilitator superfamily transporter [Colletotrichum gloeosporioides Cg-14]	-	-	-	-	-	-	GO:0044763//single-organism cellular process
ncbi_5049066	254	285	334	861	411	728	10.56	23.52	12.89	54.39	33.79	46.2	15.6567	44.7933	1.51651	8.35102e-06	0.000276923	--	hypothetical protein MGG_13198 [Magnaporthe oryzae 70-15]	-	-	-	-	-	-	-
ncbi_5049543	12366	798	12081	915	414	739	211.32	27.09	191.65	23.75	14	19.28	143.353	19.01	-2.91475	8.44638e-06	0.000279207	hmt1	SMDR1 [Magnaporthe oryzae 70-15]	-	-	-	-	GO:0031224//intrinsic component of membrane	GO:0015405//P-P-bond-hydrolysis-driven transmembrane transporter activity;GO:0017111//nucleoside-triphosphatase activity;GO:0032550//purine ribonucleoside binding	GO:0044763//single-organism cellular process;GO:0051234//establishment of localization
ncbi_2681165	54	25	71	99	118	64	1.49	1.37	1.82	4.16	6.45	2.7	1.56	4.43667	1.50793	8.62545e-06	0.000284236	ATR2	ent-kaurene oxidase [Magnaporthe oryzae Y34]	-	-	-	-	-	GO:0016491//oxidoreductase activity;GO:0046906//tetrapyrrole binding;GO:0046914//transition metal ion binding	GO:0007275//multicellular organism development;GO:0044710//single-organism metabolic process
ncbi_2675400	1400	140	1503	119	74	46	52.79	10.48	52.61	6.82	5.52	2.65	38.6267	4.99667	-2.95056	8.79686e-06	0.000288981	HSD3B1	C-3 sterol dehydrogenase/C-4 decarboxylase [Magnaporthe oryzae 70-15]	Metabolism;Metabolism;Metabolism	Global and overview maps;Global and overview maps;Lipid metabolism	ko01100//Metabolic pathways;ko01130//Biosynthesis of antibiotics;ko00100//Steroid biosynthesis	K07748;K07748;K07748	-	GO:0033764//steroid dehydrogenase activity, acting on the CH-OH group of donors, NAD or NADP as acceptor	GO:0008202//steroid metabolic process
ncbi_2680646	567	46	586	30	14	35	17.55	2.83	16.84	1.41	0.86	1.65	12.4067	1.30667	-3.24715	8.87464e-06	0.000290631	azaJ	Alcohol dehydrogenase superfamily, zinc-type [Metarhizium guizhouense ARSEF 977]	-	-	-	-	-	-	-
ncbi_2681216	782	258	885	176	73	158	13.44	8.81	14.12	4.6	2.48	4.15	12.1233	3.74333	-1.69539	9.10266e-06	0.000296539	sps1	CAMK protein kinase [Magnaporthe oryzae 70-15]	-	-	-	-	-	GO:0004672//protein kinase activity;GO:0032550//purine ribonucleoside binding	GO:0006464//cellular protein modification process;GO:0006796//phosphate-containing compound metabolic process
MSTRG.9844	60	31	65	84	75	78	1.76	1.8	1.77	3.74	4.35	3.49	1.77667	3.86	1.11943	9.51814e-06	0.000308827	--	-	-	-	-	-	-	-	-
ncbi_2675049	1474	1963	1568	5701	3631	4553	62.46	165.17	61.68	367.2	304.42	294.64	96.4367	322.087	1.7398	9.91478e-06	0.000319729	phiA	cell wall protein [Colletotrichum orbiculare MAFF 240422]	-	-	-	-	-	-	GO:0052048//interaction with host via secreted substance involved in symbiotic interaction
ncbi_5051370	1946	721	2143	505	307	531	24.87	18.3	25.43	9.81	7.76	10.36	22.8667	9.31	-1.29639	1.00139e-05	0.000321941	lub1	ubiquitin homeostasis protein lub1 [Magnaporthe oryzae 70-15]	Genetic Information Processing	Folding, sorting and degradation	ko04141//Protein processing in endoplasmic reticulum	K14018	GO:0044424//intracellular part	GO:0032182//ubiquitin-like protein binding	GO:0000726//non-recombinational repair;GO:0006511//ubiquitin-dependent protein catabolic process;GO:0019725//cellular homeostasis
ncbi_2684674	1056	397	1299	288	196	234	16.39	12.24	18.72	6.8	6.02	5.55	15.7833	6.12333	-1.36601	1.02463e-05	0.000327417	mfr2	WD domain-containing protein [Magnaporthe oryzae 70-15]	-	-	-	-	GO:0000152//nuclear ubiquitin ligase complex	GO:0030234//enzyme regulator activity	GO:0003006//developmental process involved in reproduction;GO:0007059//chromosome segregation;GO:0007126//meiotic nuclear division;GO:0009896//positive regulation of catabolic process;GO:0019538//protein metabolic process;GO:0022413//reproductive process in single-celled organism;GO:0022607//cellular component assembly;GO:0031570//DNA integrity checkpoint
ncbi_2682356	1715	1413	2042	3173	1862	2991	125.91	205.98	139.18	354.08	270.47	335.35	157.023	319.967	1.02694	1.09917e-05	0.000344964	--	hypothetical protein MGG_02803 [Magnaporthe oryzae 70-15]	-	-	-	-	-	-	-
ncbi_2679996	1614	712	1869	470	279	415	18.47	16.18	19.86	8.17	6.32	7.25	18.17	7.24667	-1.32617	1.12696e-05	0.000352636	HET-E1	NACHT and Ankyrin domain-containing protein [Magnaporthe oryzae 70-15]	-	-	-	-	-	-	-
MSTRG.9763	0	0	2	11	25	19	0	0	0.06	0.63	1.84	1.06	0.02	1.17667	5.87856	1.14885e-05	0.000358421	--	-	-	-	-	-	-	-	-
ncbi_5049539	12543	4053	13507	3507	2196	3474	325.64	208.92	325.53	138.39	112.8	137.73	286.697	129.64	-1.14501	1.20149e-05	0.000371096	--	allergen Asp F4-like protein [Cordyceps militaris CM01]	-	-	-	-	-	-	-
ncbi_2675380	4020	570	4079	491	289	472	76.93	21.66	72.47	14.28	10.94	13.79	57.02	13.0033	-2.13259	1.22766e-05	0.000377425	cla4	lysyl-tRNA synthetase [Magnaporthe oryzae 70-15]	Genetic Information Processing	Translation	ko00970//Aminoacyl-tRNA biosynthesis	K04567	GO:0044424//intracellular part	GO:0004812//aminoacyl-tRNA ligase activity;GO:0032550//purine ribonucleoside binding	GO:0006418//tRNA aminoacylation for protein translation;GO:0007275//multicellular organism development
ncbi_2680725	976	184	866	154	78	93	19.21	7.19	15.82	4.61	3.04	2.79	14.0733	3.48	-2.0158	1.29912e-05	0.000395932	qa-y	quinate permease [Magnaporthe oryzae 70-15]	-	-	-	-	GO:0031224//intrinsic component of membrane	GO:0022857//transmembrane transporter activity	GO:0044763//single-organism cellular process;GO:0051234//establishment of localization
ncbi_2680919	4927	1750	5616	1571	873	1239	85.89	60.59	90.89	41.62	30.13	33	79.1233	34.9167	-1.18019	1.33648e-05	0.000404976	OBPA	oxysterol-binding protein [Magnaporthe oryzae 70-15]	-	-	-	-	GO:0044444//cytoplasmic part	-	-
ncbi_2684038	1469	452	1756	364	195	345	15.84	9.68	17.58	5.97	4.16	5.68	14.3667	5.27	-1.44685	1.37601e-05	0.000413518	VPS1	dynamin family protein [Magnaporthe oryzae 70-15]	-	-	-	-	-	GO:0017111//nucleoside-triphosphatase activity;GO:0032550//purine ribonucleoside binding	-
ncbi_2675355	6973	1656	7449	1553	927	1233	165.94	78.25	164.56	56.17	43.65	44.81	136.25	48.21	-1.49885	1.47932e-05	0.000442428	HCR1	RecName: Full=Eukaryotic translation initiation factor 3 subunit J; Short=eIF3j; AltName: Full=Eukaryotic translation initiation factor 3 30 kDa subunit; Short=eIF-3 30 kDa	Genetic Information Processing	Translation	ko03013//RNA transport	K03245	GO:0043234//protein complex;GO:0070993//translation preinitiation complex	GO:0008135//translation factor activity, RNA binding	GO:0006417//regulation of translation;GO:0022618//ribonucleoprotein complex assembly
ncbi_2677163	167	36	154	12	7	15	4.8	2.05	4.11	0.52	0.4	0.66	3.65333	0.526667	-2.79425	1.48105e-05	0.000442428	gpi3	phosphatidylinositol N-acetylglucosaminyltransferase GPI3 subunit [Magnaporthe oryzae 70-15]	Metabolism;Metabolism	Global and overview maps;Glycan biosynthesis and metabolism	ko01100//Metabolic pathways;ko00563//Glycosylphosphatidylinositol(GPI)-anchor biosynthesis	K03857;K03857	GO:0043231//intracellular membrane-bounded organelle	GO:0016740//transferase activity	GO:0006497//protein lipidation
ncbi_5049472	57	10	61	73	76	62	2.03	0.71	2.01	3.95	5.35	3.37	1.58333	4.22333	1.41542	1.69362e-05	0.000500258	--	Glycosyl transferase, family 25, partial [Metarhizium anisopliae ARSEF 549]	-	-	-	-	-	-	-
ncbi_2678201	2028	635	2255	558	356	478	13.85	8.61	14.3	5.79	4.81	4.99	12.2533	5.19667	-1.23752	1.77777e-05	0.000519296	RAX2	Polarized growth protein rax2 [Colletotrichum chlorophyti]	-	-	-	-	GO:0005933//cellular bud;GO:0043231//intracellular membrane-bounded organelle;GO:0044426//cell wall part;GO:0044459//plasma membrane part	-	GO:0061160//regulation of establishment of bipolar cell polarity regulating cell shape;GO:1990151//protein localization to cell tip
MSTRG.6768	90	74	115	228	144	136	2.92	4.77	3.46	11.22	9.22	6.73	3.71667	9.05667	1.28497	1.78879e-05	0.00052078	--	-	-	-	-	-	-	-	-
ncbi_12986325	489	32	503	32	8	15	11.16	1.44	10.66	1.1	0.38	0.52	7.75333	0.666667	-3.53978	1.85794e-05	0.000538241	--	hypothetical protein MGG_16398 [Magnaporthe oryzae 70-15]	-	-	-	-	-	-	GO:0007275//multicellular organism development
ncbi_2674573	1732	578	1856	401	323	411	15.62	10.35	15.53	5.5	5.77	5.66	13.8333	5.64333	-1.29353	1.89411e-05	0.000547215	UBP2	ubiquitin c-terminal hydrolase [Grosmannia clavigera kw1407]	-	-	-	-	GO:0044444//cytoplasmic part	GO:0016787//hydrolase activity	GO:0006511//ubiquitin-dependent protein catabolic process;GO:0070646//protein modification by small protein removal
ncbi_2683808	205	142	192	357	270	249	8.63	11.87	7.5	22.84	22.48	16	9.33333	20.44	1.13093	1.93113e-05	0.000556387	--	hypothetical protein MGG_07881 [Magnaporthe oryzae 70-15]	-	-	-	-	-	-	-
ncbi_2676832	516	207	543	103	86	98	10.09	8.03	9.85	3.06	3.33	2.93	9.32333	3.10667	-1.58548	1.94689e-05	0.000559033	--	hypothetical protein MGG_03171 [Magnaporthe oryzae 70-15]	-	-	-	-	-	-	-
ncbi_2674429	4302	777	4356	618	436	653	95.08	34.1	89.37	20.76	19.06	22.04	72.85	20.62	-1.82088	1.95092e-05	0.000559033	mirC	siderophore iron transporter mirC [Magnaporthe oryzae 70-15]	-	-	-	-	-	-	GO:0044763//single-organism cellular process
ncbi_2684095	1630	102	1645	2566	1345	1934	67.29	8.36	63.04	161	109.85	121.92	46.23	130.923	1.50182	2.02048e-05	0.000577398	YFL054C	glycerol uptake facilitator protein [Magnaporthe oryzae Y34]	-	-	-	-	GO:0031224//intrinsic component of membrane	-	GO:0051234//establishment of localization
ncbi_2674903	1298	376	1395	289	185	302	21.67	12.47	21.62	7.33	6.11	7.7	18.5867	7.04667	-1.39926	2.11838e-05	0.000602111	--	RINT-1 family protein [Magnaporthe oryzae 70-15]	-	-	-	-	GO:0043231//intracellular membrane-bounded organelle;GO:0044444//cytoplasmic part	-	GO:0016192//vesicle-mediated transport
ncbi_2675111	1848	304	2139	271	148	237	42.14	13.76	45.28	9.39	6.68	8.25	33.7267	8.10667	-2.05671	2.14853e-05	0.000607407	MPH3	maltose permease MAL61 [Magnaporthe oryzae 70-15]	-	-	-	-	GO:0031224//intrinsic component of membrane	GO:0022857//transmembrane transporter activity	GO:0044763//single-organism cellular process;GO:0051234//establishment of localization
ncbi_2682231	7580	1937	7302	1576	1120	1633	199.07	101	178.02	62.91	58.19	65.49	159.363	62.1967	-1.35741	2.1672e-05	0.000611045	xynB	beta-xylosidase [Magnaporthe oryzae 70-15]	Metabolism;Metabolism	Global and overview maps;Carbohydrate metabolism	ko01100//Metabolic pathways;ko00520//Amino sugar and nucleotide sugar metabolism	K01198;K01198	-	GO:0016787//hydrolase activity	GO:0044238//primary metabolic process
ncbi_12985596	15634	5263	16417	4752	3198	4235	221.93	148.33	216.34	102.53	89.81	91.8	195.533	94.7133	-1.04578	2.23994e-05	0.000629871	kapA	importin subunit alpha-1 [Magnaporthe oryzae 70-15]	-	-	-	-	GO:0043231//intracellular membrane-bounded organelle	GO:0022892//substrate-specific transporter activity	GO:0006605//protein targeting
MSTRG.2912	45	12	47	76	57	42	4.78	2.53	4.63	12.26	11.97	6.81	3.98	10.3467	1.37833	2.2469e-05	0.000630149	--	-	-	-	-	-	-	-	-
ncbi_2678977	180	540	174	6027	3941	5258	6.25	37.25	5.62	318.14	270.8	278.88	16.3733	289.273	4.14301	2.36302e-05	0.000659208	--	hypothetical protein MGG_08811 [Magnaporthe oryzae 70-15]	-	-	-	-	-	-	-
ncbi_2676734	2228	647	2327	528	367	528	37.89	21.86	36.74	13.66	12.35	13.71	32.1633	13.24	-1.28051	2.43575e-05	0.000675921	met-7	cystathionine gamma-synthase [Magnaporthe oryzae 70-15]	Metabolism;Metabolism;Metabolism;Metabolism;Metabolism;Metabolism;Metabolism	Global and overview maps;Global and overview maps;Global and overview maps;Global and overview maps;Amino acid metabolism;Energy metabolism;Metabolism of other amino acids	ko01100//Metabolic pathways;ko01110//Biosynthesis of secondary metabolites;ko01130//Biosynthesis of antibiotics;ko01230//Biosynthesis of amino acids;ko00270//Cysteine and methionine metabolism;ko00920//Sulfur metabolism;ko00450//Selenocompound metabolism	K01739;K01739;K01739;K01739;K01739;K01739;K01739	GO:0044444//cytoplasmic part	GO:0043168//anion binding	-
ncbi_2680851	165	179	163	24	14	15	4.46	9.62	4.09	0.99	0.75	0.62	6.05667	0.786667	-2.9447	2.45309e-05	0.000677168	--	aspartic peptidase domain-containing protein [Microdochium bolleyi]	-	-	-	-	-	GO:0004175//endopeptidase activity	GO:0019538//protein metabolic process
ncbi_5051159	2545	598	2871	473	371	411	26.71	12.47	27.98	7.55	7.71	6.59	22.3867	7.28333	-1.61997	2.46757e-05	0.000679387	--	hypothetical protein OOU_Y34scaffold00592g12 [Magnaporthe oryzae Y34]	-	-	-	-	-	-	-
ncbi_12986601	61	9	50	0	0	0	7.12	2.09	5.42	0	0	0	4.87667	0.001	-12.2517	2.55913e-05	0.000700935	--	hypothetical protein MGG_17297 [Magnaporthe oryzae 70-15]	-	-	-	-	-	-	-
ncbi_2676436	10230	2793	11341	2417	1718	2324	255.58	138.55	263.03	91.78	84.92	88.67	219.053	88.4567	-1.30824	2.60616e-05	0.000709969	--	RNA recognition domain-containing protein [Colletotrichum nymphaeae SA-01]	-	-	-	-	-	GO:0097159//organic cyclic compound binding	-
ncbi_5051416	19329	3963	21599	3761	2192	3263	633.96	258.08	657.63	187.49	142.24	163.43	516.557	164.387	-1.65183	2.69823e-05	0.000731436	TRI8	lipase 5 [Magnaporthe oryzae 70-15]	-	-	-	-	-	-	GO:0006629//lipid metabolic process
ncbi_2679274	21	19	31	63	68	47	2.31	4.16	3.17	10.55	14.83	7.91	3.21333	11.0967	1.78798	2.72513e-05	0.000736832	TH1	hydrophobin [Magnaporthe oryzae 70-15]	-	-	-	-	-	-	GO:0052048//interaction with host via secreted substance involved in symbiotic interaction
ncbi_2674101	36037	4103	38789	3941	2761	3461	1017.75	230.07	1016.95	169.17	154.27	149.27	754.923	157.57	-2.26034	3.03054e-05	0.000811389	inhA	ThiJ/PfpI family protein [Magnaporthe oryzae 70-15]	-	-	-	-	-	-	-
ncbi_2678208	1245	146	1401	146	69	103	30.57	7.12	31.94	5.45	3.35	3.86	23.21	4.22	-2.45943	3.09127e-05	0.000823167	--	hypothetical protein MGG_04538 [Magnaporthe oryzae 70-15]	-	-	-	-	-	-	GO:0022413//reproductive process in single-celled organism;GO:0051704//multi-organism process
ncbi_2674550	6052	909	5522	854	480	752	117.53	35.05	99.56	25.2	18.43	22.3	84.0467	21.9767	-1.93522	3.15955e-05	0.000837121	frs1	phenylalanyl-tRNA synthetase [Magnaporthe oryzae 70-15]	Genetic Information Processing	Translation	ko00970//Aminoacyl-tRNA biosynthesis	K01890	GO:0043231//intracellular membrane-bounded organelle;GO:0044444//cytoplasmic part	GO:0003676//nucleic acid binding;GO:0004812//aminoacyl-tRNA ligase activity;GO:0032550//purine ribonucleoside binding;GO:0046872//metal ion binding	GO:0006418//tRNA aminoacylation for protein translation
ncbi_2684760	9182	2529	9708	2385	1510	2087	188.71	103.2	185.22	74.5	61.4	65.5	159.043	67.1333	-1.24432	3.20841e-05	0.000847936	SPAC922.05c	DUF895 domain membrane protein [Magnaporthe oryzae Y34]	-	-	-	-	GO:0031224//intrinsic component of membrane	-	GO:0044763//single-organism cellular process
ncbi_2676876	10	1	8	24	31	19	0.4	0.08	0.3	1.48	2.48	1.17	0.26	1.71	2.71741	3.36378e-05	0.000886775	ghrA	2-hydroxyacid dehydrogenase [Magnaporthe oryzae 70-15]	-	-	-	-	-	-	GO:0044710//single-organism metabolic process
ncbi_2675125	15216	4770	14939	3372	2853	3539	648.63	403.76	591.19	218.5	240.59	230.36	547.86	229.817	-1.25332	3.39544e-05	0.000891528	RPS13	40S ribosomal protein S13 [Magnaporthe oryzae 70-15]	Genetic Information Processing	Translation	ko03010//Ribosome	K02953	GO:0015935//small ribosomal subunit	GO:0005198//structural molecule activity;GO:0019843//rRNA binding	GO:0007275//multicellular organism development;GO:0010467//gene expression
ncbi_2681304	7	0	0	25	36	22	0.56	0	0	3.05	5.72	2.7	0.186667	3.82333	4.35629	3.40847e-05	0.000891868	--	hypothetical protein MGG_02234 [Magnaporthe oryzae 70-15]	-	-	-	-	-	-	GO:0052048//interaction with host via secreted substance involved in symbiotic interaction
ncbi_2680480	978	168	966	81	71	140	14.97	5.1	13.73	1.89	2.16	3.28	11.2667	2.44333	-2.20514	3.50002e-05	0.000911302	YIH1	impact family protein [Magnaporthe oryzae 70-15]	-	-	-	-	-	GO:0003779//actin binding;GO:0019887//protein kinase regulator activity;GO:0043021//ribonucleoprotein complex binding	GO:0001933//negative regulation of protein phosphorylation;GO:0007275//multicellular organism development;GO:0010565//regulation of cellular ketone metabolic process
ncbi_2679062	5681	1737	6102	1652	1001	1429	51.85	31.48	51.7	22.92	18.08	19.92	45.01	20.3067	-1.14829	3.51446e-05	0.000912807	NCU06544	AGC/PKC protein kinase [Magnaporthe oryzae 70-15]	Environmental Information Processing;Cellular Processes;Environmental Information Processing	Signal transduction;Transport and catabolism;Signal transduction	ko04011//MAPK signaling pathway - yeast;ko04139//Mitophagy - yeast;ko04070//Phosphatidylinositol signaling system	K02677;K02677;K02677	GO:0043231//intracellular membrane-bounded organelle;GO:0043232//intracellular non-membrane-bounded organelle	GO:0004674//protein serine/threonine kinase activity;GO:0032550//purine ribonucleoside binding;GO:0043169//cation binding	GO:0006464//cellular protein modification process;GO:0006796//phosphate-containing compound metabolic process;GO:0006914//autophagy;GO:0007165//signal transduction;GO:0022618//ribonucleoprotein complex assembly;GO:0030036//actin cytoskeleton organization;GO:0031440//regulation of mRNA 3'-end processing;GO:0051128//regulation of cellular component organization
ncbi_2679245	6373	2120	6858	1827	1246	1800	65.19	43.06	65.13	28.41	25.22	28.12	57.7933	27.25	-1.08465	3.57771e-05	0.000926953	metE	homoserine O-acetyltransferase [Magnaporthe oryzae Y34]	Metabolism;Metabolism;Metabolism;Metabolism;Metabolism	Global and overview maps;Global and overview maps;Global and overview maps;Amino acid metabolism;Energy metabolism	ko01100//Metabolic pathways;ko01110//Biosynthesis of secondary metabolites;ko01130//Biosynthesis of antibiotics;ko00270//Cysteine and methionine metabolism;ko00920//Sulfur metabolism	K00641;K00641;K00641;K00641;K00641	GO:0044444//cytoplasmic part	GO:0016413//O-acetyltransferase activity	GO:0000097//sulfur amino acid biosynthetic process;GO:0009069//serine family amino acid metabolic process
ncbi_2678890	842	143	876	101	47	117	17.33	5.84	16.74	3.16	1.91	3.68	13.3033	2.91667	-2.1894	3.83686e-05	0.00099166	cut23	anaphase-promoting complex subunit 8 [Magnaporthe oryzae 70-15]	Cellular Processes;Cellular Processes;Genetic Information Processing	Cell growth and death;Cell growth and death;Folding, sorting and degradation	ko04111//Cell cycle - yeast;ko04113//Meiosis - yeast;ko04120//Ubiquitin mediated proteolysis	K03355;K03355;K03355	GO:0000152//nuclear ubiquitin ligase complex;GO:0005816//spindle pole body	GO:0005515//protein binding	GO:0030071//regulation of mitotic metaphase/anaphase transition;GO:0032446//protein modification by small protein conjugation
ncbi_2682099	5494	927	5941	896	516	757	296.71	99.4	297.85	73.55	55.13	62.43	231.32	63.7033	-1.86045	3.91424e-05	0.00100919	inhA	ThiJ/PfpI family protein [Magnaporthe oryzae Y34]	-	-	-	-	-	-	-
ncbi_12984627	1117	190	1275	141	113	138	42.34	14.3	44.86	8.12	8.47	7.99	33.8333	8.19333	-2.04592	3.9243e-05	0.00100931	maf1	mitogen-activated protein kinase MAF1 [Magnaporthe oryzae 70-15]	-	-	-	-	GO:0043231//intracellular membrane-bounded organelle;GO:0043232//intracellular non-membrane-bounded organelle	GO:0016772//transferase activity, transferring phosphorus-containing groups	GO:0000122//negative regulation of transcription from RNA polymerase II promoter;GO:0006359//regulation of transcription from RNA polymerase III promoter;GO:0006796//phosphate-containing compound metabolic process;GO:0043623//cellular protein complex assembly
ncbi_2676036	12135	1459	9306	1343	882	1172	788.81	188.31	561.56	132.69	113.43	116.34	512.893	120.82	-2.0858	4.21009e-05	0.00106977	--	hypothetical protein MGG_05406 [Magnaporthe oryzae 70-15]	-	-	-	-	-	-	-
ncbi_2682973	573	713	671	1779	1034	1639	23.3	57.56	25.33	109.94	83.17	101.76	35.3967	98.29	1.47343	4.25028e-05	0.00107739	--	hypothetical protein MGG_07088 [Magnaporthe oryzae 70-15]	-	-	-	-	-	-	-
ncbi_2678012	1975	726	2178	613	375	511	16.29	11.75	16.69	7.55	6.02	6.34	14.91	6.63667	-1.16775	4.29484e-05	0.0010827	STL1	sugar transporter STL1, variant [Magnaporthe oryzae 70-15]	-	-	-	-	GO:0031224//intrinsic component of membrane	GO:0022857//transmembrane transporter activity	GO:0044763//single-organism cellular process;GO:0044765//single-organism transport
ncbi_2678968	2107	707	2011	578	370	449	60.3	40.17	53.42	25.14	20.95	19.62	51.2967	21.9033	-1.22771	4.41674e-05	0.00110628	GGP3	GMP synthase [Magnaporthe oryzae 70-15]	Metabolism;Metabolism	Global and overview maps;Nucleotide metabolism	ko01100//Metabolic pathways;ko00230//Purine metabolism	K01951;K01951	-	-	-
ncbi_2680895	1657	405	1669	360	225	308	16.47	7.99	15.4	5.44	4.43	4.68	13.2867	4.85	-1.45392	4.42998e-05	0.00110669	RGR1	mediator-RNA polymerase II transcription subunit 14 [Magnaporthe oryzae 70-15]	-	-	-	-	GO:0005634//nucleus	-	GO:0006366//transcription from RNA polymerase II promoter
ncbi_2677829	1502	355	1488	312	198	216	17.42	8.17	16.02	5.5	4.55	3.83	13.87	4.62667	-1.58392	4.43936e-05	0.00110669	--	Metallopeptidase, catalytic domain protein [Sporothrix insectorum RCEF 264]	-	-	-	-	-	GO:0070011//peptidase activity, acting on L-amino acid peptides	-
ncbi_5049009	2528	704	2405	599	417	537	17.72	9.8	15.65	6.38	5.78	5.75	14.39	5.97	-1.26926	4.69635e-05	0.00115979	STT4	phosphatidylinositol 4-kinase [Magnaporthe oryzae 70-15]	Metabolism;Environmental Information Processing;Metabolism;Environmental Information Processing	Global and overview maps;Signal transduction;Carbohydrate metabolism;Signal transduction	ko01100//Metabolic pathways;ko04011//MAPK signaling pathway - yeast;ko00562//Inositol phosphate metabolism;ko04070//Phosphatidylinositol signaling system	K00888;K00888;K00888;K00888	GO:0016020//membrane;GO:0044444//cytoplasmic part	GO:0016772//transferase activity, transferring phosphorus-containing groups	GO:0046488//phosphatidylinositol metabolic process;GO:0048017//inositol lipid-mediated signaling
ncbi_2684007	64	58	58	199	145	97	1.6	2.91	1.36	7.63	7.22	3.74	1.95667	6.19667	1.66309	5.20595e-05	0.00127667	--	endoribonuclease L-PSP [Magnaporthe oryzae Y34]	-	-	-	-	-	-	-
ncbi_2677427	2094	658	2193	498	389	508	28.07	17.51	27.29	10.15	10.32	10.4	24.29	10.29	-1.23912	5.30609e-05	0.00129821	cbc1	cap binding protein [Magnaporthe oryzae Y34]	Genetic Information Processing;Genetic Information Processing;Genetic Information Processing	Translation;Transcription;Translation	ko03013//RNA transport;ko03040//Spliceosome;ko03015//mRNA surveillance pathway	K12882;K12882;K12882	GO:0005684//U2-type spliceosomal complex;GO:0005819//spindle;GO:0034518//RNA cap binding complex;GO:0044444//cytoplasmic part	GO:0044822//poly(A) RNA binding	GO:0000398//mRNA splicing, via spliceosome;GO:0006950//response to stress;GO:0050658//RNA transport
ncbi_2678245	7	2	10	24	20	19	0.88	0.5	1.17	4.6	4.99	3.66	0.85	4.41667	2.37742	5.46218e-05	0.0013333	--	hypothetical protein MGG_07986 [Magnaporthe oryzae 70-15]	-	-	-	-	-	-	-
ncbi_2680021	19	10	15	37	26	40	0.64	0.67	0.47	1.9	1.74	2.07	0.593333	1.90333	1.68161	5.55172e-05	0.00135203	--	integral membrane protein [Magnaporthe oryzae 70-15]	-	-	-	-	-	-	-
ncbi_2678463	2058	664	2110	534	380	403	57.59	36.9	54.82	22.71	21.04	17.22	49.77	20.3233	-1.29214	5.60408e-05	0.00136164	--	hypothetical protein MGG_08335 [Magnaporthe oryzae 70-15]	-	-	-	-	GO:0010008//endosome membrane;GO:0043234//protein complex;GO:0098589//membrane region	-	GO:0007033//vacuole organization;GO:0032006//regulation of TOR signaling;GO:0042327//positive regulation of phosphorylation;GO:0043200//response to amino acid;GO:0051640//organelle localization;GO:0055092//sterol homeostasis
ncbi_2677546	1952	575	2078	514	340	438	38.17	22.32	37.72	15.28	13.15	13.08	32.7367	13.8367	-1.24241	5.78222e-05	0.00140169	mug157	DUF1237 domain-containing protein [Magnaporthe oryzae Y34]	-	-	-	-	GO:0043231//intracellular membrane-bounded organelle	-	GO:0051704//multi-organism process
ncbi_2679548	2851	622	2850	494	404	415	49.33	21.37	45.77	12.99	13.83	10.96	38.8233	12.5933	-1.62426	5.85726e-05	0.00141662	DLD1	D-lactate dehydrogenase [Magnaporthe oryzae 70-15]	Metabolism	Carbohydrate metabolism	ko00620//Pyruvate metabolism	K00102	GO:0019866//organelle inner membrane;GO:0043231//intracellular membrane-bounded organelle	GO:0000166//nucleotide binding;GO:0004457//lactate dehydrogenase activity;GO:0016616//oxidoreductase activity, acting on the CH-OH group of donors, NAD or NADP as acceptor	GO:0005975//carbohydrate metabolic process;GO:0045333//cellular respiration
ncbi_2683242	4880	1270	4884	1125	759	1086	60.54	31.28	56.25	21.21	18.63	20.57	49.3567	20.1367	-1.29342	5.89839e-05	0.00142331	rpn-1	26S proteasome regulatory subunit rpn-1 [Magnaporthe oryzae 70-15]	Genetic Information Processing	Folding, sorting and degradation	ko03050//Proteasome	K03028	GO:0031597//cytosolic proteasome complex;GO:0031981//nuclear lumen	GO:0005515//protein binding	GO:0009894//regulation of catabolic process
ncbi_2680847	79	95	45	235	210	324	6.13	14.65	3.24	27.74	32.26	38.42	8.00667	32.8067	2.03472	5.94163e-05	0.00143012	--	hypothetical protein MGG_09848 [Magnaporthe oryzae 70-15]	-	-	-	-	-	-	-
ncbi_2676642	54496	12297	60564	10712	8090	9914	560.79	251.25	578.56	167.55	164.7	155.8	463.533	162.683	-1.51061	5.95375e-05	0.00143012	--	gpi anchored protein [Eutypa lata UCREL1]	-	-	-	-	-	-	-
ncbi_2681239	1593	477	1605	253	145	373	49.75	29.58	46.53	12.01	8.96	17.79	41.9533	12.92	-1.69918	5.98766e-05	0.001435	ghrA	glyoxylate reductase [Magnaporthe oryzae Y34]	-	-	-	-	-	-	GO:0044710//single-organism metabolic process
ncbi_2684277	293	22	302	652	170	351	3.1	0.46	2.97	10.48	3.55	5.67	2.17667	6.56667	1.59304	6.18753e-05	0.00147954	Leng9	DUF455 domain-containing protein [Magnaporthe oryzae Y34]	-	-	-	-	-	GO:0003824//catalytic activity	GO:0090304//nucleic acid metabolic process
ncbi_2684222	2187	697	2462	585	407	574	27.61	17.47	28.85	11.22	10.16	11.07	24.6433	10.8167	-1.18794	6.20821e-05	0.00148112	SPAP32A8.03c	ring finger domain-containing protein [Colletotrichum gloeosporioides Nara gc5]	-	-	-	-	-	GO:0043169//cation binding	-
ncbi_2675514	5969	1456	6652	1258	944	1134	163.75	79.31	169.4	52.45	51.24	47.51	137.487	50.4	-1.4478	6.34503e-05	0.00150767	--	malate dehydrogenase [Grosmannia clavigera kw1407]	-	-	-	-	-	-	-
ncbi_2677822	1658	284	1733	243	179	196	18.73	6.37	18.18	4.17	4	3.38	14.4267	3.85	-1.90581	6.38756e-05	0.00151024	--	hypothetical protein MGG_04526 [Magnaporthe oryzae 70-15]	-	-	-	-	-	-	-
ncbi_2680668	1284	38	1222	14	16	70	14.9	0.88	13.16	0.24	0.37	1.25	9.64667	0.62	-3.95969	6.52555e-05	0.00153607	Pgc	saccharopepsin [Magnaporthe oryzae 70-15]	-	-	-	-	-	-	GO:0019538//protein metabolic process
ncbi_2679969	1035	277	1120	194	156	215	14.74	7.83	14.8	4.2	4.39	4.67	12.4567	4.42	-1.4948	6.60147e-05	0.00155039	OPT2	oligopeptide transporter 2 [Magnaporthe oryzae Y34]	-	-	-	-	-	GO:0015197//peptide transporter activity	GO:0007033//vacuole organization;GO:0015833//peptide transport;GO:0019725//cellular homeostasis
ncbi_2678804	1512	342	1803	332	171	235	33.35	14.98	36.92	11.13	7.46	7.92	28.4167	8.83667	-1.68516	6.69988e-05	0.00156652	aro-8	phospho-2-dehydro-3-deoxyheptonate aldolase [Magnaporthe oryzae 70-15]	Metabolism;Metabolism;Metabolism;Metabolism;Metabolism	Global and overview maps;Global and overview maps;Global and overview maps;Global and overview maps;Amino acid metabolism	ko01100//Metabolic pathways;ko01110//Biosynthesis of secondary metabolites;ko01130//Biosynthesis of antibiotics;ko01230//Biosynthesis of amino acids;ko00400//Phenylalanine, tyrosine and tryptophan biosynthesis	K01626;K01626;K01626;K01626;K01626	-	-	GO:0008652//cellular amino acid biosynthetic process
ncbi_2681902	8355	2621	9449	2312	1624	2261	133.96	83.43	140.64	56.34	51.52	55.37	119.343	54.41	-1.13317	6.74719e-05	0.0015741	ftsH2	ATPase [Colletotrichum orchidophilum]	-	-	-	-	-	GO:0032550//purine ribonucleoside binding	-
ncbi_12986498	738	203	914	165	66	139	38.04	20.78	43.74	12.93	6.73	10.94	34.1867	10.2	-1.74486	6.82739e-05	0.00158929	--	hypothetical protein MGG_17038 [Magnaporthe oryzae 70-15]	-	-	-	-	-	-	-
ncbi_2676626	247498	50487	232355	43596	31421	44159	5756.28	2331.44	5016.75	1541.13	1445.84	1568.43	4368.16	1518.47	-1.52441	7.0125e-05	0.00162878	TEF	elongation factor 1-alpha [Magnaporthe oryzae 70-15]	Genetic Information Processing	Translation	ko03013//RNA transport	K03231	GO:0044424//intracellular part	GO:0008135//translation factor activity, RNA binding;GO:0017111//nucleoside-triphosphatase activity;GO:0032550//purine ribonucleoside binding	GO:0007275//multicellular organism development;GO:0034645//cellular macromolecule biosynthetic process
ncbi_2676673	4855	1787	5326	1509	1023	1402	36.74	26.84	37.42	17.36	15.31	16.2	33.6667	16.29	-1.04733	7.09999e-05	0.00164187	sol1	arid/bright DNA binding domain-containing protein [Colletotrichum tofieldiae]	-	-	-	-	GO:0005816//spindle pole body;GO:0090544//BAF-type complex	GO:0001085//RNA polymerase II transcription factor binding;GO:0003676//nucleic acid binding	GO:0005985//sucrose metabolic process;GO:0006260//DNA replication;GO:0006338//chromatin remodeling;GO:0006357//regulation of transcription from RNA polymerase II promoter;GO:0010389//regulation of G2/M transition of mitotic cell cycle;GO:0010455//positive regulation of cell fate commitment;GO:0034198//cellular response to amino acid starvation;GO:0044107//cellular alcohol metabolic process
ncbi_2678113	1745	491	1422	412	185	295	74.09	41.4	56.05	26.61	15.51	19.1	57.18	20.4067	-1.48647	7.36162e-05	0.00169865	rib5	riboflavin synthase [Magnaporthe oryzae 70-15]	Metabolism;Metabolism;Metabolism	Global and overview maps;Global and overview maps;Metabolism of cofactors and vitamins	ko01100//Metabolic pathways;ko01110//Biosynthesis of secondary metabolites;ko00740//Riboflavin metabolism	K00793;K00793;K00793	GO:0043231//intracellular membrane-bounded organelle;GO:0044444//cytoplasmic part	GO:0003824//catalytic activity	GO:0006771//riboflavin metabolic process
ncbi_2678499	489	95	520	60	23	71	11.85	4.57	11.7	2.21	1.1	2.63	9.37333	1.98	-2.24306	7.9678e-05	0.00181079	SPCC1494.01	flavonol synthase [Magnaporthe oryzae 70-15]	-	-	-	-	-	GO:0016705//oxidoreductase activity, acting on paired donors, with incorporation or reduction of molecular oxygen;GO:0043169//cation binding	GO:0044710//single-organism metabolic process
ncbi_2684472	1526	485	1781	426	267	387	11.94	7.54	12.94	5.07	4.13	4.63	10.8067	4.61	-1.22908	8.05721e-05	0.00182552	--	phd finger domain protein [Sporothrix insectorum RCEF 264]	-	-	-	-	-	GO:0043169//cation binding	-
ncbi_5050364	858	150	796	123	84	103	25.05	8.7	21.58	5.46	4.85	4.59	18.4433	4.96667	-1.89275	8.42522e-05	0.00189838	--	oxidoreductase [Magnaporthe oryzae 70-15]	-	-	-	-	-	GO:0016705//oxidoreductase activity, acting on paired donors, with incorporation or reduction of molecular oxygen;GO:0019842//vitamin binding	GO:0044710//single-organism metabolic process
ncbi_2680541	2177	863	2397	645	418	627	21.93	17.26	22.41	9.87	8.33	9.64	20.5333	9.28	-1.14577	8.47547e-05	0.00190159	SPAC167.07c	E3 ubiquitin-protein ligase pub2 [Magnaporthe oryzae Y34]	Genetic Information Processing	Folding, sorting and degradation	ko04120//Ubiquitin mediated proteolysis	K10589	GO:0012505//endomembrane system;GO:0043234//protein complex;GO:0044444//cytoplasmic part	GO:0061630//ubiquitin protein ligase activity	GO:0010993//regulation of ubiquitin homeostasis;GO:0043161//proteasome-mediated ubiquitin-dependent protein catabolic process
ncbi_5051552	4170	1189	4643	1152	707	957	30.77	17.42	31.8	12.92	10.32	10.78	26.6633	11.34	-1.23344	8.47556e-05	0.00190159	UBP12	ubiquitin specific peptidase 11 [Magnaporthe oryzae 70-15]	-	-	-	-	GO:0043231//intracellular membrane-bounded organelle	GO:0070011//peptidase activity, acting on L-amino acid peptides	GO:0019941//modification-dependent protein catabolic process
MSTRG.1278	16	27	21	145	49	68	0.52	1.75	0.64	7.18	3.16	3.39	0.97	4.57667	2.23824	9.02805e-05	0.0020127	--	-	-	-	-	-	-	-	-
MSTRG.3938	13	12	15	55	20	47	0.45	0.77	0.52	2.69	1.51	2.83	0.58	2.34333	2.01444	9.07543e-05	0.00201564	--	-	-	-	-	-	-	-	-
ncbi_2685038	79	16	73	87	73	61	7.57	3.04	6.49	12.66	13.83	8.92	5.7	11.8033	1.05016	9.07948e-05	0.00201564	--	hypothetical protein MGG_06865 [Magnaporthe oryzae 70-15]	-	-	-	-	-	-	-
ncbi_2676188	8343	575	8704	700	402	675	60.5	8.28	58.59	7.72	5.77	7.48	42.4567	6.99	-2.60263	9.25044e-05	0.002046	YBT1	multidrug resistance protein 1 [Magnaporthe oryzae 70-15]	-	-	-	-	GO:0031224//intrinsic component of membrane	GO:0015405//P-P-bond-hydrolysis-driven transmembrane transporter activity;GO:0017111//nucleoside-triphosphatase activity;GO:0032550//purine ribonucleoside binding	GO:0044763//single-organism cellular process;GO:0051234//establishment of localization
ncbi_2675671	2657	1040	2890	845	504	739	33.77	26.24	34.1	16.32	12.67	14.34	31.37	14.4433	-1.11898	9.26453e-05	0.002046	ptc1	protein phosphatase 2C [Magnaporthe oryzae 70-15]	Environmental Information Processing	Signal transduction	ko04011//MAPK signaling pathway - yeast	K19704	GO:0043231//intracellular membrane-bounded organelle;GO:0044444//cytoplasmic part	GO:0004722//protein serine/threonine phosphatase activity;GO:0043169//cation binding	GO:0000188//inactivation of MAPK activity;GO:0000394//RNA splicing, via endonucleolytic cleavage and ligation;GO:0006470//protein dephosphorylation;GO:0007186//G-protein coupled receptor signaling pathway
ncbi_2674404	3422	1188	3545	939	679	951	43.08	29.7	41.43	17.97	16.91	18.28	38.07	17.72	-1.10328	9.41188e-05	0.00206639	RanBPM	RanBPM [Magnaporthe oryzae 70-15]	-	-	-	-	GO:0043231//intracellular membrane-bounded organelle;GO:0043234//protein complex	-	GO:0006111//regulation of gluconeogenesis;GO:0006511//ubiquitin-dependent protein catabolic process;GO:0019740//nitrogen utilization
ncbi_5050454	3528	469	3522	365	302	444	87.68	23.14	81.26	13.79	14.85	16.85	64.0267	15.1633	-2.07809	9.41341e-05	0.00206639	DPS1	aspartyl-tRNA synthetase [Magnaporthe oryzae Y34]	Genetic Information Processing	Translation	ko00970//Aminoacyl-tRNA biosynthesis	K22503	GO:0043231//intracellular membrane-bounded organelle;GO:0044444//cytoplasmic part	GO:0003676//nucleic acid binding;GO:0004812//aminoacyl-tRNA ligase activity;GO:0032550//purine ribonucleoside binding	GO:0006418//tRNA aminoacylation for protein translation
MSTRG.7625	23	11	24	35	59	36	0.38	0.36	0.37	0.88	1.93	0.91	0.37	1.24	1.74474	9.42565e-05	0.00206639	--	-	-	-	-	-	-	-	-
ncbi_2679590	3068	651	3014	652	357	487	41.79	17.6	38.11	13.5	9.63	10.14	32.5	11.09	-1.55118	9.54283e-05	0.00208774	his-3	histidine biosynthesis trifunctional protein [Magnaporthe oryzae 70-15]	Metabolism;Metabolism;Metabolism;Metabolism	Global and overview maps;Global and overview maps;Global and overview maps;Amino acid metabolism	ko01100//Metabolic pathways;ko01110//Biosynthesis of secondary metabolites;ko01230//Biosynthesis of amino acids;ko00340//Histidine metabolism	K14152;K14152;K14152;K14152	GO:0043231//intracellular membrane-bounded organelle;GO:0044444//cytoplasmic part	GO:0000166//nucleotide binding;GO:0016462//pyrophosphatase activity;GO:0016616//oxidoreductase activity, acting on the CH-OH group of donors, NAD or NADP as acceptor;GO:0019238//cyclohydrolase activity;GO:0032550//purine ribonucleoside binding;GO:0046914//transition metal ion binding	GO:0006520//cellular amino acid metabolic process
ncbi_12984055	1464	403	1592	376	225	301	30.96	16.92	31.25	12.09	9.41	9.72	26.3767	10.4067	-1.34175	9.80145e-05	0.00213988	dolpp1	dolichyl pyrophosphate phosphatase [Magnaporthe oryzae Y34]	Metabolism	Glycan biosynthesis and metabolism	ko00510//N-Glycan biosynthesis	K07252	GO:0031227//intrinsic component of endoplasmic reticulum membrane	GO:0016462//pyrophosphatase activity	GO:0006486//protein glycosylation;GO:0006629//lipid metabolic process;GO:0007275//multicellular organism development
ncbi_2678269	1945	765	2250	572	334	573	35.23	27.52	37.84	15.75	11.97	15.85	33.53	14.5233	-1.20708	9.83438e-05	0.00214263	SPBC17D11.08	WD domain-containing protein [Magnaporthe oryzae 70-15]	-	-	-	-	GO:0043231//intracellular membrane-bounded organelle;GO:0044444//cytoplasmic part	-	-
ncbi_12986178	30	11	46	0	0	0	0.84	0.6	1.2	0	0	0	0.88	0.001	-9.78136	9.97359e-05	0.00216465	DEP3	major facilitator superfamily transporter [Colletotrichum graminicola M1.001]	-	-	-	-	-	-	GO:0044763//single-organism cellular process
ncbi_2681968	5250	1148	5456	985	750	944	102.06	44.31	98.46	29.1	28.84	28.02	81.61	28.6533	-1.51004	0.000100179	0.00216918	GluProRS	prolyl-tRNA synthetase [Magnaporthe oryzae 70-15]	Genetic Information Processing	Translation	ko00970//Aminoacyl-tRNA biosynthesis	K01881	GO:0030529//intracellular ribonucleoprotein complex;GO:0044444//cytoplasmic part	GO:0004812//aminoacyl-tRNA ligase activity;GO:0032550//purine ribonucleoside binding	GO:0006418//tRNA aminoacylation for protein translation;GO:0006996//organelle organization
ncbi_2680051	866	22	795	30	15	38	24.93	1.26	21.25	1.31	0.85	1.67	15.8133	1.27667	-3.63069	0.000101749	0.00219416	acoC	alpha/beta hydrolase [Magnaporthe oryzae 70-15]	-	-	-	-	-	-	-
ncbi_2684580	1100	266	1190	130	134	211	16.9	8.11	16.97	3.04	4.07	4.95	13.9933	4.02	-1.79947	0.000102568	0.0021987	trp-1	anthranilate synthase component 2 [Magnaporthe oryzae 70-15]	Metabolism;Metabolism;Metabolism;Metabolism;Metabolism	Global and overview maps;Global and overview maps;Global and overview maps;Global and overview maps;Amino acid metabolism	ko01100//Metabolic pathways;ko01110//Biosynthesis of secondary metabolites;ko01130//Biosynthesis of antibiotics;ko01230//Biosynthesis of amino acids;ko00400//Phenylalanine, tyrosine and tryptophan biosynthesis	K13501;K13501;K13501;K13501;K13501	GO:0044444//cytoplasmic part	GO:0016831//carboxy-lyase activity;GO:0016832//aldehyde-lyase activity;GO:0016833//oxo-acid-lyase activity;GO:0016861//intramolecular oxidoreductase activity, interconverting aldoses and ketoses	GO:0006586//indolalkylamine metabolic process;GO:0008652//cellular amino acid biosynthetic process;GO:0009064//glutamine family amino acid metabolic process
ncbi_2678117	329	32	464	6	8	29	18.76	3.62	24.56	0.52	0.9	2.52	15.6467	1.31333	-3.57455	0.000102642	0.0021987	--	hypothetical protein MGG_04447 [Magnaporthe oryzae 70-15]	-	-	-	-	-	-	-
ncbi_12985718	113	30	95	7	7	9	5.55	2.94	4.36	0.54	0.64	0.64	4.28333	0.606667	-2.81976	0.000102793	0.0021987	--	hypothetical protein MGG_16047 [Magnaporthe oryzae 70-15]	-	-	-	-	-	-	-
ncbi_2678541	1491	330	1573	225	206	256	34.94	15.36	34.22	8.01	9.55	9.16	28.1733	8.90667	-1.66137	0.000104666	0.0022297	--	cytochrome-1 [Diaporthe helianthi]	-	-	-	-	-	-	-
ncbi_5050985	628	189	678	137	80	145	7.8	4.66	7.81	2.58	1.96	2.75	6.75667	2.43	-1.47536	0.000105165	0.00223582	BDCG_01028	pentafunctional AROM polypeptide [Magnaporthe oryzae 70-15]	Metabolism;Metabolism;Metabolism;Metabolism;Metabolism	Global and overview maps;Global and overview maps;Global and overview maps;Global and overview maps;Amino acid metabolism	ko01100//Metabolic pathways;ko01110//Biosynthesis of secondary metabolites;ko01130//Biosynthesis of antibiotics;ko01230//Biosynthesis of amino acids;ko00400//Phenylalanine, tyrosine and tryptophan biosynthesis	K03785;K03785;K03785;K03785;K03785	-	GO:0016836//hydro-lyase activity	-
ncbi_2676649	7806	1535	8027	1515	774	1370	78.86	30.8	75.28	23.26	15.47	21.13	61.6467	19.9533	-1.62739	0.00010788	0.00228174	ala1	alanyl-tRNA synthetase [Magnaporthe oryzae 70-15]	Genetic Information Processing	Translation	ko00970//Aminoacyl-tRNA biosynthesis	K01872	GO:0043231//intracellular membrane-bounded organelle;GO:0044444//cytoplasmic part	GO:0004812//aminoacyl-tRNA ligase activity;GO:0032550//purine ribonucleoside binding;GO:0046914//transition metal ion binding	GO:0000959//mitochondrial RNA metabolic process;GO:0006418//tRNA aminoacylation for protein translation
ncbi_2679180	53328	9283	51343	8679	5900	8284	757.01	261.64	676.59	187.26	165.7	179.58	565.08	177.513	-1.67053	0.000108054	0.00228174	cot-3	elongation factor 2 [Magnaporthe oryzae 70-15]	-	-	-	-	-	GO:0008135//translation factor activity, RNA binding;GO:0017111//nucleoside-triphosphatase activity;GO:0032550//purine ribonucleoside binding	GO:0034645//cellular macromolecule biosynthetic process
ncbi_2675934	1504	426	1526	390	240	323	47.8	26.88	45.02	18.84	15.09	15.68	39.9	16.5367	-1.27072	0.000108191	0.00228174	pos5	NADH kinase POS5 [Magnaporthe oryzae 70-15]	-	-	-	-	GO:0044429//mitochondrial part	GO:0016301//kinase activity	GO:0006739//NADP metabolic process;GO:0006979//response to oxidative stress
ncbi_2679763	2387	846	2594	760	453	643	20.16	14.17	20.32	9.66	7.58	8.31	18.2167	8.51667	-1.0969	0.000111235	0.00233195	TAF1	transcription initiation factor TFIID subunit 1 [Magnaporthe oryzae 70-15]	Genetic Information Processing	Transcription	ko03022//Basal transcription factors	K03125	GO:0044444//cytoplasmic part;GO:0044451//nucleoplasm part	GO:0008134//transcription factor binding;GO:0008135//translation factor activity, RNA binding;GO:0046914//transition metal ion binding;GO:0090595//acetyl-CoA:L-lysine N6-acetyltransferase	GO:0006412//translation;GO:0016570//histone modification;GO:0070897//DNA-templated transcriptional preinitiation complex assembly
ncbi_2683604	160	27	101	10	0	3	8.06	2.7	4.73	0.77	0	0.23	5.16333	0.333333	-3.95327	0.000111711	0.0023373	--	hypothetical protein MGG_07684 [Magnaporthe oryzae 70-15]	-	-	-	-	-	-	-
ncbi_12985137	581	109	675	63	60	83	7.82	2.91	8.44	1.29	1.6	1.71	6.39	1.53333	-2.05914	0.000112567	0.00235054	--	Opine oxidase subunit B [Fusarium oxysporum f. sp. cubense race 1]	-	-	-	-	-	-	GO:0044710//single-organism metabolic process
ncbi_2678204	1880	224	1775	233	121	192	19.14	4.53	16.77	3.6	2.44	2.98	13.48	3.00667	-2.16458	0.000114143	0.00237873	Cht10	chitinase [Magnaporthe oryzae 70-15]	Metabolism;Metabolism	Global and overview maps;Carbohydrate metabolism	ko01100//Metabolic pathways;ko00520//Amino sugar and nucleotide sugar metabolism	K01183;K01183	-	GO:0004553//hydrolase activity, hydrolyzing O-glycosyl compounds;GO:0097367//carbohydrate derivative binding	GO:0006026//aminoglycan catabolic process;GO:0044238//primary metabolic process
ncbi_12986165	1616	571	1710	482	235	400	20.98	14.72	20.61	9.51	6.04	7.93	18.77	7.82667	-1.26196	0.000116978	0.00242344	bcs1l	mitochondrial chaperone BCS1 [Magnaporthe oryzae Y34]	-	-	-	-	-	-	-
ncbi_2681160	100	174	143	470	278	423	5.98	20.68	7.94	42.74	32.83	38.57	11.5333	38.0467	1.72196	0.000123063	0.00253458	--	chitin synthase 2, partial [Colletotrichum tofieldiae]	-	-	-	-	-	-	-
ncbi_5048803	3	0	1	19	14	9	0.14	0	0.04	1.37	1.32	0.65	0.06	1.11333	4.21378	0.000127642	0.00261471	LIP	lipase [Colletotrichum graminicola M1.001]	-	-	-	-	-	GO:0003824//catalytic activity	GO:0006629//lipid metabolic process
ncbi_2677651	1002	232	1208	228	91	147	15.03	6.91	16.82	5.2	2.71	3.37	12.92	3.76	-1.7808	0.000127698	0.00261471	--	c6 transcription factor [Ophiostoma piceae UAMH 11346]	-	-	-	-	GO:0043231//intracellular membrane-bounded organelle	GO:0046914//transition metal ion binding	GO:0006355//regulation of transcription, DNA-templated
ncbi_5049675	599	94	671	90	44	60	12.14	3.78	12.62	2.77	1.76	1.86	9.51333	2.13	-2.1591	0.000129884	0.00265432	--	carboxylesterase family protein [Sporothrix insectorum RCEF 264]	-	-	-	-	-	-	-
ncbi_2683199	34	11	33	46	35	38	1.4	0.9	1.26	2.88	2.85	2.39	1.18667	2.70667	1.1896	0.000134139	0.00273068	--	hypothetical protein MGG_07303 [Magnaporthe oryzae 70-15]	-	-	-	-	-	-	GO:0052048//interaction with host via secreted substance involved in symbiotic interaction
MSTRG.12795	33	22	35	106	26	78	1.81	2.57	1.74	8.54	2.83	6.64	2.04	6.00333	1.55719	0.000138654	0.00281716	--	hypothetical protein OOU_Y34scaffold00753g5 [Magnaporthe oryzae Y34]	-	-	-	-	-	-	-
ncbi_5050113	4326	1441	4655	1353	865	1082	39.77	26.3	39.73	18.91	15.73	15.19	35.2667	16.61	-1.08625	0.00014091	0.00285748	hxA	xanthine dehydrogenase [Magnaporthe oryzae 70-15]	Metabolism;Metabolism;Metabolism;Cellular Processes;Metabolism	Global and overview maps;Global and overview maps;Nucleotide metabolism;Transport and catabolism;Biosynthesis of other secondary metabolites	ko01100//Metabolic pathways;ko01110//Biosynthesis of secondary metabolites;ko00230//Purine metabolism;ko04146//Peroxisome;ko00232//Caffeine metabolism	K00106;K00106;K00106;K00106;K00106	-	GO:0000166//nucleotide binding;GO:0016616//oxidoreductase activity, acting on the CH-OH group of donors, NAD or NADP as acceptor;GO:0016726//oxidoreductase activity, acting on CH or CH2 groups, NAD or NADP as acceptor;GO:0016727//oxidoreductase activity, acting on CH or CH2 groups, oxygen as acceptor;GO:0046914//transition metal ion binding;GO:0050662//coenzyme binding;GO:0051536//iron-sulfur clu…	GO:0044710//single-organism metabolic process
ncbi_12986431	96	45	73	7	0	0	5.97	5.54	4.21	0.66	0	0	5.24	0.22	-4.57399	0.000144588	0.00290205	--	hypothetical protein MGG_16482 [Magnaporthe oryzae 70-15]	-	-	-	-	-	-	-
ncbi_2679496	1753	449	1978	421	266	355	23.15	11.77	24.25	8.45	6.95	7.16	19.7233	7.52	-1.3911	0.000144758	0.00290205	--	sh3 domain-containing protein [Colletotrichum orbiculare MAFF 240422]	-	-	-	-	-	-	-
ncbi_2679799	5086	1447	4804	1321	900	1143	127.44	71.99	111.74	50.31	44.62	43.74	103.723	46.2233	-1.16605	0.000145938	0.00292015	--	Protein DJ-1 [Madurella mycetomatis]	-	-	-	-	-	-	GO:0010468//regulation of gene expression
ncbi_2678674	3845	715	3689	652	479	534	72.46	26.75	64.53	18.67	17.86	15.37	54.58	17.3	-1.6576	0.000147963	0.00294947	--	amidohydrolase [Magnaporthe oryzae 70-15]	-	-	-	-	-	GO:0016787//hydrolase activity	-
ncbi_2677518	2326	382	2660	300	255	338	54.07	17.63	57.4	10.6	11.73	12	43.0333	11.4433	-1.91095	0.000149919	0.00297161	SPCC70.03c	proline oxidase PrnD [Magnaporthe oryzae Y34]	-	-	-	-	GO:0043231//intracellular membrane-bounded organelle	-	GO:0006536//glutamate metabolic process;GO:0006560//proline metabolic process
ncbi_12985654	6520	1963	6687	1864	1176	1732	62.96	37.64	59.94	27.36	22.47	25.54	53.5133	25.1233	-1.09087	0.00015039	0.00297535	IRE1	IRE protein kinase [Magnaporthe oryzae 70-15]	Genetic Information Processing	Folding, sorting and degradation	ko04141//Protein processing in endoplasmic reticulum	K08852	GO:0031227//intrinsic component of endoplasmic reticulum membrane	GO:0004519//endonuclease activity;GO:0004672//protein kinase activity;GO:0032550//purine ribonucleoside binding;GO:0046983//protein dimerization activity	GO:0006396//RNA processing;GO:0007165//signal transduction;GO:0019751//polyol metabolic process;GO:0042981//regulation of apoptotic process;GO:0046777//protein autophosphorylation;GO:0051259//protein oligomerization;GO:0071555//cell wall organization;GO:0090501//RNA phosphodiester bond hydrolysis
ncbi_2676039	4716	1404	4957	1251	900	1184	72.48	42.85	70.73	29.22	27.37	27.79	62.02	28.1267	-1.14079	0.000151646	0.00298899	pab1	protein phosphatase PP2A regulatory subunit B [Magnaporthe oryzae 70-15]	Cellular Processes;Genetic Information Processing	Cell growth and death;Translation	ko04111//Cell cycle - yeast;ko03015//mRNA surveillance pathway	K04354;K04354	GO:0005819//spindle;GO:0005933//cellular bud;GO:0043231//intracellular membrane-bounded organelle;GO:0044444//cytoplasmic part	GO:0019888//protein phosphatase regulator activity	GO:0006464//cellular protein modification process;GO:0007096//regulation of exit from mitosis;GO:0010389//regulation of G2/M transition of mitotic cell cycle;GO:0010974//negative regulation of barrier septum assembly;GO:0033365//protein localization to organelle;GO:0043087//regulation of GTPase activity;GO:0045893//positive regulation of transcription, DNA-templated
ncbi_12984171	9817	2120	8993	2023	1294	1809	592.55	254.07	503.91	185.59	154.53	166.75	450.177	168.957	-1.41384	0.000152246	0.00299521	SPAC4G9.19	J domain-containing protein 1 [Madurella mycetomatis]	-	-	-	-	-	-	-
MSTRG.12488	22	28	29	109	60	54	1.33	3.36	1.63	10.01	7.18	4.98	2.10667	7.39	1.81061	0.000155404	0.00304598	--	-	-	-	-	-	-	-	-
ncbi_12985022	25	10	16	38	24	43	0.77	0.62	0.46	1.79	1.47	2.03	0.616667	1.76333	1.51574	0.000159726	0.00311678	--	hypothetical protein MGG_16828 [Magnaporthe oryzae 70-15]	-	-	-	-	-	-	-
ncbi_2682794	2067	572	2059	492	330	494	38.38	21.09	35.49	13.89	12.12	14.01	31.6533	13.34	-1.2466	0.000159903	0.00311678	srp101	signal recognition particle receptor subunit alpha [Magnaporthe oryzae 70-15]	Genetic Information Processing	Folding, sorting and degradation	ko03060//Protein export	K13431	GO:0031090//organelle membrane;GO:0043231//intracellular membrane-bounded organelle;GO:0043234//protein complex;GO:0044444//cytoplasmic part	GO:0032550//purine ribonucleoside binding;GO:0043021//ribonucleoprotein complex binding	GO:0006613//cotranslational protein targeting to membrane
ncbi_2674558	912	196	911	160	75	164	27.01	11.53	25.05	7.2	4.4	7.42	21.1967	6.34	-1.74128	0.000163106	0.00316749	--	HLH transcription factor [Purpureocillium lilacinum]	-	-	-	-	-	-	-
ncbi_2676700	1298	306	1424	282	122	245	36.61	17.14	37.28	12.09	6.81	10.55	30.3433	9.81667	-1.62807	0.000163583	0.00317093	Naa30	N-terminal acetyltransferase C complex catalytic subunit MAK3 [Magnaporthe oryzae 70-15]	-	-	-	-	GO:0031414//N-terminal protein acetyltransferase complex;GO:0043231//intracellular membrane-bounded organelle	GO:0016407//acetyltransferase activity	GO:0006473//protein acetylation;GO:0008104//protein localization
ncbi_2674385	2064	325	2305	344	171	278	46.89	14.66	48.61	11.88	7.69	9.64	36.72	9.73667	-1.91507	0.000171568	0.00331353	Carnmt1	S-adenosyl-l-methionine-binding protein [Colletotrichum higginsianum IMI 349063]	Metabolism	Amino acid metabolism	ko00340//Histidine metabolism	K19787	-	-	-
ncbi_2684308	4644	780	4551	770	496	669	115.29	38.45	104.88	29.05	24.36	25.36	86.2067	26.2567	-1.71512	0.000176645	0.00339913	KAB1	voltage-gated potassium channel subunit beta-2 [Magnaporthe oryzae 70-15]	-	-	-	-	-	-	-
ncbi_2682248	419	105	483	79	43	30	19.42	9.66	20.78	5.56	3.94	2.12	16.62	3.87333	-2.10127	0.000178037	0.00341967	cfd1	cytosolic Fe-S cluster assembly factor CFD1 [Magnaporthe oryzae 70-15]	-	-	-	-	GO:0043231//intracellular membrane-bounded organelle;GO:0044444//cytoplasmic part	GO:0051536//iron-sulfur cluster binding	GO:0009058//biosynthetic process
ncbi_2682381	4028	753	4238	734	503	569	37.13	13.78	36.27	10.28	9.17	8.01	29.06	9.15333	-1.66667	0.000179968	0.0034491	FRE7	ferric reductase transmembrane component 7 [Magnaporthe oryzae 70-15]	-	-	-	-	GO:0031224//intrinsic component of membrane	GO:0003824//catalytic activity	GO:0000041//transition metal ion transport;GO:0044710//single-organism metabolic process
ncbi_2677509	2004	612	2152	574	366	481	27.25	16.53	27.17	11.86	9.85	9.99	23.65	10.5667	-1.16232	0.000180223	0.0034491	ucp7	UBA/TS-N domain-containing protein [Magnaporthe oryzae Y34]	-	-	-	-	GO:0043231//intracellular membrane-bounded organelle	GO:0032182//ubiquitin-like protein binding	GO:0007029//endoplasmic reticulum organization;GO:0007275//multicellular organism development;GO:0043462//regulation of ATPase activity;GO:0072319//vesicle uncoating
ncbi_5049269	625	149	659	114	76	119	20.64	9.77	20.2	5.72	4.97	6	16.87	5.56333	-1.60044	0.000180938	0.00345081	--	DUF6 domain-containing protein [Colletotrichum tofieldiae]	-	-	-	-	GO:0031224//intrinsic component of membrane	-	-
ncbi_2684922	259	73	317	35	35	41	7.84	4.39	8.91	1.61	2.1	1.89	7.04667	1.86667	-1.91648	0.000180967	0.00345081	--	Lipid droplet-associated hydrolase [Madurella mycetomatis]	-	-	-	-	GO:0043232//intracellular non-membrane-bounded organelle	-	-
ncbi_2675217	2838	898	3013	745	473	796	29.58	18.58	29.15	11.8	9.75	12.67	25.77	11.4067	-1.17582	0.000182731	0.0034719	SNF1	CAMK/CAMKL/AMPK protein kinase [Magnaporthe oryzae 70-15]	Cellular Processes;Cellular Processes	Transport and catabolism;Cell growth and death	ko04138//Autophagy - yeast;ko04113//Meiosis - yeast	K12761;K12761	GO:0000322//storage vacuole;GO:0005635//nuclear envelope;GO:0005816//spindle pole body	GO:0004674//protein serine/threonine kinase activity;GO:0032550//purine ribonucleoside binding	GO:0006111//regulation of gluconeogenesis;GO:0006417//regulation of translation;GO:0006464//cellular protein modification process;GO:0006796//phosphate-containing compound metabolic process;GO:0007569//cell aging;GO:0009267//cellular response to starvation;GO:0016049//cell growth;GO:0022610//biological adhesion;GO:0031505//fungal-type cell wall organization;GO:0032109//positive regulation of resp…
ncbi_2682578	29	6	43	95	24	45	1.39	0.57	1.91	6.91	2.27	3.29	1.29	4.15667	1.68806	0.000183386	0.00347806	--	hypothetical protein MGG_03025 [Magnaporthe oryzae 70-15]	-	-	-	-	-	-	-
ncbi_2678686	50	55	32	122	105	181	1.38	3.01	0.82	5.11	5.73	7.62	1.73667	6.15333	1.82505	0.000185713	0.00351588	mtr	amino acid transporter [Magnaporthe oryzae 70-15]	-	-	-	-	GO:0031224//intrinsic component of membrane	-	-
ncbi_2674829	1993	303	1923	291	158	282	28.55	8.62	25.57	6.33	4.48	6.17	20.9133	5.66	-1.88555	0.000190066	0.00358541	SPBC3B8.04c	SPX domain-containing protein [Magnaporthe oryzae 70-15]	-	-	-	-	GO:0043231//intracellular membrane-bounded organelle	-	GO:0030001//metal ion transport;GO:0044763//single-organism cellular process
MSTRG.4293	21	6	6	20	41	48	1.09	0.62	0.29	1.58	4.22	3.81	0.666667	3.20333	2.26454	0.000191145	0.00359292	--	-	-	-	-	-	-	-	-
ncbi_2678680	1786	243	1913	218	146	239	43.63	11.79	43.39	8.1	7.06	8.92	32.9367	8.02667	-2.03682	0.00019776	0.00371043	prnB	proline-specific permease [Magnaporthe oryzae 70-15]	-	-	-	-	GO:0031224//intrinsic component of membrane	GO:0046943//carboxylic acid transmembrane transporter activity	GO:0044763//single-organism cellular process;GO:0046942//carboxylic acid transport
ncbi_2683329	153	70	123	16	5	22	4.22	3.83	3.15	0.67	0.27	0.93	3.73333	0.623333	-2.58239	0.000198101	0.00371043	--	hypothetical protein OOU_Y34scaffold00568g6 [Magnaporthe oryzae Y34]	-	-	-	-	-	-	-
ncbi_2674315	0	0	0	19	5	6	0	0	0	3.1	1.06	0.98	0.001	1.71333	10.7426	0.000200702	0.00374289	--	hypothetical protein MGG_00216 [Magnaporthe oryzae 70-15]	-	-	-	-	-	-	-
ncbi_2680125	223	36	198	14	0	13	15.4	4.94	12.69	1.47	0	1.37	11.01	0.946667	-3.53981	0.000201284	0.00374346	--	nitrate assimilation regulatory protein nira [Colletotrichum gloeosporioides Nara gc5]	-	-	-	-	GO:0043231//intracellular membrane-bounded organelle	GO:0003676//nucleic acid binding;GO:0046914//transition metal ion binding	GO:0006355//regulation of transcription, DNA-templated
ncbi_2677986	4338	1030	4622	987	667	844	71.38	33.65	70.61	24.69	21.72	21.21	58.5467	22.54	-1.3771	0.000202087	0.00375177	RLI1	translation initiation factor RLI1 [Magnaporthe oryzae 70-15]	-	-	-	-	GO:0005840//ribosome;GO:0043231//intracellular membrane-bounded organelle	GO:0008135//translation factor activity, RNA binding;GO:0017111//nucleoside-triphosphatase activity;GO:0032550//purine ribonucleoside binding;GO:0046914//transition metal ion binding;GO:0051540//metal cluster binding	GO:0006417//regulation of translation;GO:0006979//response to oxidative stress;GO:0022613//ribonucleoprotein complex biogenesis;GO:0032988//ribonucleoprotein complex disassembly;GO:0043624//cellular protein complex disassembly
MSTRG.6529	32	32	49	92	50	76	0.44	0.87	0.63	1.9	1.36	1.58	0.646667	1.61333	1.31895	0.000207505	0.00382857	--	hypothetical protein OOW_P131scaffold00140g9 [Magnaporthe oryzae P131]	-	-	-	-	-	-	-
ncbi_2683459	6723	1956	6639	1925	1180	1650	69.8	40.32	63.99	30.38	24.24	26.16	58.0367	26.9267	-1.10793	0.000208148	0.00382857	NNT	NAD(P) transhydrogenase [Magnaporthe oryzae 70-15]	Metabolism;Metabolism	Global and overview maps;Metabolism of cofactors and vitamins	ko01100//Metabolic pathways;ko00760//Nicotinate and nicotinamide metabolism	K00323;K00323	GO:0031224//intrinsic component of membrane	GO:0000166//nucleotide binding;GO:0008746//NAD(P)+ transhydrogenase activity	GO:0006818//hydrogen transport;GO:0044710//single-organism metabolic process
ncbi_2680974	904	41	881	53	40	36	42.3	3.81	38.27	3.77	3.7	2.57	28.1267	3.34667	-3.07114	0.000208402	0.00382857	--	NmrA family protein [Magnaporthe oryzae 70-15]	-	-	-	-	-	-	-
ncbi_2674396	3993	974	4062	867	641	813	39	18.89	36.83	12.87	12.39	12.13	31.5733	12.4633	-1.34102	0.000209367	0.00383961	MYO1	myosin-1 [Magnaporthe oryzae 70-15]	-	-	-	-	GO:0015629//actin cytoskeleton;GO:0032155//cell division site part;GO:0044430//cytoskeletal part;GO:0044459//plasma membrane part;GO:0060187//cell pole	GO:0017111//nucleoside-triphosphatase activity;GO:0032550//purine ribonucleoside binding	GO:0003006//developmental process involved in reproduction;GO:0006897//endocytosis;GO:0007163//establishment or maintenance of cell polarity;GO:0031580//membrane raft distribution;GO:0051125//regulation of actin nucleation
ncbi_2684765	35	35	47	2	1	2	0.9	1.79	1.12	0.08	0.05	0.08	1.27	0.07	-4.18133	0.000211532	0.0038715	--	lipase [Magnaporthe oryzae 70-15]	-	-	-	-	-	-	-
ncbi_2677712	1769	592	1741	441	297	483	15.58	10.35	14.23	5.9	5.17	6.5	13.3867	5.85667	-1.19265	0.000214409	0.00391167	CAALFM_C202840CA	UPF0507 protein [Colletotrichum chlorophyti]	-	-	-	-	-	-	-
ncbi_2678887	4124	1022	4319	893	633	930	51.92	25.55	50.48	17.09	15.77	17.88	42.65	16.9133	-1.33438	0.000215993	0.00392697	SPBC19G7.10c	topoisomerase II [Magnaporthe oryzae 70-15]	Genetic Information Processing	Folding, sorting and degradation	ko03018//RNA degradation	K12617	GO:0015935//small ribosomal subunit;GO:0036464//cytoplasmic ribonucleoprotein granule;GO:0043231//intracellular membrane-bounded organelle	GO:0003824//catalytic activity;GO:0044822//poly(A) RNA binding	GO:0006446//regulation of translational initiation;GO:0022618//ribonucleoprotein complex assembly
MSTRG.11441	52	17	80	56	63	75	1.29	0.83	1.84	2.1	3.1	2.84	1.32	2.68	1.0217	0.000217766	0.0039456	--	-	-	-	-	-	-	-	-
ncbi_2676587	1397	541	1544	454	238	328	24.04	18.49	24.67	11.88	8.1	8.62	22.4	9.53333	-1.23245	0.000219924	0.00397787	--	traf-like signal protein [Sporothrix brasiliensis 5110]	-	-	-	-	-	GO:0046914//transition metal ion binding	-
ncbi_2683901	5701	1421	5558	1331	871	1268	131.46	65.06	118.97	46.65	39.74	44.65	105.163	43.68	-1.26759	0.000222296	0.00401376	--	C-signal protein [Magnaporthe oryzae 70-15]	-	-	-	-	-	GO:0003824//catalytic activity	GO:0044710//single-organism metabolic process
ncbi_5051576	1856	335	2190	360	178	268	13.58	4.86	14.87	4	2.57	2.99	11.1033	3.18667	-1.80087	0.000226205	0.00405669	dop1	Protein dopey [Madurella mycetomatis]	-	-	-	-	GO:0031984//organelle subcompartment;GO:0043231//intracellular membrane-bounded organelle	-	GO:0006996//organelle organization;GO:0016192//vesicle-mediated transport;GO:0032989//cellular component morphogenesis
ncbi_2682056	2163	780	2231	533	351	627	29.65	21.23	28.39	11.1	9.52	13.13	26.4233	11.25	-1.23189	0.00022945	0.00410789	--	phosphoglycerate mutase [Magnaporthe oryzae 70-15]	-	-	-	-	-	-	GO:0007275//multicellular organism development
ncbi_2675978	23008	6327	25127	5968	4041	5794	571.18	311.87	579.08	225.19	198.48	219.66	487.377	214.443	-1.18444	0.000232025	0.00413294	rps3	40S ribosomal protein S3 [Magnaporthe oryzae 70-15]	Genetic Information Processing	Translation	ko03010//Ribosome	K02985	GO:0015935//small ribosomal subunit;GO:0030684//preribosome	GO:0003676//nucleic acid binding;GO:0004520//endodeoxyribonuclease activity;GO:0005198//structural molecule activity	GO:0006308//DNA catabolic process;GO:0006405//RNA export from nucleus;GO:0007275//multicellular organism development;GO:0010467//gene expression
ncbi_12984320	1521	553	1773	455	321	389	17.23	12.44	18.65	7.83	7.2	6.73	16.1067	7.25333	-1.15094	0.000238074	0.00421931	--	duf1000 domain containing protein [Grosmannia clavigera kw1407]	-	-	-	-	-	-	-
ncbi_2680669	6709	791	6931	863	523	805	193.66	45.34	185.73	37.86	29.87	35.49	141.577	34.4067	-2.04082	0.00024003	0.00423973	yakc	aldo-keto reductase yakc [Magnaporthe oryzae 70-15]	-	-	-	-	GO:0043231//intracellular membrane-bounded organelle;GO:0044444//cytoplasmic part	GO:0016616//oxidoreductase activity, acting on the CH-OH group of donors, NAD or NADP as acceptor	GO:0044710//single-organism metabolic process
ncbi_12984070	9737	3800	11089	3020	2192	2921	189.02	146.47	199.84	89.11	84.19	86.6	178.443	86.6333	-1.04247	0.000241621	0.00426069	APT1	adenine phosphoribosyltransferase [Magnaporthe oryzae 70-15]	Metabolism;Metabolism	Global and overview maps;Nucleotide metabolism	ko01100//Metabolic pathways;ko00230//Purine metabolism	K00759;K00759	GO:0005737//cytoplasm	GO:0016757//transferase activity, transferring glycosyl groups	GO:0009116//nucleoside metabolic process;GO:0043096//purine nucleobase salvage
ncbi_2679332	5484	1732	5803	1662	1100	1455	69.33	43.48	68.1	31.94	27.51	28.09	60.3033	29.18	-1.04726	0.000242174	0.00426332	ARB_07867	copper radical oxidase [Magnaporthe oryzae 70-15]	-	-	-	-	-	-	-
ncbi_5051289	738	49	779	34	41	51	19.6	2.58	19.2	1.37	2.15	2.07	13.7933	1.86333	-2.88801	0.000243162	0.00427115	SPAP7G5.06	amino-acid permease inda1 [Magnaporthe oryzae Y34]	-	-	-	-	GO:0031224//intrinsic component of membrane	GO:0046943//carboxylic acid transmembrane transporter activity	GO:0044763//single-organism cellular process;GO:0046942//carboxylic acid transport
ncbi_2674951	4873	625	4617	688	398	572	39.13	9.96	34.42	8.4	6.32	7.01	27.8367	7.24333	-1.94226	0.00024568	0.00430347	--	hypothetical protein MGG_00567 [Magnaporthe oryzae 70-15]	-	-	-	-	-	-	GO:0034641//cellular nitrogen compound metabolic process
ncbi_2684073	2	0	10	23	12	30	0.07	0	0.33	1.24	0.84	1.63	0.133333	1.23667	3.21335	0.000246687	0.00431395	fsa4	Demethylsterigmatocystin 6-O-methyltransferase 10 [Colletotrichum chlorophyti]	-	-	-	-	-	GO:0008168//methyltransferase activity	GO:0008152//metabolic process
ncbi_2683023	1398	461	1505	392	276	327	22.68	14.85	22.66	9.66	8.86	8.1	20.0633	8.87333	-1.17701	0.000248483	0.00433816	RTC5	Restriction of telomere capping protein 5 [Colletotrichum chlorophyti]	-	-	-	-	-	-	-
ncbi_5050997	3114	763	3315	788	441	603	25.7	12.5	25.4	9.88	7.2	7.6	21.2	8.22667	-1.36568	0.000248951	0.00433916	exo2	5'-3' exoribonuclease 1 [Magnaporthe oryzae 70-15]	Genetic Information Processing;Genetic Information Processing	Translation;Folding, sorting and degradation	ko03008//Ribosome biogenesis in eukaryotes;ko03018//RNA degradation	K12618;K12618	GO:0036464//cytoplasmic ribonucleoprotein granule;GO:0043231//intracellular membrane-bounded organelle	GO:0003676//nucleic acid binding;GO:0008409//5'-3' exonuclease activity;GO:0016891//endoribonuclease activity, producing 5'-phosphomonoesters;GO:0046872//metal ion binding	GO:0006402//mRNA catabolic process;GO:0016075//rRNA catabolic process;GO:0032786//positive regulation of DNA-templated transcription, elongation;GO:0045944//positive regulation of transcription from RNA polymerase II promoter;GO:0090501//RNA phosphodiester bond hydrolysis;GO:1900087//positive regulation of G1/S transition of mitotic cell cycle
ncbi_2675706	1295	443	1401	345	257	339	24.11	16.37	24.21	9.76	9.47	9.64	21.5633	9.62333	-1.16397	0.000251732	0.00436573	hyuC	N-carbamoyl-L-amino acid hydrolase [Magnaporthe oryzae 70-15]	-	-	-	-	-	GO:0016810//hydrolase activity, acting on carbon-nitrogen (but not peptide) bonds	-
MSTRG.246	9	26	13	114	48	86	0.72	4.13	0.96	13.85	7.59	10.5	1.93667	10.6467	2.45875	0.000251956	0.00436573	--	-	-	-	-	-	-	-	-
MSTRG.3493	1	0	9	13	25	26	0.05	0	0.38	0.89	2.23	1.79	0.143333	1.63667	3.51331	0.000252132	0.00436573	--	-	-	-	-	-	-	-	-
ncbi_2680751	55	18	81	143	38	67	1.16	0.75	1.58	4.57	1.58	2.15	1.16333	2.76667	1.24988	0.000255687	0.00442003	--	similar to An03g03670 [Aspergillus niger]	-	-	-	-	-	-	-
ncbi_2674949	10	1	8	11	18	48	0.39	0.08	0.29	0.65	1.39	2.85	0.253333	1.63	2.68576	0.000258581	0.00446044	abr2	laccase TilA [Magnaporthe oryzae 70-15]	-	-	-	-	-	GO:0003824//catalytic activity;GO:0043169//cation binding	GO:0044710//single-organism metabolic process
ncbi_5050962	32	33	15	197	89	47	1.83	3.73	0.8	17.16	10.09	4.11	2.12	10.4533	2.30183	0.000258871	0.00446044	--	hypothetical protein MGG_12366 [Magnaporthe oryzae 70-15]	-	-	-	-	-	-	-
MSTRG.9163	33	25	66	106	46	57	2.23	3.36	4.15	10.9	6.16	5.89	3.24667	7.65	1.2365	0.000259731	0.00446796	--	-	-	-	-	-	-	-	-
ncbi_12985232	6366	1360	6210	1369	843	1169	44.07	18.69	39.91	14.41	11.55	12.36	34.2233	12.7733	-1.42185	0.000261019	0.0044828	MYO2	myosin-2 [Magnaporthe oryzae Y34]	-	-	-	-	GO:0015629//actin cytoskeleton	GO:0003779//actin binding;GO:0017111//nucleoside-triphosphatase activity;GO:0032550//purine ribonucleoside binding	-
MSTRG.9068	44	20	53	74	48	42	3.33	3	3.72	8.5	7.18	4.85	3.35	6.84333	1.03054	0.000261719	0.00448753	--	-	-	-	-	-	-	-	-
ncbi_2684377	10549	232	10555	158	174	264	277.04	12.1	257.33	6.31	9.04	10.59	182.157	8.64667	-4.39689	0.000263642	0.00451316	DDB_G0274527	cobW domain-containing protein [Magnaporthe oryzae 70-15]	-	-	-	-	-	-	-
ncbi_2681821	3935	631	3959	609	430	557	82.4	26.24	76.96	19.38	17.82	17.81	61.8667	18.3367	-1.75443	0.000265181	0.0045248	wis1	STE/STE7 protein kinase [Magnaporthe oryzae 70-15]	Environmental Information Processing;Cellular Processes	Signal transduction;Transport and catabolism	ko04011//MAPK signaling pathway - yeast;ko04139//Mitophagy - yeast	K11227;K11227	GO:0005933//cellular bud;GO:0043234//protein complex;GO:0044444//cytoplasmic part	GO:0004672//protein kinase activity;GO:0005488//binding	GO:0000187//activation of MAPK activity;GO:0006606//protein import into nucleus;GO:0006970//response to osmotic stress;GO:0007050//cell cycle arrest;GO:0009267//cellular response to starvation;GO:0010389//regulation of G2/M transition of mitotic cell cycle
ncbi_2674814	799	179	769	109	115	109	27.01	12.01	24.13	5.6	7.69	5.63	21.05	6.30667	-1.73887	0.000267272	0.00455313	chit46	endochitinase [Magnaporthe oryzae 70-15]	Metabolism;Metabolism	Global and overview maps;Carbohydrate metabolism	ko01100//Metabolic pathways;ko00520//Amino sugar and nucleotide sugar metabolism	K01183;K01183	-	GO:0004553//hydrolase activity, hydrolyzing O-glycosyl compounds	GO:0006026//aminoglycan catabolic process;GO:0044238//primary metabolic process
ncbi_2676608	8580	1274	9306	1363	788	1250	86.66	25.55	87.26	20.92	15.75	19.28	66.49	18.65	-1.83396	0.000269072	0.0045764	COP1	coatomer alpha subunit [Magnaporthe oryzae 70-15]	-	-	-	-	GO:0030120//vesicle coat	GO:0032182//ubiquitin-like protein binding	GO:0015031//protein transport;GO:0016482//cytoplasmic transport;GO:0048193//Golgi vesicle transport
ncbi_2674287	91817	27271	105694	27836	17329	22762	2174.19	1282.18	2323.4	1001.85	811.85	823.11	1926.59	878.937	-1.13222	0.000270386	0.00459134	cpc-1	cross-pathway control protein 1 [Magnaporthe oryzae 70-15]	-	-	-	-	GO:0043231//intracellular membrane-bounded organelle	GO:0001071//nucleic acid binding transcription factor activity;GO:0001083//transcription factor activity, RNA polymerase II basal transcription factor binding;GO:0003677//DNA binding;GO:0005515//protein binding	GO:0001079//nitrogen catabolite regulation of transcription from RNA polymerase II promoter;GO:0007275//multicellular organism development;GO:0010688//negative regulation of ribosomal protein gene transcription from RNA polymerase II promoter;GO:0045898//regulation of RNA polymerase II transcriptional preinitiation complex assembly;GO:0045944//positive regulation of transcription from RNA polymer…
ncbi_12987170	1957	528	2193	507	247	445	33.64	18.02	35	13.25	8.4	11.68	28.8867	11.11	-1.37854	0.000272904	0.00462165	--	DUF1760-domain-containing protein [Coniochaeta ligniaria NRRL 30616]	-	-	-	-	-	-	-
ncbi_2675729	965	222	956	216	105	163	32.34	14.77	29.74	11	6.96	8.34	25.6167	8.76667	-1.54698	0.000273048	0.00462165	ARB_03399	N-acetylglucosaminyl-phosphatidylinositol de-N-acetylase [Magnaporthe oryzae 70-15]	Metabolism;Metabolism	Global and overview maps;Glycan biosynthesis and metabolism	ko01100//Metabolic pathways;ko00563//Glycosylphosphatidylinositol(GPI)-anchor biosynthesis	K03434;K03434	-	-	-
ncbi_2677130	11146	2713	12201	2766	1638	2429	195.35	94.4	198.51	73.68	56.81	65	162.753	65.1633	-1.32055	0.000276657	0.00467524	--	centromere microtubule binding protein cbf5-like protein [Ophiostoma piceae UAMH 11346]	-	-	-	-	-	-	GO:0007275//multicellular organism development
ncbi_2677580	12901	2592	13652	2504	1776	2254	215.08	85.8	211.29	63.45	58.58	57.39	170.723	59.8067	-1.51328	0.000283355	0.00476552	katG1	catalase-peroxidase 1 [Magnaporthe oryzae 70-15]	Metabolism;Metabolism;Metabolism;Metabolism	Global and overview maps;Global and overview maps;Amino acid metabolism;Amino acid metabolism	ko01100//Metabolic pathways;ko01110//Biosynthesis of secondary metabolites;ko00380//Tryptophan metabolism;ko00360//Phenylalanine metabolism	K03782;K03782;K03782;K03782	-	GO:0016209//antioxidant activity;GO:0046906//tetrapyrrole binding	GO:0006950//response to stress;GO:0044710//single-organism metabolic process
ncbi_2677505	37	10	74	66	40	72	0.91	0.49	1.69	2.47	1.95	2.7	1.03	2.37333	1.20427	0.000288664	0.00484418	LAM1	low-density lipoprotein receptor YWTD [Magnaporthe oryzae 70-15]	-	-	-	-	-	-	-
ncbi_2679052	4547	1620	4409	1322	930	1183	58.97	41.71	53.08	26.06	23.87	23.43	51.2533	24.4533	-1.06761	0.000298132	0.00495867	gls2	neutral alpha-glucosidase AB [Magnaporthe oryzae 70-15]	Metabolism;Genetic Information Processing;Metabolism	Global and overview maps;Folding, sorting and degradation;Glycan biosynthesis and metabolism	ko01100//Metabolic pathways;ko04141//Protein processing in endoplasmic reticulum;ko00510//N-Glycan biosynthesis	K05546;K05546;K05546	GO:0043234//protein complex;GO:0044432//endoplasmic reticulum part	GO:0005488//binding;GO:0090600//alpha-1,3-glucosidase activity	GO:0007275//multicellular organism development;GO:0009311//oligosaccharide metabolic process;GO:0042546//cell wall biogenesis
ncbi_2676838	1287	386	1527	331	195	337	16.8	10	18.5	6.57	5.04	6.72	15.1	6.11	-1.3053	0.000310288	0.00513656	fsa6	COL-23 [Neurospora crassa OR74A]	-	-	-	-	GO:0043231//intracellular membrane-bounded organelle	GO:0003676//nucleic acid binding;GO:0046914//transition metal ion binding	GO:0006355//regulation of transcription, DNA-templated
ncbi_12987293	1087	348	1128	300	196	217	26.1	16.59	25.14	10.93	9.3	7.95	22.61	9.39333	-1.26725	0.000319835	0.00526463	MCPA	zinc carboxypeptidase [Magnaporthe oryzae Y34]	-	-	-	-	-	-	-
ncbi_2679701	2650	376	3042	398	247	353	39.17	11.03	41.74	8.94	7.22	7.97	30.6467	8.04333	-1.92986	0.00032238	0.00529516	MOS14	karyopherin [Magnaporthe oryzae 70-15]	-	-	-	-	GO:0012505//endomembrane system;GO:0044444//cytoplasmic part	GO:0005048//signal sequence binding;GO:0017016//Ras GTPase binding	GO:0006606//protein import into nucleus;GO:0050658//RNA transport
MSTRG.9122	2	0	5	15	9	19	0.11	0	0.26	1.26	0.99	1.61	0.123333	1.28667	3.383	0.000323379	0.00530332	--	-	-	-	-	-	-	-	-
ncbi_2675229	2531	271	2576	283	129	315	47.14	10.02	44.54	8.01	4.75	8.96	33.9	7.24	-2.22722	0.000326247	0.00534204	EXG1	glucan 1,3-beta-glucosidase [Magnaporthe oryzae 70-15]	Metabolism	Carbohydrate metabolism	ko00500//Starch and sucrose metabolism	K01210	-	GO:0016787//hydrolase activity	GO:0044238//primary metabolic process
ncbi_2679905	1188	334	1276	318	193	244	10.5	5.86	10.47	4.27	3.38	3.29	8.94333	3.64667	-1.29423	0.000327947	0.00536155	UGT80A2	UDP-glucose,sterol transferase [Magnaporthe oryzae 70-15]	-	-	-	-	-	GO:0016757//transferase activity, transferring glycosyl groups	GO:0030258//lipid modification
ncbi_12984641	1335	135	1393	161	63	135	17.09	3.43	16.55	3.13	1.6	2.64	12.3567	2.45667	-2.33052	0.000328992	0.00537031	lox	L-amino-acid oxidase precursor [Magnaporthe oryzae Y34]	-	-	-	-	-	-	-
ncbi_2684151	2651	85	2324	185	70	127	71.67	4.56	58.33	7.6	3.74	5.24	44.8533	5.52667	-3.02073	0.000329562	0.00537131	ugtB1	UDP-glucuronosyl/UDP-glucosyltransferase [Magnaporthe oryzae Y34]	-	-	-	-	-	GO:0016757//transferase activity, transferring glycosyl groups	GO:0007275//multicellular organism development
ncbi_2678346	2298	806	2497	696	460	673	28.19	19.63	28.44	12.98	11.16	12.61	25.42	12.25	-1.05318	0.000330265	0.00537445	not3	CCR4-NOT transcription complex [Magnaporthe oryzae 70-15]	Genetic Information Processing	Folding, sorting and degradation	ko03018//RNA degradation	K12580	GO:0044444//cytoplasmic part	-	GO:0010468//regulation of gene expression
ncbi_2681546	2331	594	2446	454	297	568	65.92	33.35	64.21	19.51	16.62	24.53	54.4933	20.22	-1.4303	0.000334936	0.00542534	TYS1	tyrosyl-tRNA synthetase [Magnaporthe oryzae 70-15]	Genetic Information Processing	Translation	ko00970//Aminoacyl-tRNA biosynthesis	K01866	GO:0043231//intracellular membrane-bounded organelle;GO:0044444//cytoplasmic part	GO:0004812//aminoacyl-tRNA ligase activity;GO:0032550//purine ribonucleoside binding	GO:0006418//tRNA aminoacylation for protein translation
ncbi_2677146	1671	404	1540	372	185	343	22.56	10.84	19.3	7.63	4.94	7.07	17.5667	6.54667	-1.42401	0.00034505	0.00557205	rng3	Ring assembly protein 3 [Valsa mali]	-	-	-	-	GO:0030529//intracellular ribonucleoprotein complex;GO:0032155//cell division site part;GO:0043231//intracellular membrane-bounded organelle;GO:0044444//cytoplasmic part	GO:0008092//cytoskeletal protein binding	GO:0000915//actomyosin contractile ring assembly;GO:0006259//DNA metabolic process;GO:0006403//RNA localization;GO:0008104//protein localization
ncbi_2679128	12417	2411	11652	2220	1654	2142	258.39	99.62	225.1	70.22	68.1	68.07	194.37	68.7967	-1.49839	0.000348639	0.00562141	--	FAD dependent oxidoreductase superfamily protein [Magnaporthe oryzae Y34]	-	-	-	-	-	GO:0003824//catalytic activity	GO:0044710//single-organism metabolic process
MSTRG.12109	28	51	36	194	70	125	1.05	3.81	1.26	11.1	5.21	7.18	2.04	7.83	1.94044	0.00035894	0.00576985	--	-	-	-	-	-	-	-	-
ncbi_2674712	2284	700	2358	601	376	628	54.3	33.04	52.05	21.71	17.67	22.81	46.4633	20.73	-1.16437	0.000362908	0.0058159	SPAC17H9.13c	glutamate 5-kinase [Magnaporthe oryzae 70-15]	Metabolism;Metabolism;Metabolism;Metabolism;Metabolism	Global and overview maps;Global and overview maps;Global and overview maps;Amino acid metabolism;Biosynthesis of other secondary metabolites	ko01100//Metabolic pathways;ko01130//Biosynthesis of antibiotics;ko01230//Biosynthesis of amino acids;ko00330//Arginine and proline metabolism;ko00332//Carbapenem biosynthesis	K00931;K00931;K00931;K00931;K00931	GO:0044424//intracellular part	GO:0016774//phosphotransferase activity, carboxyl group as acceptor	GO:0006560//proline metabolic process;GO:0006796//phosphate-containing compound metabolic process
ncbi_2683112	6573	1344	6094	1212	942	1078	117.74	47.8	101.33	33	33.38	29.49	88.9567	31.9567	-1.47699	0.000365494	0.00584108	ILV1	threonine dehydratase [Magnaporthe oryzae 70-15]	Metabolism;Metabolism;Metabolism;Metabolism;Metabolism;Metabolism;Metabolism	Global and overview maps;Global and overview maps;Global and overview maps;Global and overview maps;Global and overview maps;Amino acid metabolism;Amino acid metabolism	ko01100//Metabolic pathways;ko01110//Biosynthesis of secondary metabolites;ko01130//Biosynthesis of antibiotics;ko01230//Biosynthesis of amino acids;ko01200//Carbon metabolism;ko00260//Glycine, serine and threonine metabolism;ko00290//Valine, leucine and isoleucine biosynthesis	K01754;K01754;K01754;K01754;K01754;K01754;K01754	GO:0044424//intracellular part	GO:0003824//catalytic activity;GO:0043168//anion binding	GO:0006549//isoleucine metabolic process;GO:0006566//threonine metabolic process;GO:0008652//cellular amino acid biosynthetic process
ncbi_12984803	2	0	10	21	14	24	0.1	0	0.47	1.62	1.41	1.86	0.19	1.63	3.1008	0.000367756	0.00585799	--	hypothetical protein MGG_17930 [Magnaporthe oryzae 70-15]	-	-	-	-	-	-	-
ncbi_2684019	4212	838	4190	810	534	769	84.04	33.2	77.61	24.56	21.08	23.43	64.95	23.0233	-1.49623	0.000374729	0.00593424	gus1	glutamyl-tRNA synthetase [Magnaporthe oryzae 70-15]	Metabolism;Metabolism;Genetic Information Processing;Metabolism	Global and overview maps;Global and overview maps;Translation;Metabolism of cofactors and vitamins	ko01100//Metabolic pathways;ko01110//Biosynthesis of secondary metabolites;ko00970//Aminoacyl-tRNA biosynthesis;ko00860//Porphyrin and chlorophyll metabolism	K01885;K01885;K01885;K01885	GO:0043231//intracellular membrane-bounded organelle;GO:0043234//protein complex;GO:0044444//cytoplasmic part	GO:0004812//aminoacyl-tRNA ligase activity;GO:0032550//purine ribonucleoside binding	GO:0006418//tRNA aminoacylation for protein translation
ncbi_2674919	525	108	488	57	39	94	17.46	7.13	15.06	2.88	2.57	4.77	13.2167	3.40667	-1.95593	0.000376131	0.00594648	pepA	aspartic endopeptidase [Magnaporthe oryzae 70-15]	-	-	-	-	-	-	GO:0019538//protein metabolic process
ncbi_2682860	3692	911	3898	837	558	853	39.94	19.57	39.14	13.76	11.94	14.09	32.8833	13.2633	-1.30991	0.00038486	0.00606629	--	5-methylcytosine G/T mismatch-specific DNA glycosylase [Colletotrichum tofieldiae]	-	-	-	-	-	-	-
MSTRG.2181	12	4	16	38	16	20	0.37	0.25	0.46	1.8	0.99	0.95	0.36	1.24667	1.79201	0.000385568	0.00606838	--	-	-	-	-	-	-	-	-
ncbi_2675925	712	165	683	135	98	122	43.52	20.03	38.76	12.54	11.85	11.39	34.1033	11.9267	-1.51572	0.000386934	0.0060808	--	hypothetical protein MGG_05692 [Magnaporthe oryzae 70-15]	-	-	-	-	-	-	-
ncbi_12984345	66	29	88	8	5	2	3.51	3.06	4.34	0.65	0.53	0.16	3.63667	0.446667	-3.02535	0.000390032	0.00612037	--	Rhodopsin kinase [Madurella mycetomatis]	-	-	-	-	-	-	-
ncbi_2679218	1787	553	1900	481	338	471	14.96	9.19	14.76	6.12	5.6	6.02	12.97	5.91333	-1.13313	0.000390918	0.00612425	--	Kyphoscoliosis peptidase [Valsa mali var. pyri] [Valsa mali]	-	-	-	-	-	-	-
ncbi_2679139	561	129	553	105	76	78	15.47	7.06	14.16	4.4	4.15	3.28	12.23	3.94333	-1.63294	0.000391441	0.00612425	met-6	folylpolyglutamate synthase [Magnaporthe oryzae Y34]	Metabolism;Metabolism	Global and overview maps;Metabolism of cofactors and vitamins	ko01100//Metabolic pathways;ko00790//Folate biosynthesis	K01930;K01930	-	GO:0016881//acid-amino acid ligase activity;GO:0032550//purine ribonucleoside binding	GO:0009396//folic acid-containing compound biosynthetic process
ncbi_12987186	101	44	94	12	8	13	8.37	7.24	7.23	1.51	1.31	1.65	7.61333	1.49	-2.35322	0.000392156	0.00612635	--	hypothetical protein MGG_15569 [Magnaporthe oryzae 70-15]	-	-	-	-	-	-	-
ncbi_12986039	24	7	50	0	0	0	0.84	0.48	1.61	0	0	0	0.976667	0.001	-9.93172	0.000395044	0.00616234	--	membrane primary amine oxidase [Fusarium langsethiae]	-	-	-	-	-	-	-
ncbi_5049117	1114	429	1093	335	152	250	25.16	19.24	22.92	11.5	6.79	8.62	22.44	8.97	-1.32289	0.000398869	0.00620021	MEP	extracellular elastinolytic metalloproteinase [Magnaporthe oryzae 70-15]	-	-	-	-	GO:0044421//extracellular region part	GO:0046914//transition metal ion binding;GO:0070011//peptidase activity, acting on L-amino acid peptides	GO:0019538//protein metabolic process
ncbi_2682300	277	112	344	35	35	66	8.45	6.79	9.75	1.62	2.11	3.08	8.33	2.27	-1.87562	0.000399236	0.00620021	OCH1	initiation-specific alpha-1,6-mannosyltransferase [Magnaporthe oryzae 70-15]	-	-	-	-	-	GO:0016740//transferase activity	-
ncbi_2681069	432	53	449	60	15	22	16.64	4.05	16.05	3.51	1.14	1.29	12.2467	1.98	-2.62882	0.000403411	0.00625583	ftrA	plasma membrane iron permease [Magnaporthe oryzae 70-15]	-	-	-	-	GO:0043231//intracellular membrane-bounded organelle;GO:0043234//protein complex	-	GO:0034755//iron ion transmembrane transport
ncbi_2683515	3826	822	4246	810	554	695	91.1	38.86	93.85	29.31	26.1	25.27	74.6033	26.8933	-1.47199	0.000404713	0.00626681	radE	major facilitator superfamily transporter [Diaporthe helianthi]	-	-	-	-	-	-	GO:0044763//single-organism cellular process
ncbi_2679164	764	385	915	192	160	191	34.19	34.21	38.01	13.06	14.17	13.05	35.47	13.4267	-1.4015	0.000406641	0.00627136	pho2B	serine/threonine-protein phosphatase [Magnaporthe oryzae 70-15]	-	-	-	-	GO:0043234//protein complex	GO:0003824//catalytic activity	GO:0006073//cellular glucan metabolic process;GO:0006796//phosphate-containing compound metabolic process;GO:0010974//negative regulation of barrier septum assembly;GO:0061492//asymmetric protein localization to old or new spindle pole body
MSTRG.9623	3	0	4	10	12	18	0.33	0	0.4	1.65	2.58	2.98	0.243333	2.40333	3.30403	0.000407322	0.00627136	--	-	-	-	-	-	-	-	-
ncbi_2676614	16646	4414	16780	3856	2808	4152	157.53	82.94	147.42	55.46	52.58	60	129.297	56.0133	-1.20684	0.000407596	0.00627136	sal3	importin subunit beta-3 [Magnaporthe oryzae 70-15]	-	-	-	-	GO:0012505//endomembrane system;GO:0031090//organelle membrane;GO:0044444//cytoplasmic part	GO:0005048//signal sequence binding;GO:0017016//Ras GTPase binding;GO:0022892//substrate-specific transporter activity	GO:0006405//RNA export from nucleus;GO:0006886//intracellular protein transport;GO:0007346//regulation of mitotic cell cycle;GO:1903320//regulation of protein modification by small protein conjugation or removal
ncbi_2684843	1581	447	1710	425	270	372	47.22	26.51	47.41	19.29	15.95	16.97	40.38	17.4033	-1.21428	0.000407904	0.00627136	VPS24	charged multivesicular body protein 3 [Magnaporthe oryzae 70-15]	Cellular Processes	Transport and catabolism	ko04144//Endocytosis	K12193	GO:0044424//intracellular part	-	GO:0006511//ubiquitin-dependent protein catabolic process;GO:0006623//protein targeting to vacuole;GO:0051668//localization within membrane
ncbi_2676627	773	179	739	142	94	153	19.68	9.06	17.46	5.49	4.75	5.93	15.4	5.39	-1.51457	0.00040798	0.00627136	--	hypothetical protein MGG_03642 [Magnaporthe oryzae 70-15]	-	-	-	-	-	-	-
ncbi_2679154	3535	166	3775	255	193	217	85.93	8.01	85.18	9.42	9.28	8.06	59.7067	8.92	-2.74278	0.000409099	0.0062794	caf5	benomyl/methotrexate resistance protein [Magnaporthe oryzae 70-15]	-	-	-	-	GO:0031224//intrinsic component of membrane	-	GO:0015893//drug transport;GO:0044763//single-organism cellular process
ncbi_2685109	8744	1170	9137	1404	812	1015	304.15	80.8	295.04	74.23	55.88	53.92	226.663	61.3433	-1.88557	0.000412873	0.00632812	CAM1	elongation factor 1-gamma [Magnaporthe oryzae 70-15]	-	-	-	-	-	-	GO:0007275//multicellular organism development;GO:0010467//gene expression;GO:0034645//cellular macromolecule biosynthetic process
ncbi_2683581	8229	1972	8704	1748	1327	1804	76.05	36.19	74.68	24.56	24.26	25.46	62.3067	24.76	-1.33138	0.000414181	0.00633895	kha1	potassium:hydrogen antiporter [Magnaporthe oryzae 70-15]	-	-	-	-	GO:0031224//intrinsic component of membrane	GO:0015078//hydrogen ion transmembrane transporter activity	GO:0015992//proton transport;GO:0044763//single-organism cellular process
ncbi_2675840	546	470	453	909	651	790	18.59	31.77	14.32	47.03	43.85	41.07	21.56	43.9833	1.0286	0.000418214	0.00638992	--	chitin binding protein 1 [Magnaporthe oryzae]	-	-	-	-	-	GO:0097367//carbohydrate derivative binding	-
ncbi_2684156	3153	541	3772	605	342	463	205.89	70.14	228.65	60.05	44.18	46.17	168.227	50.1333	-1.74656	0.000430511	0.00655085	--	hypothetical protein MGG_05819 [Magnaporthe oryzae 70-15]	-	-	-	-	-	-	-
ncbi_2681046	1	2	1	8	30	8	0.03	0.1	0.02	0.31	1.52	0.31	0.05	0.713333	3.83458	0.000436649	0.00663467	At4g34880	glutamyl-tRNA(Gln) amidotransferase subunit A [Magnaporthe oryzae 70-15]	Metabolism;Metabolism;Metabolism	Amino acid metabolism;Amino acid metabolism;Amino acid metabolism	ko00330//Arginine and proline metabolism;ko00380//Tryptophan metabolism;ko00360//Phenylalanine metabolism	K01426;K01426;K01426	-	GO:0016879//ligase activity, forming carbon-nitrogen bonds	-
ncbi_5048773	19	1	25	30	26	47	1.02	0.11	1.25	2.46	2.77	3.87	0.793333	3.03333	1.9349	0.000441532	0.00669922	--	hypothetical protein MGG_14326 [Magnaporthe oryzae 70-15]	-	-	-	-	-	-	-
MSTRG.871	0	0	0	14	7	4	0	0	0	2.08	1.26	0.56	0.001	1.3	10.3443	0.00045305	0.0068641	--	-	-	-	-	-	-	-	-
ncbi_2675196	5489	1222	5347	1060	735	1195	115.85	51.21	104.76	34	30.69	38.52	90.6067	34.4033	-1.39707	0.000455311	0.00688845	cct8	T-complex protein 1 [Magnaporthe oryzae 70-15]	-	-	-	-	GO:0043234//protein complex;GO:0044444//cytoplasmic part	GO:0005515//protein binding;GO:0032550//purine ribonucleoside binding	GO:0044267//cellular protein metabolic process
ncbi_2677654	4044	896	4116	869	524	855	34.48	15.17	32.58	11.26	8.84	11.13	27.41	10.41	-1.39673	0.000463946	0.00699901	sir1	sulfite reductase [Magnaporthe oryzae 70-15]	Metabolism;Metabolism	Global and overview maps;Energy metabolism	ko01100//Metabolic pathways;ko00920//Sulfur metabolism	K00381;K00381	GO:0043234//protein complex;GO:0044444//cytoplasmic part	GO:0016668//oxidoreductase activity, acting on a sulfur group of donors, NAD(P) as acceptor;GO:0032553//ribonucleotide binding;GO:0046906//tetrapyrrole binding;GO:0046914//transition metal ion binding;GO:0051536//iron-sulfur cluster binding	GO:0000096//sulfur amino acid metabolic process;GO:0071555//cell wall organization
ncbi_2677688	1264	385	1301	306	209	335	18.42	11.14	17.6	6.78	6.03	7.46	15.72	6.75667	-1.21822	0.000465939	0.00701904	DBP10	ATP-dependent RNA helicase DBP10 [Magnaporthe oryzae 70-15]	-	-	-	-	GO:0030684//preribosome;GO:0043231//intracellular membrane-bounded organelle;GO:0043232//intracellular non-membrane-bounded organelle	GO:0003676//nucleic acid binding;GO:0017111//nucleoside-triphosphatase activity;GO:0032550//purine ribonucleoside binding	GO:0000460//maturation of 5.8S rRNA;GO:0000470//maturation of LSU-rRNA;GO:0022618//ribonucleoprotein complex assembly
ncbi_12986587	2793	517	2705	464	318	505	62.4	22.93	56.1	15.76	14.06	17.22	47.1433	15.68	-1.58813	0.000467317	0.00702975	argx	argininosuccinate lyase [Magnaporthe oryzae 70-15]	Metabolism;Metabolism;Metabolism;Metabolism;Metabolism;Metabolism	Global and overview maps;Global and overview maps;Global and overview maps;Global and overview maps;Amino acid metabolism;Amino acid metabolism	ko01100//Metabolic pathways;ko01110//Biosynthesis of secondary metabolites;ko01130//Biosynthesis of antibiotics;ko01230//Biosynthesis of amino acids;ko00250//Alanine, aspartate and glutamate metabolism;ko00220//Arginine biosynthesis	K01755;K01755;K01755;K01755;K01755;K01755	GO:0044444//cytoplasmic part	GO:0016842//amidine-lyase activity	GO:0006526//arginine biosynthetic process;GO:0007275//multicellular organism development
ncbi_2683770	1495	641	1763	502	218	383	33.42	28.45	36.58	17.06	9.64	13.07	32.8167	13.2567	-1.30771	0.000478622	0.00716914	SPAC1039.04	Major facilitator superfamily transporter [Colletotrichum higginsianum IMI 349063]	-	-	-	-	GO:0031224//intrinsic component of membrane	-	GO:0044763//single-organism cellular process
ncbi_2683225	1510	228	1506	190	171	187	33.89	10.16	31.38	6.48	7.59	6.41	25.1433	6.82667	-1.88092	0.000487761	0.00728426	--	hypothetical protein MGG_07329 [Magnaporthe oryzae 70-15]	-	-	-	-	-	-	-
ncbi_2682834	1180	352	1150	322	145	259	14.46	8.56	13.08	6	3.51	4.85	12.0333	4.78667	-1.32994	0.000488381	0.00728426	prtP	minor extracellular protease vpr [Magnaporthe oryzae 70-15]	-	-	-	-	GO:0030312//external encapsulating structure	GO:0070011//peptidase activity, acting on L-amino acid peptides	GO:0019538//protein metabolic process
MSTRG.9825	7	0	13	33	20	16	0.43	0	0.73	3.07	2.41	1.47	0.386667	2.31667	2.58289	0.000492816	0.00732968	--	-	-	-	-	-	-	-	-
ncbi_2679473	21301	3288	25940	3519	2505	3006	553.68	169.69	625.94	139.03	128.82	119.32	449.77	129.057	-1.80118	0.00049742	0.00737734	inhA	DJ-1/PfpI family protein [Magnaporthe oryzae 70-15]	-	-	-	-	-	-	-
ncbi_2683192	7704	2364	8151	2220	1588	1891	111.79	68.1	109.79	48.97	45.6	41.91	96.56	45.4933	-1.08577	0.000504288	0.00745823	SPAPB1E7.08c	membrane transporter [Magnaporthe oryzae 70-15]	-	-	-	-	GO:0031224//intrinsic component of membrane	-	GO:0044763//single-organism cellular process
ncbi_2685077	2628	602	2656	581	407	449	56.18	25.55	52.71	18.88	17.21	14.66	44.8133	16.9167	-1.40548	0.000506025	0.00746298	SRP72	signal recognition particle protein [Neurospora crassa OR74A]	Genetic Information Processing	Folding, sorting and degradation	ko03060//Protein export	K03108	GO:0043231//intracellular membrane-bounded organelle;GO:0048500//signal recognition particle	GO:0003723//RNA binding	GO:0006613//cotranslational protein targeting to membrane
ncbi_2679333	5699	2306	6562	1908	1255	1770	115.64	92.9	123.6	58.84	50.38	54.85	110.713	54.69	-1.01748	0.000510669	0.00752096	rhp23	UV excision repair protein Rad23 [Magnaporthe oryzae 70-15]	Genetic Information Processing;Genetic Information Processing	Folding, sorting and degradation;Replication and repair	ko04141//Protein processing in endoplasmic reticulum;ko03420//Nucleotide excision repair	K10839;K10839	GO:0012505//endomembrane system;GO:0043231//intracellular membrane-bounded organelle;GO:0043234//protein complex;GO:0044444//cytoplasmic part	GO:0003677//DNA binding;GO:0032182//ubiquitin-like protein binding	GO:0006281//DNA repair;GO:0009895//negative regulation of catabolic process;GO:0032446//protein modification by small protein conjugation;GO:0043161//proteasome-mediated ubiquitin-dependent protein catabolic process
ncbi_2680235	4911	1668	5629	1508	966	1514	63.2	42.62	67.25	29.5	24.59	29.75	57.69	27.9467	-1.04565	0.000520475	0.00764403	--	hypothetical protein MGG_11761 [Magnaporthe oryzae 70-15]	-	-	-	-	-	-	-
ncbi_2683412	53	38	40	161	40	93	2.6	3.7	1.82	12	3.88	6.96	2.70667	7.61333	1.49201	0.000528338	0.00774871	--	hypothetical protein MGG_07492 [Magnaporthe oryzae 70-15]	-	-	-	-	-	-	-
ncbi_2682933	16024	4240	16019	3901	2927	3644	563.74	296.18	523.17	208.6	203.73	195.78	461.03	202.703	-1.18549	0.000529262	0.00775107	rpl-5	60S ribosomal protein L5 [Magnaporthe oryzae 70-15]	Genetic Information Processing	Translation	ko03010//Ribosome	K02932	GO:0015934//large ribosomal subunit	GO:0003824//catalytic activity;GO:0005198//structural molecule activity;GO:0019843//rRNA binding	GO:0007275//multicellular organism development;GO:0010467//gene expression
ncbi_2681991	3125	809	3274	740	552	670	72.06	37.04	70.08	25.94	25.18	23.59	59.7267	24.9033	-1.26204	0.000529969	0.00775107	CYS3	cystathionine-gamma-lyase [Magnaporthe oryzae 70-15]	Metabolism;Metabolism;Metabolism;Metabolism;Metabolism;Metabolism	Global and overview maps;Global and overview maps;Global and overview maps;Amino acid metabolism;Amino acid metabolism;Metabolism of other amino acids	ko01100//Metabolic pathways;ko01130//Biosynthesis of antibiotics;ko01230//Biosynthesis of amino acids;ko00260//Glycine, serine and threonine metabolism;ko00270//Cysteine and methionine metabolism;ko00450//Selenocompound metabolism	K01758;K01758;K01758;K01758;K01758;K01758	-	GO:0005515//protein binding;GO:0016846//carbon-sulfur lyase activity;GO:0043168//anion binding	GO:0019344//cysteine biosynthetic process
ncbi_5050180	2058	434	1889	398	231	409	26.26	11	22.38	7.72	5.83	7.97	19.88	7.17333	-1.4706	0.000532867	0.00778267	Khsrp	far upstream element-binding protein 2 [Diaporthe helianthi]	-	-	-	-	-	GO:0003676//nucleic acid binding	-
ncbi_2677245	5071	1046	5566	1077	705	920	59.08	24.2	60.2	19.07	16.25	16.37	47.8267	17.23	-1.47289	0.000535053	0.00779301	CSE1	importin alpha re-exporter [Magnaporthe oryzae 70-15]	-	-	-	-	GO:0031090//organelle membrane	GO:0005049//nuclear export signal receptor activity;GO:0017016//Ras GTPase binding	GO:0006886//intracellular protein transport
MSTRG.10258	0	0	0	10	2	16	0	0	0	1.74	0.45	2.8	0.001	1.66333	10.6999	0.000548431	0.00795468	--	hypothetical protein OOU_Y34scaffold00788g1 [Magnaporthe oryzae Y34]	-	-	-	-	-	-	-
ncbi_2676263	41	17	35	47	30	57	0.6	0.49	0.47	1.04	0.86	1.26	0.52	1.05333	1.01838	0.000549972	0.00795468	isp4	oligopeptide transporter 2 [Magnaporthe oryzae 70-15]	-	-	-	-	-	-	GO:0007275//multicellular organism development;GO:0044763//single-organism cellular process
ncbi_5049504	1112	244	1250	151	170	179	10.62	4.63	11.09	2.19	3.21	2.61	8.78	2.67	-1.71738	0.000550127	0.00795468	SGT1	lanosterol synthase [Magnaporthe oryzae Y34]	-	-	-	-	GO:0044444//cytoplasmic part	GO:0005515//protein binding	GO:0019935//cyclic-nucleotide-mediated signaling;GO:0043623//cellular protein complex assembly;GO:0045013//carbon catabolite repression of transcription;GO:0045762//positive regulation of adenylate cyclase activity;GO:0071554//cell wall organization or biogenesis;GO:0090529//cell septum assembly
ncbi_2676217	3064	905	3218	899	506	797	26.67	15.64	26	11.89	8.71	10.59	22.77	10.3967	-1.13101	0.00055068	0.00795468	sla1	cytoskeleton assembly control protein SLA1p [Magnaporthe oryzae 70-15]	-	-	-	-	GO:0044430//cytoskeletal part;GO:0044444//cytoplasmic part;GO:0046930//pore complex;GO:0060187//cell pole	GO:0032182//ubiquitin-like protein binding	GO:0008154//actin polymerization or depolymerization;GO:0016192//vesicle-mediated transport
ncbi_2680050	2	0	3	27	21	2	0.06	0	0.08	1.16	1.17	0.09	0.0466667	0.806667	4.11151	0.000551671	0.00795592	YIL166C	MFS transporter [Magnaporthe oryzae 70-15]	-	-	-	-	-	-	-
ncbi_2676947	3101	303	3603	294	308	224	45.88	8.9	49.48	6.61	9.02	5.06	34.7533	6.89667	-2.33318	0.000557838	0.00802058	ekc1	extragenic suppressor of kinetochore protein 1 [Magnaporthe oryzae Y34]	-	-	-	-	GO:0005720//nuclear heterochromatin;GO:0044444//cytoplasmic part	-	GO:0007088//regulation of mitotic nuclear division
ncbi_2675581	1783	647	1937	568	361	509	18.45	13.29	18.61	8.93	7.39	8.04	16.7833	8.12	-1.04748	0.000558284	0.00802058	--	hydrolase [Magnaporthe oryzae 70-15]	-	-	-	-	-	GO:0003824//catalytic activity	-
ncbi_2677799	1920	778	1956	459	396	504	18.15	14.6	17.16	6.59	7.4	7.27	16.6367	7.08667	-1.23119	0.000563311	0.00806122	--	Tip elongation protein 1 [Madurella mycetomatis]	-	-	-	-	GO:0000777//condensed chromosome kinetochore;GO:0005815//microtubule organizing center;GO:0005819//spindle;GO:0005874//microtubule;GO:0030427//site of polarized growth;GO:0044448//cell cortex part;GO:0060187//cell pole	GO:0015631//tubulin binding;GO:0046983//protein dimerization activity	GO:0000741//karyogamy;GO:0000747//conjugation with cellular fusion;GO:0008104//protein localization;GO:0022413//reproductive process in single-celled organism;GO:0031111//negative regulation of microtubule polymerization or depolymerization;GO:0051518//positive regulation of bipolar cell growth
ncbi_12987389	9236	437	8596	622	552	584	446.74	41.97	385.98	45.73	52.82	43.14	291.563	47.23	-2.62603	0.000564009	0.00806122	--	hypothetical protein MGCH7_ch7g1092 [Magnaporthe oryzae 70-15]	-	-	-	-	-	-	-
ncbi_2683566	115	82	136	6	14	18	1.91	2.71	2.1	0.15	0.46	0.46	2.24	0.356667	-2.65085	0.000564935	0.00806122	aguA	alpha-glucuronidase [Magnaporthe oryzae 70-15]	-	-	-	-	-	GO:0016798//hydrolase activity, acting on glycosyl bonds	GO:0005975//carbohydrate metabolic process
ncbi_2678697	116	207	160	34	12	15	1.53	5.42	1.96	0.68	0.31	0.3	2.97	0.43	-2.78805	0.000572244	0.00814092	vpr	minor extracellular protease vpr [Magnaporthe oryzae 70-15]	-	-	-	-	-	GO:0004175//endopeptidase activity	GO:0019538//protein metabolic process
MSTRG.5935	4	3	6	43	3	31	0.28	0.41	0.38	4.5	0.41	3.26	0.356667	2.72333	2.93273	0.000572837	0.00814092	--	-	-	-	-	-	-	-	-
ncbi_2679451	5566	1383	5979	1208	996	1063	103.89	51.27	103.6	34.27	36.79	30.3	86.2533	33.7867	-1.35213	0.000578987	0.00820621	MGG_01595	eukaryotic translation initiation factor 3 subunit M [Magnaporthe oryzae 70-15]	-	-	-	-	GO:0043231//intracellular membrane-bounded organelle;GO:0043234//protein complex;GO:0070993//translation preinitiation complex	GO:0008135//translation factor activity, RNA binding	GO:0006413//translational initiation;GO:0006417//regulation of translation
ncbi_2679556	3453	1263	3424	893	660	1007	196.32	142.58	180.72	77.17	74.24	87.43	173.207	79.6133	-1.12141	0.000584083	0.00825772	--	DUF1909-domain-containing protein [Tilletiaria anomala UBC 951]	-	-	-	-	-	-	-
ncbi_2678952	14316	1079	13690	1686	849	1174	226	33.82	200.63	40.45	26.52	28.3	153.483	31.7567	-2.27295	0.000584188	0.00825772	TPS3	glycosyltransferase family 20, partial [Colletotrichum incanum]	Metabolism;Metabolism	Global and overview maps;Carbohydrate metabolism	ko01100//Metabolic pathways;ko00500//Starch and sucrose metabolism	K22337;K22337	-	GO:0003824//catalytic activity	GO:0005991//trehalose metabolic process
ncbi_2677456	1126	283	1165	286	139	222	19.65	9.8	18.87	7.58	4.8	5.92	16.1067	6.1	-1.40078	0.000593005	0.00833968	ptc4	protein phosphatase 1K [Magnaporthe oryzae 70-15]	Cellular Processes	Transport and catabolism	ko04139//Mitophagy - yeast	K19708	GO:0031970//organelle envelope lumen;GO:0044429//mitochondrial part	GO:0004722//protein serine/threonine phosphatase activity;GO:0043169//cation binding	GO:0006464//cellular protein modification process;GO:0006914//autophagy;GO:0009893//positive regulation of metabolic process;GO:0010638//positive regulation of organelle organization;GO:0032889//regulation of vacuole fusion, non-autophagic
ncbi_2680699	919	297	817	213	134	227	19.41	12.45	16.01	6.84	5.6	7.32	15.9567	6.58667	-1.27654	0.000597369	0.00838192	yvh1	tyrosine-protein phosphatase YVH1 [Magnaporthe oryzae 70-15]	-	-	-	-	GO:0030684//preribosome;GO:0043231//intracellular membrane-bounded organelle;GO:0044444//cytoplasmic part	GO:0004721//phosphoprotein phosphatase activity;GO:0043169//cation binding	GO:0000280//nuclear division;GO:0003006//developmental process involved in reproduction;GO:0006470//protein dephosphorylation;GO:0019935//cyclic-nucleotide-mediated signaling
ncbi_2676578	196	222	207	433	297	424	3.79	8.53	3.72	12.74	11.38	12.54	5.34667	12.22	1.19253	0.000597743	0.00838192	Slc6a5	alpha-mannosidase [Magnaporthe oryzae Y34]	-	-	-	-	GO:0031224//intrinsic component of membrane	GO:0015291//secondary active transmembrane transporter activity	GO:0044763//single-organism cellular process;GO:0044765//single-organism transport
ncbi_2677620	4718	1345	4668	1313	855	1189	166.12	94.03	152.58	70.27	59.56	63.93	137.577	64.5867	-1.09093	0.000599674	0.00838669	SPAC1687.19c	queuine tRNA-ribosyltransferase [Magnaporthe oryzae 70-15]	-	-	-	-	GO:0043231//intracellular membrane-bounded organelle;GO:0044444//cytoplasmic part	GO:0016763//transferase activity, transferring pentosyl groups	GO:0008616//queuosine biosynthetic process
ncbi_5050072	54	20	67	160	24	86	2.73	2.01	3.14	12.29	2.4	6.64	2.62667	7.11	1.43662	0.000606228	0.00846712	--	hypothetical protein MGG_13654 [Magnaporthe oryzae 70-15]	-	-	-	-	-	-	-
ncbi_2684972	5563	2179	5986	1789	1189	1708	80.76	62.79	80.66	39.46	34.13	37.87	74.7367	37.1533	-1.00832	0.00061676	0.0085963	MIMI_L728	hypothetical protein MGG_06799 [Magnaporthe oryzae 70-15]	-	-	-	-	-	-	-
ncbi_2677297	819	298	888	251	145	209	22.7	16.39	22.84	10.58	7.92	8.84	20.6433	9.11333	-1.17963	0.000617814	0.0085963	TSR4	programmed cell death protein 2 [Microdochium bolleyi]	-	-	-	-	GO:0043231//intracellular membrane-bounded organelle;GO:0043232//intracellular non-membrane-bounded organelle;GO:0044444//cytoplasmic part	-	GO:0006364//rRNA processing;GO:0007275//multicellular organism development
ncbi_5050385	37	47	58	117	77	90	1.22	3.08	1.78	5.88	5.03	4.54	2.02667	5.15	1.34546	0.000620922	0.00862665	--	alpha-ketoglutarate-dependent taurine dioxygenase [Magnaporthe oryzae 70-15]	-	-	-	-	-	GO:0016491//oxidoreductase activity	GO:0044710//single-organism metabolic process
ncbi_2680823	1023	396	1080	210	145	298	17.09	13.13	16.75	5.33	4.79	7.6	15.6567	5.90667	-1.40636	0.000628064	0.00871438	yfkN	flagellar associated protein [Magnaporthe oryzae 70-15]	-	-	-	-	GO:0005929//cilium	GO:0003824//catalytic activity	GO:0009117//nucleotide metabolic process
ncbi_12985124	11411	9355	15222	3146	2386	3452	152.73	248.6	189.13	64	63.18	70.56	196.82	65.9133	-1.57823	0.00063571	0.00880406	--	BTB/POZ-like protein [Colletotrichum tofieldiae]	-	-	-	-	-	-	-
ncbi_12984857	5	0	4	28	16	6	0.39	0	0.29	3.32	2.47	0.71	0.226667	2.16667	3.25683	0.000636197	0.00880406	--	hypothetical protein MGG_17972 [Magnaporthe oryzae 70-15]	-	-	-	-	-	-	-
ncbi_2678769	495	16	503	21	23	10	12.04	0.77	11.36	0.78	1.11	0.37	8.05667	0.753333	-3.41882	0.000640341	0.0088498	fsdH	cytochrome P450 52A13 [Magnaporthe oryzae 70-15]	-	-	-	-	-	GO:0004497//monooxygenase activity;GO:0046906//tetrapyrrole binding;GO:0046914//transition metal ion binding	GO:0044710//single-organism metabolic process
ncbi_2679111	3825	1086	4021	1072	639	1001	117.41	66.19	114.58	50.01	38.81	46.92	99.3933	45.2467	-1.13534	0.000642041	0.00886158	pmm1	phosphomannomutase [Magnaporthe oryzae 70-15]	Metabolism;Metabolism;Metabolism;Metabolism;Metabolism	Global and overview maps;Global and overview maps;Global and overview maps;Carbohydrate metabolism;Carbohydrate metabolism	ko01100//Metabolic pathways;ko01110//Biosynthesis of secondary metabolites;ko01130//Biosynthesis of antibiotics;ko00520//Amino sugar and nucleotide sugar metabolism;ko00051//Fructose and mannose metabolism	K17497;K17497;K17497;K17497;K17497	GO:0043231//intracellular membrane-bounded organelle;GO:0044444//cytoplasmic part	GO:0016868//intramolecular transferase activity, phosphotransferases	GO:0006013//mannose metabolic process;GO:0006605//protein targeting;GO:0009226//nucleotide-sugar biosynthetic process;GO:0016482//cytoplasmic transport;GO:0044802//single-organism membrane organization
ncbi_5050233	372	137	403	69	65	83	19.36	14.16	19.47	5.46	6.69	6.6	17.6633	6.25	-1.49883	0.000642874	0.00886158	--	hypothetical protein MGG_14798 [Magnaporthe oryzae 70-15]	-	-	-	-	-	-	-
ncbi_2675366	1252	154	1222	138	87	174	21.46	5.24	19.45	3.6	2.95	4.56	15.3833	3.70333	-2.05447	0.000645104	0.00887301	NAA15	NMDA receptor-regulated protein 1 [Magnaporthe oryzae 70-15]	-	-	-	-	GO:0005840//ribosome;GO:0031414//N-terminal protein acetyltransferase complex;GO:0043231//intracellular membrane-bounded organelle	GO:0008047//enzyme activator activity	GO:1901985//positive regulation of protein acetylation
ncbi_2684048	71	2	72	91	63	130	2.83	0.16	2.66	5.51	4.97	7.91	1.88333	6.13	1.7026	0.000649945	0.00892355	--	Pathogen-related protein [Colletotrichum chlorophyti]	-	-	-	-	-	-	-
MSTRG.5582	2	0	2	8	15	9	0.16	0	0.15	0.99	2.41	1.12	0.103333	1.50667	3.86598	0.000650755	0.00892355	--	-	-	-	-	-	-	-	-
ncbi_5050934	3656	880	3771	916	528	790	28.52	13.63	27.31	10.86	8.15	9.41	23.1533	9.47333	-1.28928	0.000657127	0.00898755	GBF1	pattern formation protein EMB30 [Magnaporthe oryzae 70-15]	Cellular Processes	Transport and catabolism	ko04144//Endocytosis	K18443	GO:0044444//cytoplasmic part	-	GO:0006886//intracellular protein transport;GO:0043087//regulation of GTPase activity
ncbi_12986770	1277	273	1266	176	112	274	20.88	8.86	19.21	4.37	3.62	6.84	16.3167	4.94333	-1.72279	0.000659309	0.00900572	mug157	DUF1237 domain-containing protein [Magnaporthe oryzae Y34]	-	-	-	-	-	-	-
ncbi_2684161	3164	941	3180	850	619	675	66.65	39.36	62.18	27.21	25.8	21.71	56.0633	24.9067	-1.17053	0.000660591	0.00901156	gabD	potassium-activated aldehyde dehydrogenase [Magnaporthe oryzae 70-15]	-	-	-	-	-	GO:0016903//oxidoreductase activity, acting on the aldehyde or oxo group of donors	GO:0044710//single-organism metabolic process
ncbi_12986679	9	0	4	15	24	15	0.38	0	0.16	0.97	2.02	0.97	0.18	1.32	2.87447	0.000665567	0.00906393	--	hypothetical protein MGG_15884 [Magnaporthe oryzae 70-15]	-	-	-	-	-	-	-
ncbi_2680693	560	89	534	35	38	85	21.98	6.94	19.46	2.09	2.95	5.09	16.1267	3.37667	-2.25578	0.00066615	0.00906393	--	dicarboxylic amino acid permease [Magnaporthe oryzae Y34]	-	-	-	-	-	-	-
ncbi_2680876	4196	357	4100	429	342	343	120.96	20.43	109.72	18.8	19.51	15.1	83.7033	17.8033	-2.23314	0.000674899	0.00915935	SPBC1703.13c	mitochondrial phosphate carrier protein 2 [Magnaporthe oryzae 70-15]	-	-	-	-	GO:0031224//intrinsic component of membrane;GO:0043231//intracellular membrane-bounded organelle	GO:0005375//copper ion transmembrane transporter activity	GO:0006817//phosphate ion transport;GO:0006825//copper ion transport;GO:0007275//multicellular organism development;GO:0046916//cellular transition metal ion homeostasis
ncbi_5051759	1394	371	1571	333	249	279	41.81	22.09	43.74	15.18	14.77	12.78	35.88	14.2433	-1.33289	0.000677293	0.00918001	spe2	adenosylmethionine decarboxylase [Magnaporthe oryzae 70-15]	Metabolism;Metabolism;Metabolism	Global and overview maps;Amino acid metabolism;Amino acid metabolism	ko01100//Metabolic pathways;ko00270//Cysteine and methionine metabolism;ko00330//Arginine and proline metabolism	K01611;K01611;K01611	GO:0043231//intracellular membrane-bounded organelle;GO:0044444//cytoplasmic part	-	GO:0006596//polyamine biosynthetic process;GO:0009108//coenzyme biosynthetic process
MSTRG.7969	11	6	16	14	33	35	0.65	0.7	0.87	1.25	3.84	3.14	0.74	2.74333	1.89033	0.000683142	0.0092474	--	-	-	-	-	-	-	-	-
ncbi_2678382	24	16	32	52	23	49	0.56	0.74	0.69	1.84	1.06	1.74	0.663333	1.54667	1.22136	0.000684872	0.00925894	CIS3	covalently-linked cell wall protein [Magnaporthe oryzae Y34]	-	-	-	-	GO:0005618//cell wall;GO:0005933//cellular bud;GO:0016020//membrane;GO:0043231//intracellular membrane-bounded organelle	GO:0005198//structural molecule activity	-
ncbi_2680546	22178	6017	23678	6212	3878	5563	370.04	199.33	366.75	157.53	128.01	141.74	312.04	142.427	-1.13151	0.000695052	0.00938454	--	rna polymerase rpb1 c-terminal repeat domain-containing protein [Diplodia corticola]	-	-	-	-	-	-	-
ncbi_5049033	37	5	35	79	15	68	2.3	0.62	2.02	7.47	1.85	6.46	1.64667	5.26	1.67551	0.000708371	0.00951349	--	hypothetical protein OOU_Y34scaffold01005g81 [Magnaporthe oryzae Y34]	-	-	-	-	-	-	-
ncbi_2674226	2448	579	2587	542	298	565	29.94	14.06	29.37	10.07	7.21	10.55	24.4567	9.27667	-1.39855	0.000709402	0.00951349	SUCO	Sad1/UNC domain-containing protein [Magnaporthe oryzae Y34]	-	-	-	-	-	-	GO:0006457//protein folding
MSTRG.2917	2	0	4	22	12	6	0.13	0	0.24	2.17	1.54	0.6	0.123333	1.43667	3.54209	0.000709732	0.00951349	--	-	-	-	-	-	-	-	-
ncbi_12986511	137	52	169	20	21	16	3.63	2.74	4.16	0.81	1.1	0.65	3.51	0.853333	-2.04029	0.000710016	0.00951349	--	hydrolase [Magnaporthiopsis poae ATCC 64411]	-	-	-	-	GO:0043231//intracellular membrane-bounded organelle;GO:0044444//cytoplasmic part	GO:0016811//hydrolase activity, acting on carbon-nitrogen (but not peptide) bonds, in linear amides	GO:0009057//macromolecule catabolic process;GO:0036211//protein modification process
MSTRG.6098	1	0	2	14	12	5	0.05	0	0.07	0.74	0.8	0.27	0.04	0.603333	3.91488	0.000713484	0.00954783	--	-	-	-	-	-	-	-	-
ncbi_2683198	2260	503	2313	456	350	428	41.3	18.78	39.29	12.84	12.64	12.41	33.1233	12.63	-1.39099	0.000717361	0.00958754	--	kelch domain-containing protein [Colletotrichum orbiculare MAFF 240422]	-	-	-	-	-	-	-
ncbi_2675601	4250	967	4594	971	653	866	63.64	28.75	63.86	22.1	19.35	19.8	52.0833	20.4167	-1.35107	0.000719801	0.00960797	mfs2	major facilitator superfamily transporter [Colletotrichum nymphaeae SA-01]	-	-	-	-	-	-	GO:0044763//single-organism cellular process
MSTRG.9602	35	44	47	117	51	117	0.77	1.93	0.97	3.93	2.23	3.95	1.22333	3.37	1.46193	0.000730477	0.00968916	--	-	-	-	-	-	-	-	-
ncbi_5050766	529	223	561	156	49	96	14.17	11.86	13.95	6.35	2.6	3.93	13.3267	4.29333	-1.63415	0.00073205	0.00969783	--	hypothetical protein MGG_11606 [Magnaporthe oryzae 70-15]	-	-	-	-	-	-	-
ncbi_12986766	0	0	0	14	7	3	0	0	0	0.82	0.53	0.18	0.001	0.51	8.99435	0.000735567	0.00973219	--	membrane primary amine oxidase [Fusarium langsethiae]	-	-	-	-	-	-	-
ncbi_2679790	955	114	906	107	37	124	28.88	6.85	25.44	4.92	2.21	5.73	20.39	4.28667	-2.24993	0.000748225	0.00988725	--	hypothetical protein MGG_01189 [Magnaporthe oryzae 70-15]	-	-	-	-	-	-	-
ncbi_2681280	38	1	59	108	44	62	0.92	0.05	1.32	3.96	2.1	2.28	0.763333	2.78	1.8647	0.000750483	0.00990468	CPO	vanadium chloroperoxidase [Magnaporthe oryzae 70-15]	-	-	-	-	-	GO:0016209//antioxidant activity	GO:0044710//single-organism metabolic process
ncbi_2674858	2237	997	2334	651	455	634	61.37	54.3	59.44	27.14	24.7	26.56	58.37	26.1333	-1.15934	0.000760702	0.0100145	ADH6	NADP-dependent alcohol dehydrogenase 6 [Magnaporthe oryzae 70-15]	Metabolism;Metabolism;Metabolism;Metabolism;Metabolism;Metabolism	Global and overview maps;Global and overview maps;Global and overview maps;Carbohydrate metabolism;Lipid metabolism;Carbohydrate metabolism	ko01100//Metabolic pathways;ko01110//Biosynthesis of secondary metabolites;ko01130//Biosynthesis of antibiotics;ko00010//Glycolysis / Gluconeogenesis;ko00561//Glycerolipid metabolism;ko00040//Pentose and glucuronate interconversions	K00002;K00002;K00002;K00002;K00002;K00002	-	GO:0003824//catalytic activity;GO:0046914//transition metal ion binding	GO:0034641//cellular nitrogen compound metabolic process;GO:0044710//single-organism metabolic process
ncbi_2683916	4365	517	4703	540	406	574	85.75	20.17	85.76	16.13	15.77	17.21	63.8933	16.37	-1.96461	0.000768102	0.0100617	--	arrestin [Magnaporthe oryzae 70-15]	-	-	-	-	-	-	-
ncbi_2679768	125	29	123	13	11	13	4	1.84	3.65	0.63	0.7	0.64	3.16333	0.656667	-2.26821	0.00077143	0.0100802	rrg1	methyltransferase [Ustilaginoidea virens]	-	-	-	-	GO:0043231//intracellular membrane-bounded organelle;GO:0044444//cytoplasmic part	GO:0008276//protein methyltransferase activity	GO:0018022//peptidyl-lysine methylation
ncbi_2677447	2253	759	2142	609	459	537	40.49	27.08	35.74	16.64	16.32	14.74	34.4367	15.9	-1.11492	0.000829793	0.0107761	dak1	dihydroxyacetone kinase [Magnaporthe oryzae 70-15]	Metabolism;Metabolism;Metabolism;Metabolism;Metabolism	Global and overview maps;Global and overview maps;Carbohydrate metabolism;Lipid metabolism;Energy metabolism	ko01100//Metabolic pathways;ko01200//Carbon metabolism;ko00051//Fructose and mannose metabolism;ko00561//Glycerolipid metabolism;ko00680//Methane metabolism	K00863;K00863;K00863;K00863;K00863	GO:0044444//cytoplasmic part	GO:0016772//transferase activity, transferring phosphorus-containing groups;GO:0032550//purine ribonucleoside binding	GO:0006071//glycerol metabolic process;GO:0006796//phosphate-containing compound metabolic process
ncbi_12986920	55	6	49	67	52	41	4.34	1.02	3.65	8.08	8.18	4.99	3.00333	7.08333	1.23786	0.00083463	0.0108256	--	hypothetical protein MGG_16553 [Magnaporthe oryzae 70-15]	-	-	-	-	-	-	-
ncbi_2684356	1318	226	1285	245	122	203	21.85	7.44	19.77	6.17	4	5.14	16.3533	5.10333	-1.68007	0.000843479	0.0109126	--	alpha/beta hydrolase [Magnaporthe oryzae Y34]	-	-	-	-	-	-	-
ncbi_2680457	2033	503	2358	481	175	436	25.23	12.39	27.16	9.07	4.3	8.26	21.5933	7.21	-1.58251	0.000847707	0.010928	ATG9	autophagy-like protein 9 [Magnaporthe oryzae 70-15]	Cellular Processes;Cellular Processes	Transport and catabolism;Transport and catabolism	ko04138//Autophagy - yeast;ko04136//Autophagy - other eukaryotes	K17907;K17907	GO:0031090//organelle membrane;GO:0043231//intracellular membrane-bounded organelle;GO:0044444//cytoplasmic part;GO:0044446//intracellular organelle part	-	GO:0009267//cellular response to starvation;GO:0016043//cellular component organization;GO:0034613//cellular protein localization;GO:0044712//single-organism catabolic process;GO:0044804//nucleophagy
ncbi_2676604	3027	899	3090	925	539	723	61.22	36.1	58.01	28.43	21.57	22.33	51.7767	24.11	-1.10267	0.000860084	0.011047	SER2	phosphoserine phosphatase [Magnaporthe oryzae 70-15]	Metabolism;Metabolism;Metabolism;Metabolism;Metabolism;Metabolism	Global and overview maps;Global and overview maps;Global and overview maps;Global and overview maps;Amino acid metabolism;Energy metabolism	ko01100//Metabolic pathways;ko01130//Biosynthesis of antibiotics;ko01230//Biosynthesis of amino acids;ko01200//Carbon metabolism;ko00260//Glycine, serine and threonine metabolism;ko00680//Methane metabolism	K01079;K01079;K01079;K01079;K01079;K01079	-	GO:0042578//phosphoric ester hydrolase activity	GO:0006563//L-serine metabolic process;GO:0006796//phosphate-containing compound metabolic process
ncbi_2678851	855	149	923	86	96	139	14.27	4.94	14.3	2.18	3.17	3.54	11.17	2.96333	-1.91434	0.000867006	0.0111224	--	Flavin-containing monooxygenase FMO GS-OX-like 6 [Valsa mali var. pyri] [Valsa mali]	-	-	-	-	-	-	-
ncbi_2684869	2817	517	2763	582	330	430	13.77	5.02	12.54	4.32	3.19	3.21	10.4433	3.57333	-1.54724	0.000878651	0.0112444	dhkJ	ethylene receptor [Magnaporthe oryzae 70-15]	-	-	-	-	-	GO:0016301//kinase activity;GO:0032550//purine ribonucleoside binding;GO:0060089//molecular transducer activity	GO:0006464//cellular protein modification process;GO:0006796//phosphate-containing compound metabolic process;GO:0035556//intracellular signal transduction
ncbi_2675633	3366	700	3566	632	439	716	41.83	17.27	41.14	11.94	10.79	13.59	33.4133	12.1067	-1.46462	0.000883674	0.011295	Vps35	vacuolar protein sorting-associated protein 35 [Magnaporthe oryzae 70-15]	Cellular Processes	Transport and catabolism	ko04144//Endocytosis	K18468	GO:0012505//endomembrane system;GO:0043231//intracellular membrane-bounded organelle;GO:0043234//protein complex;GO:0044444//cytoplasmic part	GO:0022892//substrate-specific transporter activity	GO:0015031//protein transport;GO:0016192//vesicle-mediated transport;GO:0022413//reproductive process in single-celled organism;GO:0032507//maintenance of protein location in cell
ncbi_2679433	1589	546	1447	400	265	204	57.6	39.29	48.69	22.04	19	11.29	48.5267	17.4433	-1.4761	0.000910313	0.0115529	ard-1	sorbitol dehydrogenase [Magnaporthe oryzae 70-15]	Metabolism;Metabolism;Metabolism	Global and overview maps;Carbohydrate metabolism;Carbohydrate metabolism	ko01100//Metabolic pathways;ko00051//Fructose and mannose metabolism;ko00040//Pentose and glucuronate interconversions	K00008;K00008;K00008	-	GO:0003824//catalytic activity;GO:0046914//transition metal ion binding	GO:0044238//primary metabolic process;GO:0044710//single-organism metabolic process
MSTRG.10780	1	1	2	16	7	8	0.16	0.31	0.29	3.83	2.18	1.92	0.253333	2.64333	3.38325	0.000911483	0.0115529	--	-	-	-	-	-	-	-	-
ncbi_2681529	5175	1010	5269	1123	691	810	60.82	23.57	57.49	20.06	16.07	14.54	47.2933	16.89	-1.48547	0.000912617	0.0115529	leu-6	leucyl-tRNA synthetase [Magnaporthe oryzae 70-15]	Genetic Information Processing	Translation	ko00970//Aminoacyl-tRNA biosynthesis	K01869	GO:0044444//cytoplasmic part	GO:0004812//aminoacyl-tRNA ligase activity;GO:0032550//purine ribonucleoside binding;GO:0052689//carboxylic ester hydrolase activity	GO:0006259//DNA metabolic process;GO:0006418//tRNA aminoacylation for protein translation;GO:0006448//regulation of translational elongation;GO:1902531//regulation of intracellular signal transduction
ncbi_12985014	1156	365	1185	344	201	288	30.07	18.85	28.62	13.6	10.33	11.44	25.8467	11.79	-1.13241	0.000922945	0.0116696	DIM1	dimethyladenosine transferase [Magnaporthe oryzae 70-15]	-	-	-	-	GO:0005819//spindle;GO:0030684//preribosome;GO:0043231//intracellular membrane-bounded organelle	GO:0008170//N-methyltransferase activity;GO:0008173//RNA methyltransferase activity	GO:0000154//rRNA modification;GO:0030490//maturation of SSU-rRNA
ncbi_2681663	1501	329	1700	306	221	296	72.93	31.74	76.68	22.6	21.24	21.96	60.45	21.9333	-1.46262	0.000927065	0.0116855	hpt1	hypoxanthine guanine phosphoribosyltransferase [Magnaporthe oryzae 70-15]	-	-	-	-	GO:0043231//intracellular membrane-bounded organelle	GO:0016763//transferase activity, transferring pentosyl groups	GO:0007275//multicellular organism development;GO:0055086//nucleobase-containing small molecule metabolic process
ncbi_2675640	2362	757	2617	733	433	675	17.71	11.27	18.22	8.35	6.42	7.73	15.7333	7.5	-1.06886	0.000927527	0.0116855	UTP10	U3 small nucleolar RNA-associated protein 10 [Magnaporthe oryzae 70-15]	Genetic Information Processing	Translation	ko03008//Ribosome biogenesis in eukaryotes	K14550	GO:0000792//heterochromatin;GO:0005816//spindle pole body;GO:0030684//preribosome;GO:0043231//intracellular membrane-bounded organelle;GO:0043234//protein complex	GO:0003723//RNA binding	GO:0000479//endonucleolytic cleavage of tricistronic rRNA transcript (SSU-rRNA, 5.8S rRNA, LSU-rRNA);GO:0006356//regulation of transcription from RNA polymerase I promoter;GO:0030490//maturation of SSU-rRNA
ncbi_2674675	11623	1699	11781	1931	1124	1825	240.36	69.76	226.17	60.69	45.99	57.63	178.763	54.77	-1.70659	0.000935766	0.0117612	hcs1	hydroxymethylglutaryl-CoA synthase [Magnaporthe oryzae 70-15]	Metabolism;Metabolism;Metabolism;Metabolism;Metabolism;Metabolism;Metabolism	Global and overview maps;Global and overview maps;Global and overview maps;Amino acid metabolism;Carbohydrate metabolism;Metabolism of terpenoids and polyketides;Lipid metabolism	ko01100//Metabolic pathways;ko01110//Biosynthesis of secondary metabolites;ko01130//Biosynthesis of antibiotics;ko00280//Valine, leucine and isoleucine degradation;ko00650//Butanoate metabolism;ko00900//Terpenoid backbone biosynthesis;ko00072//Synthesis and degradation of ketone bodies	K01641;K01641;K01641;K01641;K01641;K01641;K01641	GO:0043231//intracellular membrane-bounded organelle;GO:0044444//cytoplasmic part	GO:0046912//transferase activity, transferring acyl groups, acyl groups converted into alkyl on transfer	GO:0006637//acyl-CoA metabolic process;GO:0008204//ergosterol metabolic process;GO:0009267//cellular response to starvation;GO:0010948//negative regulation of cell cycle process;GO:0045337//farnesyl diphosphate biosynthetic process
ncbi_2676792	3353	1072	3529	878	633	984	25.92	16.46	25.33	10.31	9.68	11.62	22.57	10.5367	-1.09899	0.000937277	0.0117662	YGR266W	hypothetical protein MGG_03741 [Magnaporthe oryzae 70-15]	-	-	-	-	GO:0031966//mitochondrial membrane	-	-
ncbi_2680727	1915	810	1978	576	365	562	33.94	28.5	32.54	15.53	12.81	15.21	31.66	14.5167	-1.12495	0.000948835	0.0118672	--	C2H2 type zinc finger domain protein [Colletotrichum orbiculare MAFF 240422]	-	-	-	-	GO:0043231//intracellular membrane-bounded organelle	GO:0003676//nucleic acid binding;GO:0046914//transition metal ion binding	GO:0006355//regulation of transcription, DNA-templated
ncbi_12986310	1617	497	1732	487	246	413	18.02	11	17.92	8.25	5.42	7.03	15.6467	6.9	-1.18119	0.000950955	0.0118672	IP5P2	inositol polyphosphate 5-phosphatase OCRL-1 [Magnaporthe oryzae Y34]	Metabolism;Metabolism;Environmental Information Processing	Global and overview maps;Carbohydrate metabolism;Signal transduction	ko01100//Metabolic pathways;ko00562//Inositol phosphate metabolism;ko04070//Phosphatidylinositol signaling system	K01099;K01099;K01099	-	-	-
ncbi_2678707	3483	663	3925	677	500	527	64.12	24.23	67.08	18.94	18.21	14.82	51.81	17.3233	-1.58051	0.00095257	0.0118733	--	F5 8 type c domain protein [Colletotrichum higginsianum IMI 349063]	-	-	-	-	-	-	-
ncbi_5049163	669	176	711	146	56	143	13.73	7.18	13.55	4.55	2.28	4.49	11.4867	3.77333	-1.60605	0.000955456	0.0118953	SPCC1672.03c	guanine deaminase, partial [Magnaporthe oryzae Y34]	Metabolism;Metabolism	Global and overview maps;Nucleotide metabolism	ko01100//Metabolic pathways;ko00230//Purine metabolism	K01487;K01487	-	GO:0016814//hydrolase activity, acting on carbon-nitrogen (but not peptide) bonds, in cyclic amidines;GO:0046914//transition metal ion binding	-
ncbi_12986697	4	0	2	7	13	16	0.91	0	0.42	2.43	5.86	5.57	0.443333	4.62	3.38143	0.000958329	0.0119068	--	hypothetical protein MGG_15899 [Magnaporthe oryzae 70-15]	-	-	-	-	-	-	-
ncbi_12986381	1501	570	1668	484	291	448	17.55	13.23	18.1	8.6	6.73	8	16.2933	7.77667	-1.06706	0.000965727	0.0119632	SPAC19A8.03	protein phosphatase [Magnaporthe oryzae 70-15]	Metabolism;Cellular Processes;Metabolism;Environmental Information Processing	Global and overview maps;Transport and catabolism;Carbohydrate metabolism;Signal transduction	ko01100//Metabolic pathways;ko04138//Autophagy - yeast;ko00562//Inositol phosphate metabolism;ko04070//Phosphatidylinositol signaling system	K18083;K18083;K18083;K18083	GO:0044444//cytoplasmic part	GO:0004721//phosphoprotein phosphatase activity;GO:0052744//phosphatidylinositol monophosphate phosphatase activity	GO:0006470//protein dephosphorylation;GO:0046488//phosphatidylinositol metabolic process
ncbi_2680845	1506	458	1531	420	285	310	20.16	12.17	19.02	8.54	7.55	6.34	17.1167	7.47667	-1.19493	0.000965988	0.0119632	SPAC19B12.01	TPR repeat-containing protein [Magnaporthe oryzae 70-15]	-	-	-	-	GO:0043231//intracellular membrane-bounded organelle;GO:0044444//cytoplasmic part	-	GO:0071555//cell wall organization
ncbi_2677868	2402	443	2464	450	198	451	58.88	21.56	56.07	16.77	9.6	16.88	45.5033	14.4167	-1.65823	0.000968003	0.0119632	YHR112C	cystathionine gamma-synthase [Magnaporthe oryzae 70-15]	-	-	-	-	GO:0043231//intracellular membrane-bounded organelle	GO:0043168//anion binding	-
ncbi_2682254	44062	6008	43058	6722	4534	6311	988.51	267.62	896.75	229.21	201.25	216.22	717.627	215.56	-1.73514	0.000969398	0.0119632	emp-7	enolase [Magnaporthe oryzae 70-15]	Metabolism;Metabolism;Metabolism;Metabolism;Metabolism;Genetic Information Processing;Metabolism;Metabolism	Global and overview maps;Global and overview maps;Global and overview maps;Global and overview maps;Global and overview maps;Folding, sorting and degradation;Carbohydrate metabolism;Energy metabolism	ko01100//Metabolic pathways;ko01110//Biosynthesis of secondary metabolites;ko01130//Biosynthesis of antibiotics;ko01230//Biosynthesis of amino acids;ko01200//Carbon metabolism;ko03018//RNA degradation;ko00010//Glycolysis / Gluconeogenesis;ko00680//Methane metabolism	K01689;K01689;K01689;K01689;K01689;K01689;K01689;K01689	GO:0043231//intracellular membrane-bounded organelle;GO:0044444//cytoplasmic part	GO:0016836//hydro-lyase activity;GO:0046872//metal ion binding	GO:0006090//pyruvate metabolic process;GO:0007275//multicellular organism development
ncbi_2681337	1893	496	1863	456	299	459	20.07	10.44	18.34	7.35	6.27	7.43	16.2833	7.01667	-1.21454	0.000976754	0.0120185	--	histone deacetylation protein Rxt3 [Colletotrichum salicis]	-	-	-	-	-	-	GO:0022413//reproductive process in single-celled organism
ncbi_2682480	5666	450	5634	669	273	612	77.23	12.18	71.29	13.86	7.36	12.74	53.5667	11.32	-2.24246	0.000980818	0.0120404	SPCC550.11	importin-7 [Magnaporthe oryzae Y34]	-	-	-	-	GO:0044444//cytoplasmic part	GO:0017016//Ras GTPase binding	GO:0015031//protein transport
ncbi_12984275	4205	300	4104	409	250	427	64.61	9.15	58.54	9.55	7.6	10.02	44.1	9.05667	-2.28373	0.000992838	0.0121644	--	Nipped-B-like protein B [Madurella mycetomatis]	-	-	-	-	-	-	-
ncbi_2679054	1184	286	1312	308	155	220	21.09	10.12	21.7	8.34	5.46	5.99	17.6367	6.59667	-1.41877	0.000993224	0.0121644	ubx2	UBX domain-containing protein 2 [Magnaporthe oryzae Y34]	-	-	-	-	-	-	-
MSTRG.5214	353	546	472	1062	701	1000	13.96	42.84	17.33	63.82	54.85	60.4	24.71	59.69	1.27239	0.000999136	0.0122226	--	hypothetical protein, variant [Magnaporthe oryzae 70-15]	-	-	-	-	-	-	-
MSTRG.5803	9	2	6	31	10	13	0.32	0.14	0.2	1.65	0.69	0.7	0.22	1.01333	2.20353	0.00100492	0.0122791	--	-	-	-	-	-	-	-	-
ncbi_2678868	1079	185	1149	187	130	150	19.28	6.56	19.06	5.08	4.6	4.09	14.9667	4.59	-1.70519	0.00101875	0.0123906	--	ubiquitin interaction domain-containing protein [Diaporthe helianthi]	-	-	-	-	-	-	-
MSTRG.8072	0	0	1	7	7	10	0	0	0.06	0.7	0.91	1	0.02	0.87	5.44294	0.00102616	0.0124521	--	-	-	-	-	-	-	-	-
ncbi_2679142	2136	839	2429	715	430	659	30.32	23.65	32.01	15.43	12.08	14.29	28.66	13.9333	-1.0405	0.00103503	0.0125452	--	hypothetical protein MGG_01364 [Magnaporthe oryzae 70-15]	-	-	-	-	-	-	-
ncbi_12985648	285	103	279	59	45	58	12.83	9.22	11.64	4.05	4.05	3.97	11.23	4.02333	-1.48089	0.00103948	0.0125847	--	hypothetical protein, variant [Magnaporthe oryzae 70-15]	-	-	-	-	-	-	-
ncbi_2675859	380	76	411	73	40	48	9.59	3.81	9.63	2.8	2	1.85	7.67667	2.21667	-1.79209	0.0010467	0.0126577	--	phospholipase D/nuclease [Neurospora tetrasperma FGSC 2509]	-	-	-	-	-	-	-
ncbi_2675109	4113	866	4314	959	498	813	23.08	9.65	22.48	8.18	5.53	6.97	18.4033	6.89333	-1.41669	0.00105099	0.012695	RIM15	AGC protein kinase [Magnaporthe oryzae 70-15]	Cellular Processes;Cellular Processes;Organismal Systems	Transport and catabolism;Cell growth and death;Aging	ko04138//Autophagy - yeast;ko04113//Meiosis - yeast;ko04213//Longevity regulating pathway - multiple species	K12767;K12767;K12767	GO:0043231//intracellular membrane-bounded organelle;GO:0044444//cytoplasmic part	GO:0004672//protein kinase activity;GO:0032550//purine ribonucleoside binding;GO:0060089//molecular transducer activity	GO:0001306//age-dependent response to oxidative stress;GO:0006464//cellular protein modification process;GO:0006796//phosphate-containing compound metabolic process;GO:0007126//meiotic nuclear division;GO:0009408//response to heat;GO:0030071//regulation of mitotic metaphase/anaphase transition;GO:0033554//cellular response to stress
MSTRG.2918	0	3	0	37	11	16	0	0.27	0	2.52	1.6	1.09	0.09	1.73667	4.27025	0.00105739	0.0127431	--	-	-	-	-	-	-	-	-
ncbi_2684316	3739	964	3991	871	696	694	48.39	24.77	47.95	17.13	17.83	13.72	40.37	16.2267	-1.31492	0.00106731	0.0128332	SPO14	phospholipase D active site-containing protein [Magnaporthe oryzae 70-15]	Metabolism;Metabolism;Cellular Processes;Metabolism;Metabolism	Global and overview maps;Global and overview maps;Transport and catabolism;Lipid metabolism;Lipid metabolism	ko01100//Metabolic pathways;ko01110//Biosynthesis of secondary metabolites;ko04144//Endocytosis;ko00564//Glycerophospholipid metabolism;ko00565//Ether lipid metabolism	K01115;K01115;K01115;K01115;K01115	-	-	-
ncbi_2679578	97	80	85	133	99	220	3.18	5.21	2.59	6.63	6.42	11.01	3.66	8.02	1.13176	0.00108164	0.012976	--	flavin-nucleotide-binding protein [Colletotrichum nymphaeae SA-01]	-	-	-	-	-	GO:0003824//catalytic activity;GO:0032553//ribonucleotide binding	GO:0044710//single-organism metabolic process
ncbi_12986263	11	5	14	20	20	21	1.27	1.15	1.51	3.52	4.58	3.72	1.31	3.94	1.58863	0.00108457	0.0129888	--	probable L-lactate dehydrogenase (cytochrome) [Fusarium mangiferae]	-	-	-	-	-	GO:0003824//catalytic activity	GO:0044710//single-organism metabolic process
ncbi_12987175	21	48	42	154	57	126	1.21	5.5	2.25	13.5	6.51	11.1	2.98667	10.37	1.79581	0.00109557	0.0130984	--	hypothetical protein MGG_15559 [Magnaporthe oryzae 70-15]	-	-	-	-	-	-	-
ncbi_12985616	1994	634	2050	489	381	554	26.64	16.82	25.42	9.93	10.07	11.3	22.96	10.4333	-1.13792	0.00109799	0.0131125	trs85-2	TRAPP complex protein TRS85 [Diaporthe helianthi]	-	-	-	-	GO:0005794//Golgi apparatus;GO:0031982//vesicle	-	GO:0000280//nuclear division;GO:0006623//protein targeting to vacuole;GO:0016237//lysosomal microautophagy
MSTRG.1187	3	0	1	15	4	16	0.19	0	0.06	1.41	0.49	1.51	0.0833333	1.13667	3.76977	0.00110126	0.0131366	--	-	-	-	-	-	-	-	-
ncbi_2675285	3830	897	3880	878	532	891	27.78	12.92	26.13	9.68	7.64	9.87	22.2767	9.06333	-1.29742	0.00111123	0.0132406	YBT1	ATP-dependent bile acid permease [Magnaporthe oryzae 70-15]	-	-	-	-	GO:0031224//intrinsic component of membrane	GO:0015405//P-P-bond-hydrolysis-driven transmembrane transporter activity;GO:0017111//nucleoside-triphosphatase activity;GO:0032550//purine ribonucleoside binding	GO:0044763//single-organism cellular process;GO:0051234//establishment of localization
ncbi_2679675	718	231	771	212	112	124	19.34	12.35	19.28	8.68	5.97	5.1	16.99	6.58333	-1.3678	0.00111253	0.0132411	PEX7	peroxisomal targeting signal 2 receptor [Magnaporthe oryzae 70-15]	Cellular Processes	Transport and catabolism	ko04146//Peroxisome	K13341	GO:0042579//microbody	-	GO:0022615//protein to membrane docking
ncbi_2674692	1625	583	1641	461	346	407	17.96	12.79	16.84	7.74	7.57	6.87	15.8633	7.39333	-1.1014	0.00113867	0.0135065	nagZ	beta-hexosaminidase [Magnaporthe oryzae 70-15]	Metabolism;Metabolism;Metabolism	Global and overview maps;Carbohydrate metabolism;Glycan biosynthesis and metabolism	ko01100//Metabolic pathways;ko00520//Amino sugar and nucleotide sugar metabolism;ko00531//Glycosaminoglycan degradation	K01207;K01207;K01207	-	GO:0003824//catalytic activity	GO:0044238//primary metabolic process
ncbi_5051137	4487	1057	5006	1125	682	984	52.36	24.5	54.24	19.96	15.74	17.53	43.7	17.7433	-1.30036	0.00115544	0.0136593	kap114	importin-beta domain-containing protein [Colletotrichum gloeosporioides Cg-14]	-	-	-	-	GO:0012505//endomembrane system;GO:0044444//cytoplasmic part	GO:0017016//Ras GTPase binding;GO:0022892//substrate-specific transporter activity	GO:0006606//protein import into nucleus;GO:0007275//multicellular organism development
ncbi_2684008	732	172	786	141	116	91	12.25	5.72	12.21	3.59	3.84	2.33	10.06	3.25333	-1.62864	0.00118279	0.0139202	--	hypothetical protein MGG_05967 [Magnaporthe oryzae 70-15]	-	-	-	-	-	-	-
ncbi_2679923	2177	906	2224	611	453	626	46.4	38.34	44	19.81	19.12	20.36	42.9133	19.7633	-1.1186	0.00118443	0.013924	qutD	quinate permease [Magnaporthe oryzae 70-15]	-	-	-	-	GO:0031224//intrinsic component of membrane	GO:0022857//transmembrane transporter activity	GO:0044763//single-organism cellular process;GO:0051234//establishment of localization
ncbi_2681866	54	22	60	6	0	3	1.39	1.13	1.43	0.23	0	0.12	1.31667	0.116667	-3.49643	0.0012043	0.0140635	NCED5	9-cis-epoxycarotenoid dioxygenase 1 [Magnaporthe oryzae Y34]	-	-	-	-	-	-	-
ncbi_2680240	841	121	761	144	60	95	31.3	8.94	26.29	8.15	4.42	5.4	22.1767	5.99	-1.88841	0.00123004	0.0143323	--	hypothetical protein MGG_09196 [Magnaporthe oryzae 70-15]	-	-	-	-	-	-	-
MSTRG.10184	11	4	14	44	6	35	0.43	0.31	0.51	2.61	0.46	2.08	0.416667	1.71667	2.04264	0.00123486	0.0143629	--	-	-	-	-	-	-	-	-
ncbi_2675373	568	147	598	127	76	126	10.89	5.6	10.64	3.7	2.88	3.69	9.04333	3.42333	-1.40145	0.00123538	0.0143629	cdc37	Hsp90 co-chaperone Cdc37 [Magnaporthe oryzae Y34]	-	-	-	-	GO:0043231//intracellular membrane-bounded organelle;GO:0044444//cytoplasmic part	GO:0019900//kinase binding	GO:0000278//mitotic cell cycle;GO:0006461//protein complex assembly;GO:0031647//regulation of protein stability;GO:0043408//regulation of MAPK cascade;GO:0044267//cellular protein metabolic process
ncbi_12987243	82	21	50	71	82	49	4	2.04	2.27	5.27	7.92	3.65	2.77	5.61333	1.01897	0.00127303	0.0147843	--	hypothetical protein MGG_17794 [Magnaporthe oryzae 70-15]	-	-	-	-	-	-	-
MSTRG.4014	0	0	1	12	6	6	0	0	0.05	1.05	0.68	0.53	0.0166667	0.753333	5.49825	0.00127625	0.0148054	--	-	-	-	-	-	-	-	-
ncbi_2684175	476	126	503	88	81	68	7.95	4.18	7.8	2.24	2.68	1.74	6.64333	2.22	-1.58135	0.00128389	0.0148776	--	glycoside hydrolase [Colletotrichum tofieldiae]	-	-	-	-	-	-	-
ncbi_2675077	424	34	409	42	15	36	9.77	1.56	8.75	1.47	0.68	1.27	6.69333	1.14	-2.55369	0.00128726	0.0149003	--	Nitrogen assimilation transcription factor nirA 5 [Colletotrichum chlorophyti]	-	-	-	-	GO:0043231//intracellular membrane-bounded organelle	GO:0046914//transition metal ion binding	GO:0006355//regulation of transcription, DNA-templated
ncbi_12984890	3190	3901	3758	6918	4730	6116	172.06	417.78	188.17	567.15	504.76	503.78	259.337	525.23	1.01812	0.00129578	0.0149825	--	hypersensitive response-inducing protein elicitor [Magnaporthe oryzae]	-	-	-	-	-	-	-
ncbi_2677332	810	381	978	287	128	188	13.54	12.65	15.18	7.29	4.23	4.8	13.79	5.44	-1.34194	0.00129776	0.0149889	--	leucine Rich Repeat domain-containing protein [Magnaporthe oryzae 70-15]	-	-	-	-	-	-	-
MSTRG.14528	15	18	29	41	31	54	0.63	1.49	1.12	2.6	2.56	3.44	1.08	2.86667	1.40834	0.00133917	0.0154166	--	-	-	-	-	-	-	-	-
ncbi_12985856	17	17	15	0	0	0	0.64	1.26	0.52	0	0	0	0.806667	0.001	-9.65583	0.00134106	0.0154215	Acadm	medium-chain specific acyl-CoA dehydrogenase [Magnaporthe oryzae 70-15]	-	-	-	-	-	GO:0016491//oxidoreductase activity	GO:0044710//single-organism metabolic process
ncbi_2680552	3604	1024	3408	930	550	967	61.44	34.66	53.93	24.1	18.55	25.18	50.01	22.61	-1.14526	0.00135285	0.0155401	MGG_09481	leukotriene A-4 hydrolase [Magnaporthe oryzae 70-15]	Metabolism;Metabolism	Global and overview maps;Lipid metabolism	ko01100//Metabolic pathways;ko00590//Arachidonic acid metabolism	K01254;K01254	GO:0043231//intracellular membrane-bounded organelle;GO:0044444//cytoplasmic part	GO:0016803//ether hydrolase activity;GO:0046914//transition metal ion binding;GO:0070011//peptidase activity, acting on L-amino acid peptides	GO:0006518//peptide metabolic process;GO:0006636//unsaturated fatty acid biosynthetic process;GO:0009057//macromolecule catabolic process;GO:0019538//protein metabolic process
ncbi_2675457	454	87	482	85	24	65	38.82	14.77	38.26	11.05	4.06	8.49	30.6167	7.86667	-1.96049	0.0013558	0.0155401	SPBC3E7.07c	DUF757 domain-containing protein [Magnaporthe oryzae Y34]	-	-	-	-	GO:0030529//intracellular ribonucleoprotein complex;GO:0043231//intracellular membrane-bounded organelle;GO:0044444//cytoplasmic part	-	-
ncbi_2683624	2031	777	2280	630	464	577	30.95	23.51	32.26	14.59	13.99	13.43	28.9067	14.0033	-1.04563	0.00136695	0.0155832	--	Protein LCHN [Valsa mali var. pyri] [Valsa mali]	-	-	-	-	GO:0043232//intracellular non-membrane-bounded organelle	-	-
ncbi_2674248	61208	6188	58126	8001	5362	7027	2609.17	523.74	2300.2	518.39	452.22	457.44	1811.04	476.017	-1.92773	0.00137779	0.0156858	GPD	glyceraldehyde-3-phosphate dehydrogenase [Magnaporthe oryzae Y34]	Metabolism;Metabolism;Metabolism;Metabolism;Metabolism;Metabolism	Global and overview maps;Global and overview maps;Global and overview maps;Global and overview maps;Global and overview maps;Carbohydrate metabolism	ko01100//Metabolic pathways;ko01110//Biosynthesis of secondary metabolites;ko01130//Biosynthesis of antibiotics;ko01230//Biosynthesis of amino acids;ko01200//Carbon metabolism;ko00010//Glycolysis / Gluconeogenesis	K00134;K00134;K00134;K00134;K00134;K00134	-	GO:0000166//nucleotide binding;GO:0016903//oxidoreductase activity, acting on the aldehyde or oxo group of donors	GO:0006090//pyruvate metabolic process;GO:0007275//multicellular organism development;GO:0019318//hexose metabolic process
ncbi_2682580	682	111	609	82	73	101	12.19	3.94	10.11	2.23	2.58	2.76	8.74667	2.52333	-1.7934	0.00137892	0.0156858	btb3	BTB/POZ domain-containing protein 3 [Magnaporthe oryzae 70-15]	-	-	-	-	GO:0044444//cytoplasmic part	-	-
ncbi_2681630	40	14	44	3	0	1	2.96	2.06	3.02	0.34	0	0.11	2.68	0.15	-4.1592	0.00139352	0.0158177	--	hypothetical protein MGG_02004 [Magnaporthe oryzae 70-15]	-	-	-	-	-	-	-
ncbi_2675023	1769	367	1773	355	190	374	31.36	12.92	29.18	9.57	6.66	10.13	24.4867	8.78667	-1.47861	0.00140124	0.0158782	ssb1	replication factor-A protein 1 [Magnaporthe oryzae 70-15]	Genetic Information Processing;Genetic Information Processing;Genetic Information Processing;Genetic Information Processing	Replication and repair;Replication and repair;Replication and repair;Replication and repair	ko03420//Nucleotide excision repair;ko03030//DNA replication;ko03430//Mismatch repair;ko03440//Homologous recombination	K07466;K07466;K07466;K07466	GO:0000228//nuclear chromosome;GO:0043234//protein complex;GO:0044444//cytoplasmic part;GO:0098687//chromosomal region	GO:0043566//structure-specific DNA binding	GO:0000723//telomere maintenance;GO:0000725//recombinational repair;GO:0006278//RNA-dependent DNA replication;GO:0008104//protein localization;GO:0032446//protein modification by small protein conjugation;GO:0032508//DNA duplex unwinding;GO:0033260//nuclear DNA replication
ncbi_2682938	358	51	425	51	33	37	7.46	2.11	8.23	1.62	1.36	1.18	5.93333	1.38667	-2.09722	0.00141167	0.0159722	Afg1l	Lactation elevated protein 1 [Madurella mycetomatis]	-	-	-	-	-	-	-
ncbi_12985729	9057	1862	8715	2098	1213	1693	131.78	53.78	117.71	46.4	34.93	37.61	101.09	39.6467	-1.35037	0.00142371	0.0160847	NIP1	eukaryotic translation initiation factor 3 subunit C [Magnaporthe oryzae 70-15]	Genetic Information Processing	Translation	ko03013//RNA transport	K03252	GO:0005852//eukaryotic translation initiation factor 3 complex;GO:0036464//cytoplasmic ribonucleoprotein granule;GO:0070993//translation preinitiation complex	GO:0005515//protein binding;GO:0008135//translation factor activity, RNA binding	GO:0006417//regulation of translation
ncbi_2684178	694	262	746	173	146	131	14.75	11.05	14.72	5.59	6.14	4.25	13.5067	5.32667	-1.34237	0.00142467	0.0160847	MNN23	glycosyltransferase family 71 [Colletotrichum salicis]	Metabolism;Metabolism	Global and overview maps;Glycan biosynthesis and metabolism	ko01100//Metabolic pathways;ko00513//Various types of N-glycan biosynthesis	K05535;K05535	-	-	GO:0006464//cellular protein modification process;GO:0007275//multicellular organism development
ncbi_5049705	1793	301	2103	311	218	298	35.2	11.75	38.33	9.27	8.46	8.92	28.4267	8.88333	-1.67807	0.00142713	0.0160953	--	Biogenesis of lysosome-related organelles complex 1 subunit KXD1 [Valsa mali var. pyri] [Valsa mali]	-	-	-	-	-	-	-
ncbi_2677477	2215	657	2381	677	408	562	25.81	15.2	25.75	11.99	9.4	10	22.2533	10.4633	-1.08868	0.00144889	0.0162538	--	phosphoglycerate mutase-like protein, partial [Coniochaeta ligniaria NRRL 30616]	-	-	-	-	-	-	GO:0006796//phosphate-containing compound metabolic process
MSTRG.14331	11	22	21	60	35	57	0.58	2.32	1.03	4.83	3.67	4.61	1.31	4.37	1.73807	0.00146744	0.0164269	--	-	-	-	-	-	-	-	-
ncbi_12986138	1375	300	1517	257	228	206	27.98	12.12	28.66	7.95	9.18	6.4	22.92	7.84333	-1.54707	0.00147245	0.0164586	QNS1	glutamine-dependent NAD(+) synthetase [Magnaporthe oryzae 70-15]	Metabolism;Metabolism	Global and overview maps;Metabolism of cofactors and vitamins	ko01100//Metabolic pathways;ko00760//Nicotinate and nicotinamide metabolism	K01950;K01950	GO:0043231//intracellular membrane-bounded organelle;GO:0044444//cytoplasmic part	GO:0005515//protein binding;GO:0016811//hydrolase activity, acting on carbon-nitrogen (but not peptide) bonds, in linear amides;GO:0032550//purine ribonucleoside binding	GO:0019359//nicotinamide nucleotide biosynthetic process
ncbi_2674802	1859	759	1815	531	395	434	19.49	15.8	17.67	8.46	8.19	6.95	17.6533	7.86667	-1.16612	0.00151622	0.0168656	Ipo11	Importin-11 [Valsa mali var. pyri] [Valsa mali]	-	-	-	-	GO:0012505//endomembrane system;GO:0044424//intracellular part;GO:0046930//pore complex	GO:0005198//structural molecule activity;GO:0017016//Ras GTPase binding;GO:0022892//substrate-specific transporter activity	GO:0006606//protein import into nucleus
ncbi_2674991	9520	3430	9575	2701	2155	2403	148.07	105.93	138.24	63.86	66.32	57.07	130.747	62.4167	-1.06677	0.00152953	0.0169599	ght6	high-affinity glucose transporter ght2 [Magnaporthe oryzae 70-15]	Cellular Processes	Cell growth and death	ko04113//Meiosis - yeast	K08139	GO:0031224//intrinsic component of membrane	GO:0022857//transmembrane transporter activity	GO:0044763//single-organism cellular process;GO:0044765//single-organism transport
ncbi_5050823	287	83	270	43	9	50	8.98	5.16	7.84	2.05	0.56	2.39	7.32667	1.66667	-2.13619	0.00153459	0.0169982	HVO_2328	isochorismatase [Magnaporthe oryzae 70-15]	-	-	-	-	-	-	-
ncbi_2674118	6	0	6	14	9	21	0.4	0	0.37	1.41	1.18	2.08	0.256667	1.55667	2.60049	0.00156919	0.0173098	--	hypothetical protein MGG_00962 [Magnaporthe oryzae 70-15]	-	-	-	-	-	-	-
MSTRG.1162	952	211	1000	88	110	195	40.64	17.87	39.66	5.72	9.27	12.74	32.7233	9.24333	-1.82383	0.00156929	0.0173098	--	DDE superfamily endonuclease, CENP-B-like protein [Metarhizium guizhouense ARSEF 977]	-	-	-	-	-	-	-
ncbi_2675293	533	159	613	140	82	130	7.56	4.48	8.07	3.02	2.3	2.81	6.70333	2.71	-1.30659	0.00158746	0.0174736	--	pheromone-regulated membrane protein [Colletotrichum incanum]	-	-	-	-	-	-	-
ncbi_5048987	485	94	555	58	49	94	11.18	4.3	11.87	2.03	2.23	3.31	9.11667	2.52333	-1.85318	0.00158953	0.0174782	ARB_01345	extracellular serine carboxypeptidase, variant [Neurospora crassa OR74A]	-	-	-	-	-	GO:0070011//peptidase activity, acting on L-amino acid peptides	-
ncbi_12986104	75	102	80	189	113	276	3.66	9.87	3.62	14	10.9	20.55	5.71667	15.15	1.40607	0.00160367	0.0175742	--	hypothetical protein, variant [Magnaporthe oryzae 70-15]	-	-	-	-	-	-	-
ncbi_2683617	19333	3518	21643	4023	2570	3423	1297.81	468.9	1348.74	410.47	341.33	350.91	1038.48	367.57	-1.49839	0.00160499	0.0175742	sod-2	superoxide dismutase [Magnaporthe oryzae 70-15]	Cellular Processes;Organismal Systems	Transport and catabolism;Aging	ko04146//Peroxisome;ko04213//Longevity regulating pathway - multiple species	K04564;K04564	-	GO:0003824//catalytic activity;GO:0043169//cation binding	GO:0006801//superoxide metabolic process;GO:0007275//multicellular organism development;GO:0044710//single-organism metabolic process
ncbi_2681819	2596	100	2609	225	141	136	81.66	6.25	76.19	10.76	8.78	6.53	54.7	8.69	-2.65411	0.00161358	0.0176323	Nor1	aflatoxin biosynthesis ketoreductase nor-1 [Magnaporthe oryzae Y34]	Metabolism;Metabolism	Global and overview maps;Biosynthesis of other secondary metabolites	ko01130//Biosynthesis of antibiotics;ko00254//Aflatoxin biosynthesis	K17644;K17644	-	-	GO:0008152//metabolic process
ncbi_12987100	16	29	16	53	55	90	0.86	3.09	0.8	4.32	5.83	7.37	1.58333	5.84	1.883	0.00161946	0.0176719	--	hypothetical protein MGG_17729 [Magnaporthe oryzae 70-15]	-	-	-	-	-	-	-
ncbi_2681164	9	0	11	13	14	39	0.13	0	0.15	0.29	0.41	0.89	0.0933333	0.53	2.50553	0.00162055	0.0176719	CPS/KS	ent-kaurene synthase [Magnaporthe oryzae 70-15]	Metabolism;Metabolism;Metabolism	Global and overview maps;Global and overview maps;Metabolism of terpenoids and polyketides	ko01100//Metabolic pathways;ko01110//Biosynthesis of secondary metabolites;ko00904//Diterpenoid biosynthesis	K20657;K20657;K20657	-	GO:0016838//carbon-oxygen lyase activity, acting on phosphates;GO:0043169//cation binding	-
ncbi_12984750	363	31	476	551	225	301	6.42	1.09	7.82	14.82	7.88	8.13	5.11	10.2767	1.00798	0.00163416	0.0178019	--	hypothetical protein MGG_14988 [Magnaporthe oryzae 70-15]	-	-	-	-	-	-	-
ncbi_2683955	795	199	946	192	71	169	15.17	7.54	16.76	5.57	2.68	4.92	13.1567	4.39	-1.5835	0.00163833	0.017827	VPS52	Vps52/Sac2 family protein [Magnaporthe oryzae 70-15]	-	-	-	-	GO:0043231//intracellular membrane-bounded organelle	-	GO:0006892//post-Golgi vesicle-mediated transport;GO:0044763//single-organism cellular process
ncbi_2679306	9269	1962	9699	1919	1391	1977	207.08	87.03	201.16	65.16	61.48	67.45	165.09	64.6967	-1.35149	0.00164022	0.017827	GCD11	eukaryotic translation initiation factor 2 subunit gamma [Magnaporthe oryzae 70-15]	Genetic Information Processing	Translation	ko03013//RNA transport	K03242	GO:0043234//protein complex;GO:0070993//translation preinitiation complex	GO:0005515//protein binding;GO:0008135//translation factor activity, RNA binding;GO:0017111//nucleoside-triphosphatase activity;GO:0032550//purine ribonucleoside binding	GO:0006450//regulation of translational fidelity;GO:0022618//ribonucleoprotein complex assembly
ncbi_2682622	1482	507	1508	431	212	415	19.23	13.06	18.16	8.5	5.44	8.22	16.8167	7.38667	-1.1869	0.00164154	0.017827	pik3c3	phosphatidylinositol 3-kinase catalytic subunit [Magnaporthe oryzae 70-15]	Metabolism;Cellular Processes;Cellular Processes;Metabolism;Cellular Processes;Environmental Information Processing	Global and overview maps;Transport and catabolism;Transport and catabolism;Carbohydrate metabolism;Transport and catabolism;Signal transduction	ko01100//Metabolic pathways;ko04138//Autophagy - yeast;ko04145//Phagosome;ko00562//Inositol phosphate metabolism;ko04136//Autophagy - other eukaryotes;ko04070//Phosphatidylinositol signaling system	K00914;K00914;K00914;K00914;K00914;K00914	GO:0005774//vacuolar membrane;GO:0035032//phosphatidylinositol 3-kinase complex, class III;GO:0042579//microbody;GO:0044232//organelle membrane contact site	GO:0032550//purine ribonucleoside binding;GO:0052742//phosphatidylinositol kinase activity	GO:0006464//cellular protein modification process;GO:0006661//phosphatidylinositol biosynthetic process;GO:0006914//autophagy;GO:0006996//organelle organization;GO:0010720//positive regulation of cell development;GO:0032786//positive regulation of DNA-templated transcription, elongation;GO:0033365//protein localization to organelle;GO:0048017//inositol lipid-mediated signaling;GO:0072657//protein…
ncbi_12986856	236	66	193	31	13	44	32.6	18.1	24.75	6.51	3.55	9.28	25.15	6.44667	-1.96393	0.00165932	0.0179831	--	hypothetical protein MGG_16511 [Magnaporthe oryzae 70-15]	-	-	-	-	-	-	-
ncbi_2679697	4287	873	4306	833	594	897	63.04	25.49	58.78	18.61	17.29	20.15	49.1033	18.6833	-1.39407	0.00166218	0.0179956	LEUA	3-isopropylmalate dehydratase [Magnaporthe oryzae 70-15]	Metabolism;Metabolism;Metabolism;Metabolism;Metabolism	Global and overview maps;Global and overview maps;Global and overview maps;Global and overview maps;Amino acid metabolism	ko01100//Metabolic pathways;ko01110//Biosynthesis of secondary metabolites;ko01230//Biosynthesis of amino acids;ko01210//2-Oxocarboxylic acid metabolism;ko00290//Valine, leucine and isoleucine biosynthesis	K01702;K01702;K01702;K01702;K01702	GO:0044445//cytosolic part	GO:0003824//catalytic activity;GO:0051536//iron-sulfur cluster binding	GO:0006551//leucine metabolic process;GO:0008652//cellular amino acid biosynthetic process
ncbi_2680787	1894	483	2138	413	313	472	12.96	6.56	13.58	4.3	4.24	4.93	11.0333	4.49	-1.29708	0.00169678	0.0183513	SEC7	transporter SEC7 [Magnaporthe oryzae 70-15]	Cellular Processes	Transport and catabolism	ko04144//Endocytosis	K18442	GO:0005768//endosome;GO:0016023//cytoplasmic, membrane-bounded vesicle;GO:0031984//organelle subcompartment	GO:0005085//guanyl-nucleotide exchange factor activity	GO:0016482//cytoplasmic transport;GO:0043087//regulation of GTPase activity;GO:0048193//Golgi vesicle transport
ncbi_2679110	3993	662	3999	609	532	642	47.1	15.5	43.79	10.92	12.41	11.56	35.4633	11.63	-1.60848	0.00170516	0.0184043	--	Fso1 [Magnaporthe oryzae 70-15]	-	-	-	-	-	-	-
ncbi_2676419	5526	1186	5986	1307	780	1154	63.02	26.85	63.38	22.66	17.6	20.1	51.0833	20.12	-1.34422	0.00171606	0.018503	irs1	isoleucyl-tRNA synthetase [Magnaporthe oryzae 70-15]	Genetic Information Processing	Translation	ko00970//Aminoacyl-tRNA biosynthesis	K01870	GO:0044444//cytoplasmic part	GO:0004812//aminoacyl-tRNA ligase activity;GO:0032550//purine ribonucleoside binding;GO:0052689//carboxylic ester hydrolase activity	GO:0006418//tRNA aminoacylation for protein translation;GO:0006448//regulation of translational elongation;GO:0007275//multicellular organism development
MSTRG.6579	6	11	7	91	18	16	0.12	0.42	0.13	2.69	0.69	0.48	0.223333	1.28667	2.52637	0.00171831	0.0185083	--	-	-	-	-	-	-	-	-
ncbi_27922221	23	6	29	0	0	0	0.39	0.2	0.46	0	0	0	0.35	0.001	-8.45121	0.00173193	0.0186349	bglI	beta-glucosidase [Magnaporthe oryzae Y34]	Metabolism;Metabolism;Metabolism;Metabolism	Global and overview maps;Global and overview maps;Carbohydrate metabolism;Metabolism of other amino acids	ko01100//Metabolic pathways;ko01110//Biosynthesis of secondary metabolites;ko00500//Starch and sucrose metabolism;ko00460//Cyanoamino acid metabolism	K05349;K05349;K05349;K05349	-	GO:0004553//hydrolase activity, hydrolyzing O-glycosyl compounds	GO:0005975//carbohydrate metabolic process
ncbi_2674874	278	61	347	49	24	52	6.47	2.82	7.5	1.73	1.11	1.85	5.59667	1.56333	-1.83994	0.00174781	0.0187685	TBCE	tubulin-specific chaperone E [Magnaporthe oryzae 70-15]	-	-	-	-	GO:0043231//intracellular membrane-bounded organelle;GO:0044444//cytoplasmic part	GO:0015631//tubulin binding	GO:0043623//cellular protein complex assembly;GO:0044267//cellular protein metabolic process
ncbi_2674304	32997	7936	33224	7355	5790	7512	769.52	367.47	719.28	260.7	267.15	267.53	618.757	265.127	-1.22269	0.00184272	0.0197129	TUBB	tubulin beta chain [Magnaporthe oryzae 70-15]	Cellular Processes	Transport and catabolism	ko04145//Phagosome	K07375	GO:0005815//microtubule organizing center;GO:0005819//spindle;GO:0005874//microtubule;GO:0044444//cytoplasmic part	GO:0005198//structural molecule activity;GO:0017111//nucleoside-triphosphatase activity;GO:0032550//purine ribonucleoside binding	GO:0007163//establishment or maintenance of cell polarity;GO:0030474//spindle pole body duplication;GO:0043623//cellular protein complex assembly;GO:0048311//mitochondrion distribution
ncbi_5051179	2707	811	2753	762	518	751	27.04	16.08	25.53	11.57	10.24	11.45	22.8833	11.0867	-1.04547	0.00184323	0.0197129	SPBC20F10.07	GRAM domain-containing protein YSP2 [Magnaporthe oryzae 70-15]	-	-	-	-	-	-	-
ncbi_2680922	14802	2062	14094	2329	1590	2263	776.06	214.65	685.97	185.59	164.93	181.19	558.893	177.237	-1.6569	0.00186454	0.0199167	GSP1	GTP-binding nuclear protein GSP1/Ran [Magnaporthe oryzae 70-15]	Genetic Information Processing;Genetic Information Processing	Translation;Translation	ko03013//RNA transport;ko03008//Ribosome biogenesis in eukaryotes	K07936;K07936	-	-	-
ncbi_5049956	6923	1291	7016	1185	832	1461	125.57	46.49	118.14	32.67	29.86	40.47	96.7333	34.3333	-1.4944	0.00186796	0.0199167	--	Ferric reductase transmembrane component 3-like protein 2 [Colletotrichum chlorophyti]	-	-	-	-	-	-	-
ncbi_2680227	2345	681	2622	555	432	651	33.92	19.55	35.21	12.2	12.37	14.39	29.56	12.9867	-1.18662	0.00190556	0.0202358	--	fungal transcriptional regulatory protein [Purpureocillium lilacinum]	-	-	-	-	GO:0043231//intracellular membrane-bounded organelle	GO:0046914//transition metal ion binding	GO:0006355//regulation of transcription, DNA-templated
ncbi_12985885	13	8	19	38	10	41	0.39	0.47	0.52	1.72	0.59	1.87	0.46	1.39333	1.59883	0.00193235	0.0204449	SPBC1773.06c	alcohol dehydrogenase [Magnaporthe oryzae Y34]	-	-	-	-	-	GO:0003824//catalytic activity	GO:0044710//single-organism metabolic process
ncbi_2683559	5594	9446	6278	16200	12234	16098	58.28	195.38	60.71	256.51	252.15	256.1	104.79	254.92	1.28254	0.00197253	0.02082	Slc1a1	excitatory amino acid transporter 2 [Magnaporthe oryzae 70-15]	-	-	-	-	GO:0031224//intrinsic component of membrane	GO:0005310//dicarboxylic acid transmembrane transporter activity;GO:0015291//secondary active transmembrane transporter activity	GO:0044763//single-organism cellular process;GO:0046942//carboxylic acid transport;GO:0051704//multi-organism process
MSTRG.13259	54	111	82	193	166	254	1.58	6.44	2.23	8.58	9.6	11.34	3.41667	9.84	1.52607	0.0019744	0.02082	--	-	-	-	-	-	-	-	-
ncbi_2681837	294	118	332	79	41	74	7.97	6.35	8.36	3.26	2.2	3.06	7.56	2.84	-1.4125	0.00198311	0.0208702	--	hypothetical protein MGG_10246 [Magnaporthe oryzae 70-15]	-	-	-	-	-	-	GO:0006351//transcription, DNA-templated
ncbi_12986416	11161	2935	10591	3051	1890	2768	144.97	75.69	127.7	60.23	48.57	54.9	116.12	54.5667	-1.08952	0.00199923	0.0209906	APE2	aminopeptidase 2 [Magnaporthe oryzae 70-15]	-	-	-	-	GO:0044444//cytoplasmic part	GO:0046914//transition metal ion binding;GO:0070011//peptidase activity, acting on L-amino acid peptides	GO:0019538//protein metabolic process
ncbi_5050407	14040	3228	13147	3455	2085	3113	172.98	78.96	150.37	64.7	50.82	58.57	134.103	58.03	-1.20847	0.00200053	0.0209906	--	adhesin protein Mad1 [Magnaporthe oryzae 70-15]	-	-	-	-	-	-	-
ncbi_2680551	1083	354	1117	263	113	294	39.55	25.67	37.87	14.6	8.17	16.4	34.3633	13.0567	-1.39608	0.00201438	0.021094	--	hypothetical protein MGG_09576 [Magnaporthe oryzae 70-15]	-	-	-	-	-	-	-
ncbi_2684103	269	571	272	2004	1324	1707	7.55	31.81	7.08	85.46	73.5	73.14	15.48	77.3667	2.32131	0.0020236	0.0211486	SPAC1039.04	major facilitator superfamily transporter [Colletotrichum gloeosporioides Nara gc5]	-	-	-	-	-	-	GO:0044763//single-organism cellular process
ncbi_12985462	657	104	596	121	22	24	13.21	4.14	11.12	3.69	0.88	0.72	9.49	1.76333	-2.4281	0.00204176	0.021275	--	hypothetical protein MGG_15795 [Magnaporthe oryzae 70-15]	-	-	-	-	-	-	GO:0007275//multicellular organism development
ncbi_2676732	936	274	1133	175	188	199	15.33	8.91	17.24	4.35	6.08	4.98	13.8267	5.13667	-1.42855	0.00205904	0.0214128	Dnajc21	DnaJ subfamily C member 21 [Madurella mycetomatis]	-	-	-	-	GO:0015934//large ribosomal subunit;GO:0043231//intracellular membrane-bounded organelle	GO:0008047//enzyme activator activity;GO:0046914//transition metal ion binding;GO:0097159//organic cyclic compound binding	GO:0007275//multicellular organism development;GO:0016072//rRNA metabolic process;GO:0016192//vesicle-mediated transport;GO:0022613//ribonucleoprotein complex biogenesis;GO:0032535//regulation of cellular component size;GO:0043462//regulation of ATPase activity
ncbi_2678813	97	42	67	5	9	11	4.31	3.71	2.77	0.34	0.79	0.75	3.59667	0.626667	-2.52089	0.00206276	0.0214303	--	hypothetical protein MGG_08476 [Magnaporthe oryzae 70-15]	-	-	-	-	-	GO:0016811//hydrolase activity, acting on carbon-nitrogen (but not peptide) bonds, in linear amides	GO:0006569//tryptophan catabolic process
ncbi_5050289	46	22	56	4	0	5	1	0.95	1.13	0.13	0	0.17	1.02667	0.1	-3.3599	0.00207502	0.0215179	--	transcription factor [Fusarium langsethiae]	-	-	-	-	GO:0043231//intracellular membrane-bounded organelle	GO:0046914//transition metal ion binding	GO:0006355//regulation of transcription, DNA-templated
ncbi_12984822	856	331	978	198	191	216	22.4	17.2	23.76	7.87	9.89	8.63	21.12	8.79667	-1.26358	0.00207579	0.0215179	--	phosducin family protein [Magnaporthe oryzae Y34]	-	-	-	-	-	-	-
ncbi_2677695	4443	1170	4824	1299	733	1052	37.38	19.55	37.68	16.61	12.2	13.52	31.5367	14.11	-1.16031	0.0020829	0.0215546	rga4	rho GTPase activator Rga [Magnaporthe oryzae 70-15]	Environmental Information Processing	Signal transduction	ko04011//MAPK signaling pathway - yeast	K19839	-	GO:0046914//transition metal ion binding	GO:0050794//regulation of cellular process
ncbi_12986583	31	8	14	45	26	23	1.23	0.63	0.52	2.72	2.05	1.4	0.793333	2.05667	1.37431	0.00212477	0.0219234	--	hypothetical protein MGG_17274 [Magnaporthe oryzae 70-15]	-	-	-	-	-	-	-
ncbi_2684255	4383	1548	4784	1393	1014	1174	37.44	26.26	37.94	18.09	17.14	15.32	33.88	16.85	-1.00769	0.0021443	0.0220722	NTE1	lysophospholipase NTE1 [Magnaporthe oryzae 70-15]	Metabolism	Lipid metabolism	ko00564//Glycerophospholipid metabolism	K14676	GO:0043231//intracellular membrane-bounded organelle	-	GO:0006650//glycerophospholipid metabolic process;GO:0031326//regulation of cellular biosynthetic process;GO:0046164//alcohol catabolic process
ncbi_2676043	64	21	67	6	0	6	1.72	1.12	1.67	0.24	0	0.25	1.50333	0.163333	-3.20227	0.00215793	0.0221571	--	hmg box protein [Colletotrichum gloeosporioides Nara gc5]	-	-	-	-	GO:0044424//intracellular part	-	GO:0048522//positive regulation of cellular process
ncbi_2679968	996	307	1098	163	152	273	31.33	19.18	32.06	7.79	9.46	13.11	27.5233	10.12	-1.44345	0.00217302	0.0222904	HQD2	catechol 1,2-dioxygenase 1 [Magnaporthe oryzae 70-15]	-	-	-	-	-	GO:0005506//iron ion binding;GO:0019114//catechol dioxygenase activity	GO:0018958//phenol-containing compound metabolic process;GO:0044710//single-organism metabolic process
ncbi_2683526	44702	6734	47337	8485	5285	6627	600.12	179.5	589.96	173.15	140.38	135.88	456.527	149.803	-1.60763	0.00221586	0.0226637	SPCC777.04	general amino-acid permease GAP1 [Magnaporthe oryzae Y34]	-	-	-	-	GO:0031224//intrinsic component of membrane;GO:0043231//intracellular membrane-bounded organelle	GO:0046943//carboxylic acid transmembrane transporter activity	GO:0044763//single-organism cellular process;GO:0046942//carboxylic acid transport
ncbi_2676720	1887	471	2092	488	283	457	30.91	15.32	31.82	12.15	9.17	11.43	26.0167	10.9167	-1.2529	0.00224496	0.0229169	--	hypothetical protein MGG_03285 [Magnaporthe oryzae 70-15]	-	-	-	-	-	-	-
ncbi_2676818	3195	710	3344	809	445	658	52.66	23.23	51.16	20.26	14.51	16.56	42.35	17.11	-1.30752	0.0022544	0.022984	tif225	translation initiation factor eIF-2B subunit epsilon [Magnaporthe oryzae Y34]	Genetic Information Processing	Translation	ko03013//RNA transport	K03240	GO:0043234//protein complex;GO:0044444//cytoplasmic part	GO:0016772//transferase activity, transferring phosphorus-containing groups	GO:0006417//regulation of translation;GO:0043087//regulation of GTPase activity
ncbi_2675030	2193	607	2675	633	408	514	38.72	21.28	43.84	16.99	14.25	13.86	34.6133	15.0333	-1.20316	0.0022559	0.022984	csn-3	COP9 signalosome complex subunit 3 [Valsa mali]	-	-	-	-	-	-	-
ncbi_2679635	2149	555	2680	544	331	559	16.67	8.55	19.29	6.41	5.08	6.62	14.8367	6.03667	-1.29734	0.00226598	0.0230645	wee1	WEE protein kinase [Magnaporthe oryzae 70-15]	Cellular Processes;Cellular Processes;Environmental Information Processing	Cell growth and death;Cell growth and death;Signal transduction	ko04111//Cell cycle - yeast;ko04113//Meiosis - yeast;ko04011//MAPK signaling pathway - yeast	K03114;K03114;K03114	GO:0005933//cellular bud;GO:0043231//intracellular membrane-bounded organelle	GO:0004672//protein kinase activity;GO:0032550//purine ribonucleoside binding	GO:0006468//protein phosphorylation;GO:0007126//meiotic nuclear division;GO:0010695//regulation of spindle pole body separation;GO:0044772//mitotic cell cycle phase transition
ncbi_12986432	8	20	17	0	0	0	0.54	2.59	1.05	0	0	0	1.39333	0.001	-10.4443	0.00227165	0.0230999	--	hypothetical protein MGG_16483 [Magnaporthe oryzae 70-15]	-	-	-	-	-	-	-
ncbi_2677023	1202	270	1261	280	170	250	10.78	4.81	10.5	3.82	3.02	3.42	8.69667	3.42	-1.34647	0.00227505	0.0231121	lgrD	N-(5-amino-5-carboxypentanoyl)-L-cysteinyl-D-valine synthase [Magnaporthe oryzae 70-15]	-	-	-	-	-	GO:0003824//catalytic activity	GO:0044710//single-organism metabolic process
ncbi_2682647	307	60	365	45	31	56	6.04	2.36	6.67	1.35	1.21	1.68	5.02333	1.41333	-1.82954	0.00230096	0.0233304	eryH	triosephosphate isomerase [Magnaporthe oryzae 70-15]	Metabolism;Metabolism;Metabolism;Metabolism;Metabolism;Metabolism;Metabolism;Metabolism	Global and overview maps;Global and overview maps;Global and overview maps;Global and overview maps;Global and overview maps;Carbohydrate metabolism;Carbohydrate metabolism;Carbohydrate metabolism	ko01100//Metabolic pathways;ko01110//Biosynthesis of secondary metabolites;ko01130//Biosynthesis of antibiotics;ko01230//Biosynthesis of amino acids;ko01200//Carbon metabolism;ko00010//Glycolysis / Gluconeogenesis;ko00051//Fructose and mannose metabolism;ko00562//Inositol phosphate metabolism	K01803;K01803;K01803;K01803;K01803;K01803;K01803;K01803	-	GO:0016861//intramolecular oxidoreductase activity, interconverting aldoses and ketoses	-
ncbi_2678257	1496	388	1658	309	218	398	40.32	20.76	41.48	12.66	11.62	16.38	34.1867	13.5533	-1.33479	0.00230804	0.0233747	LRA2	amidohydrolase [Magnaporthe oryzae 70-15]	Metabolism	Carbohydrate metabolism	ko00051//Fructose and mannose metabolism	K18338	-	GO:0003824//catalytic activity	-
ncbi_2684589	283	35	312	28	19	37	12.32	3.03	12.61	1.85	1.64	2.46	9.32	1.98333	-2.2324	0.00230976	0.0233747	EAF1	MYB and HSA domain-containing protein [Magnaporthe oryzae P131]	-	-	-	-	-	-	-
ncbi_2682514	4273	946	4451	1054	639	888	25.33	11.14	24.5	9.5	7.5	8.04	20.3233	8.34667	-1.28386	0.00232911	0.0235479	apsA	anucleate primary sterigmata protein A [Magnaporthe oryzae 70-15]	-	-	-	-	-	-	-
ncbi_5049582	4234	912	4280	904	579	967	87.22	37.3	81.85	28.31	23.6	30.42	68.79	27.4433	-1.32574	0.00234013	0.0236366	SER33	D-3-phosphoglycerate dehydrogenase 2 [Magnaporthe oryzae 70-15]	Metabolism;Metabolism;Metabolism;Metabolism;Metabolism;Metabolism	Global and overview maps;Global and overview maps;Global and overview maps;Global and overview maps;Amino acid metabolism;Energy metabolism	ko01100//Metabolic pathways;ko01130//Biosynthesis of antibiotics;ko01230//Biosynthesis of amino acids;ko01200//Carbon metabolism;ko00260//Glycine, serine and threonine metabolism;ko00680//Methane metabolism	K00058;K00058;K00058;K00058;K00058;K00058	GO:0044444//cytoplasmic part	GO:0000166//nucleotide binding;GO:0016614//oxidoreductase activity, acting on CH-OH group of donors;GO:0031406//carboxylic acid binding	GO:0006563//L-serine metabolic process
ncbi_5050588	1801	260	1718	309	116	283	17.19	4.93	15.22	4.48	2.19	4.12	12.4467	3.59667	-1.79103	0.00235224	0.0237135	RAV1	WD repeat-containing protein [Magnaporthe oryzae 70-15]	-	-	-	-	GO:0031090//organelle membrane;GO:0043231//intracellular membrane-bounded organelle;GO:0043234//protein complex;GO:0044425//membrane part;GO:0044444//cytoplasmic part	GO:0005515//protein binding	GO:0010043//response to zinc ion;GO:0016192//vesicle-mediated transport;GO:0044087//regulation of cellular component biogenesis;GO:0051452//intracellular pH reduction;GO:0051592//response to calcium ion
ncbi_2681137	392	65	328	60	37	50	12.18	4.01	9.46	2.83	2.27	2.37	8.55	2.49	-1.77978	0.00236272	0.0237964	pgdA	polysaccharide deacetylase [Magnaporthe oryzae 70-15]	-	-	-	-	-	GO:0016787//hydrolase activity	GO:0044238//primary metabolic process
ncbi_12985520	9	0	5	20	10	16	0.37	0	0.19	1.25	0.81	1	0.186667	1.02	2.45003	0.00236796	0.0238265	--	hypothetical protein MGG_17166 [Magnaporthe oryzae 70-15]	-	-	-	-	-	-	-
ncbi_5048765	1610	302	1590	323	172	312	39.58	14.74	36.29	12.07	8.37	11.71	30.2033	10.7167	-1.49485	0.00238577	0.0239371	PELO	translation factor pelota [Magnaporthe oryzae 70-15]	Genetic Information Processing	Translation	ko03015//mRNA surveillance pathway	K06965	GO:0043231//intracellular membrane-bounded organelle;GO:0044444//cytoplasmic part	GO:0004519//endonuclease activity;GO:0043021//ribonucleoprotein complex binding	GO:0000956//nuclear-transcribed mRNA catabolic process;GO:0006417//regulation of translation;GO:0010948//negative regulation of cell cycle process;GO:0016075//rRNA catabolic process;GO:0032988//ribonucleoprotein complex disassembly;GO:0090501//RNA phosphodiester bond hydrolysis
ncbi_2683187	2930	768	3139	814	519	692	19.9	10.36	19.79	8.4	6.98	7.18	16.6833	7.52	-1.1496	0.00239281	0.0239706	lsk1	CMGC/CDK/CRK7 protein kinase [Magnaporthe oryzae 70-15]	-	-	-	-	GO:0008024//positive transcription elongation factor complex b;GO:0030529//intracellular ribonucleoprotein complex;GO:0043232//intracellular non-membrane-bounded organelle	GO:0004674//protein serine/threonine kinase activity;GO:0005515//protein binding;GO:0032550//purine ribonucleoside binding	GO:0006356//regulation of transcription from RNA polymerase I promoter;GO:0006357//regulation of transcription from RNA polymerase II promoter;GO:0006397//mRNA processing;GO:0006450//regulation of translational fidelity;GO:0006468//protein phosphorylation;GO:0010973//positive regulation of barrier septum assembly;GO:0031566//actomyosin contractile ring maintenance;GO:0032784//regulation of DNA-te…
ncbi_2674831	1230	288	1356	276	211	222	26.33	12.24	26.95	8.98	8.94	7.26	21.84	8.39333	-1.37966	0.00239365	0.0239706	--	hypothetical protein MGG_00294 [Magnaporthe oryzae 70-15]	-	-	-	-	-	-	-
ncbi_2674957	1963	674	2345	658	364	591	59.83	40.79	66.35	30.48	21.95	27.51	55.6567	26.6467	-1.0626	0.0023964	0.0239754	hus5	SUMO-conjugating enzyme ubc9 [Magnaporthe oryzae 70-15]	Genetic Information Processing;Genetic Information Processing	Translation;Folding, sorting and degradation	ko03013//RNA transport;ko04120//Ubiquitin mediated proteolysis	K10577;K10577	GO:0000790//nuclear chromatin;GO:0044444//cytoplasmic part	GO:0019787//ubiquitin-like protein transferase activity	GO:0007275//multicellular organism development;GO:0018205//peptidyl-lysine modification
ncbi_2676222	2707	726	2639	573	494	658	66.7	35.52	60.37	21.46	24.08	24.76	54.1967	23.4333	-1.20964	0.00240421	0.024008	RBG1	GTP-binding protein RBG1 [Magnaporthe oryzae 70-15]	-	-	-	-	GO:0030529//intracellular ribonucleoprotein complex;GO:0043231//intracellular membrane-bounded organelle;GO:0044444//cytoplasmic part	GO:0032550//purine ribonucleoside binding	GO:0006412//translation
ncbi_2675943	850	289	781	251	143	192	27.07	18.28	23.09	12.15	9.01	9.34	22.8133	10.1667	-1.16603	0.0024183	0.024103	--	concanavalin A-like lectin/glucanase [Coniochaeta ligniaria NRRL 30616]	Genetic Information Processing	Folding, sorting and degradation	ko04141//Protein processing in endoplasmic reticulum	K10080	-	-	-
ncbi_2682980	1225	541	1396	350	257	386	19.78	17.34	20.93	8.59	8.22	9.52	19.35	8.77667	-1.14059	0.00242567	0.0241512	--	Mob1 family protein [Magnaporthe oryzae Y34]	-	-	-	-	-	-	-
ncbi_12986440	31	16	34	50	18	63	2.44	2.5	2.46	5.88	2.72	7.56	2.46667	5.38667	1.12683	0.00242772	0.0241512	--	gag protein [Magnaporthe oryzae]	-	-	-	-	-	GO:0046914//transition metal ion binding	-
ncbi_2684611	554	159	662	128	96	136	22.74	12.96	25.22	7.99	7.8	8.52	20.3067	8.10333	-1.32537	0.00243254	0.0241577	--	hypothetical protein MGG_06456 [Magnaporthe oryzae 70-15]	-	-	-	-	-	-	-
MSTRG.9382	4	0	4	3	16	23	0.52	0	0.48	0.59	4.08	4.53	0.333333	3.06667	3.20163	0.00243871	0.0241577	--	hypothetical protein OOU_Y34scaffold00765g130 [Magnaporthe oryzae Y34]	-	-	-	-	-	-	-
ncbi_12987085	18	14	12	47	16	44	0.5	0.77	0.31	1.97	0.87	1.85	0.526667	1.56333	1.56966	0.00243982	0.0241577	--	hypothetical protein MGG_15530 [Magnaporthe oryzae 70-15]	-	-	-	-	-	-	-
ncbi_5050362	2751	508	2910	587	364	473	45.72	16.75	44.9	14.83	11.98	12.01	35.79	12.94	-1.46772	0.00248503	0.0245822	PEPP	xaa-Pro dipeptidase [Magnaporthe oryzae 70-15]	-	-	-	-	-	GO:0008238//exopeptidase activity;GO:0046914//transition metal ion binding	GO:0019538//protein metabolic process
ncbi_2677364	1738	564	1814	479	269	519	39.26	25.29	38.04	16.44	12.02	17.9	34.1967	15.4533	-1.14594	0.00248871	0.0245956	tfb4	RNA polymerase II transcription factor B subunit 4 [Magnaporthe oryzae 70-15]	Genetic Information Processing;Genetic Information Processing	Replication and repair;Transcription	ko03420//Nucleotide excision repair;ko03022//Basal transcription factors	K03143;K03143	GO:0032806//carboxy-terminal domain protein kinase complex;GO:0044444//cytoplasmic part	-	GO:0006281//DNA repair;GO:0006357//regulation of transcription from RNA polymerase II promoter
ncbi_2679071	5867	1717	6245	1803	1101	1636	39.74	23.09	39.27	18.56	14.75	16.92	34.0333	16.7433	-1.02336	0.00250449	0.0247156	--	hypothetical protein MGG_01378 [Magnaporthe oryzae 70-15]	-	-	-	-	-	-	-
ncbi_5050952	2208	544	2346	573	305	533	30.65	14.99	30.23	12.09	8.38	11.3	25.29	10.59	-1.25586	0.00250789	0.0247156	Cul4b	Cullin-4B [Magnaporthe oryzae 70-15]	Genetic Information Processing;Genetic Information Processing	Folding, sorting and degradation;Replication and repair	ko04120//Ubiquitin mediated proteolysis;ko03420//Nucleotide excision repair	K10609;K10609	GO:0000152//nuclear ubiquitin ligase complex;GO:0044444//cytoplasmic part	GO:0044389//ubiquitin-like protein ligase binding	GO:0006275//regulation of DNA replication;GO:0006289//nucleotide-excision repair;GO:0006342//chromatin silencing;GO:0006357//regulation of transcription from RNA polymerase II promoter;GO:0008104//protein localization;GO:0010948//negative regulation of cell cycle process;GO:0016567//protein ubiquitination;GO:0019941//modification-dependent protein catabolic process;GO:0031060//regulation of histo…
ncbi_12986707	1450	469	1544	439	303	348	21.54	13.83	21.29	9.91	8.91	7.89	18.8867	8.90333	-1.08495	0.00251327	0.0247202	ftp105	high-temperature-induced dauer-formation protein [Coniochaeta ligniaria NRRL 30616]	-	-	-	-	-	-	-
ncbi_2679209	2077	600	2093	628	347	527	38.35	22	35.88	17.62	12.68	14.86	32.0767	15.0533	-1.09144	0.00251332	0.0247202	Nae1	NEDD8-activating enzyme E1 regulatory subunit [Magnaporthe oryzae P131]	-	-	-	-	GO:0043231//intracellular membrane-bounded organelle;GO:0044444//cytoplasmic part	GO:0008641//small protein activating enzyme activity	GO:0032446//protein modification by small protein conjugation
ncbi_2681294	1922	437	2001	401	312	417	56.35	25.44	54.46	17.87	18.1	18.67	45.4167	18.2133	-1.31823	0.00253368	0.0248768	--	succinate-semialdehyde dehydrogenase [Verticillium dahliae VdLs.17]	Metabolism;Metabolism;Metabolism;Metabolism;Metabolism;Metabolism	Global and overview maps;Amino acid metabolism;Amino acid metabolism;Amino acid metabolism;Metabolism of cofactors and vitamins;Carbohydrate metabolism	ko01100//Metabolic pathways;ko00350//Tyrosine metabolism;ko00250//Alanine, aspartate and glutamate metabolism;ko00310//Lysine degradation;ko00760//Nicotinate and nicotinamide metabolism;ko00650//Butanoate metabolism	K00135;K00135;K00135;K00135;K00135;K00135	-	-	-
ncbi_2674217	3825	1221	3888	1103	824	1056	63.11	40.01	59.56	27.67	26.89	26.62	54.2267	27.06	-1.00284	0.00254208	0.024936	AMPP	xaa-Pro aminopeptidase 1 [Magnaporthe oryzae 70-15]	-	-	-	-	GO:0043231//intracellular membrane-bounded organelle;GO:0044444//cytoplasmic part	GO:0003824//catalytic activity;GO:0043169//cation binding	GO:0000122//negative regulation of transcription from RNA polymerase II promoter;GO:0019538//protein metabolic process
ncbi_12985023	5	15	3	90	14	54	0.33	1.95	0.18	8.95	1.81	5.39	0.82	5.38333	2.7148	0.00256562	0.0251264	--	hypothetical protein MGG_16829 [Magnaporthe oryzae 70-15]	-	-	-	-	-	-	-
ncbi_2683267	3807	890	4221	865	623	899	48.02	22.29	49.42	16.58	15.55	17.32	39.91	16.4833	-1.27574	0.00256625	0.0251264	CUL1	Cullin-1 [Magnaporthe oryzae 70-15]	Cellular Processes;Genetic Information Processing;Genetic Information Processing	Cell growth and death;Folding, sorting and degradation;Folding, sorting and degradation	ko04111//Cell cycle - yeast;ko04141//Protein processing in endoplasmic reticulum;ko04120//Ubiquitin mediated proteolysis	K03347;K03347;K03347	GO:0000152//nuclear ubiquitin ligase complex;GO:0031461//cullin-RING ubiquitin ligase complex;GO:0044444//cytoplasmic part	GO:0019787//ubiquitin-like protein transferase activity;GO:0043565//sequence-specific DNA binding;GO:0044389//ubiquitin-like protein ligase binding	GO:0010948//negative regulation of cell cycle process;GO:0016567//protein ubiquitination;GO:0043161//proteasome-mediated ubiquitin-dependent protein catabolic process;GO:0044772//mitotic cell cycle phase transition
MSTRG.9599	11	2	9	24	9	18	0.49	0.18	0.37	1.61	0.79	1.21	0.346667	1.20333	1.79542	0.00258562	0.0252925	--	-	-	-	-	-	-	-	-
ncbi_2677606	2397	490	2443	545	304	488	20.64	8.38	19.53	7.13	5.18	6.42	16.1833	6.24333	-1.37412	0.00260806	0.0254884	SPAC23A1.17	SH3 domain-containing protein [Magnaporthe oryzae P131]	-	-	-	-	GO:0044430//cytoskeletal part;GO:0060187//cell pole	GO:0017022//myosin binding	GO:0007010//cytoskeleton organization
ncbi_5049516	533	116	500	77	55	114	44.78	19.35	38.99	9.83	9.14	14.63	34.3733	11.2	-1.61779	0.00264826	0.0258095	--	cystathionine beta-synthase [Magnaporthe oryzae 70-15]	-	-	-	-	-	-	-
ncbi_12985422	1	0	0	28	0	15	0.14	0	0	4.58	0	2.48	0.0466667	2.35333	5.65617	0.00266091	0.02589	--	hypothetical protein MGG_15776 [Magnaporthe oryzae 70-15]	-	-	-	-	-	-	-
ncbi_2683019	3615	635	3520	783	406	606	69.96	24.4	63.24	23.03	15.54	17.91	52.5333	18.8267	-1.48046	0.00266143	0.02589	SPAC9G1.05	WD repeat-containing protein 2 [Magnaporthe oryzae 70-15]	-	-	-	-	GO:0015629//actin cytoskeleton;GO:0030427//site of polarized growth;GO:0043231//intracellular membrane-bounded organelle;GO:0044430//cytoskeletal part;GO:0044444//cytoplasmic part;GO:0060187//cell pole	GO:0008092//cytoskeletal protein binding	GO:0051693//actin filament capping
ncbi_2682478	1107	109	1014	153	66	125	47.19	9.23	40.13	9.91	5.57	8.14	32.1833	7.87333	-2.03127	0.00267355	0.0259643	--	transcription factor RfeG [Colletotrichum gloeosporioides Cg-14]	-	-	-	-	-	-	-
ncbi_12985460	9	2	5	11	27	10	1.85	0.81	0.95	3.43	10.96	3.13	1.20333	5.84	2.27893	0.00267399	0.0259643	--	pol polyprotein [Magnaporthe oryzae]	-	-	-	-	-	-	-
ncbi_2680273	1075	367	1295	320	216	322	29.25	19.83	32.71	13.23	11.63	13.38	27.2633	12.7467	-1.09684	0.00268678	0.0260645	--	hypothetical protein MGG_09268 [Magnaporthe oryzae 70-15]	-	-	-	-	-	-	-
ncbi_2678782	1	0	18	13	29	39	0.05	0	0.82	0.97	2.82	2.93	0.29	2.24	2.94937	0.00270969	0.0262384	--	alpha/beta hydrolase [Magnaporthe oryzae 70-15]	-	-	-	-	-	GO:0003824//catalytic activity	-
ncbi_2675981	3972	1079	3983	837	752	977	86.32	46.56	80.36	27.65	32.33	32.43	71.08	30.8033	-1.20636	0.0027183	0.0262977	ARCN1	coatomer subunit delta [Magnaporthe oryzae 70-15]	-	-	-	-	GO:0030119//AP-type membrane coat adaptor complex;GO:0030120//vesicle coat	-	GO:0007030//Golgi organization;GO:0015031//protein transport;GO:0016482//cytoplasmic transport;GO:0048193//Golgi vesicle transport;GO:0051640//organelle localization
ncbi_12986788	1653	75	1791	176	88	110	41.59	3.74	41.83	6.75	4.37	4.23	29.0533	5.11667	-2.50543	0.00273945	0.026478	--	hypothetical protein MGG_15965 [Magnaporthe oryzae 70-15]	-	-	-	-	-	-	GO:0007275//multicellular organism development
ncbi_2684349	2092	649	2299	627	431	585	20.4	12.57	20.81	9.29	8.32	8.71	17.9267	8.77333	-1.03091	0.0027426	0.0264842	pro11	striatin Pro11 [Magnaporthe oryzae 70-15]	-	-	-	-	-	-	-
ncbi_2674754	4777	1450	4747	1404	997	1145	34.26	20.65	31.61	15.3	14.15	12.54	28.84	13.9967	-1.04299	0.00275457	0.0265754	MGG_01128	pentafunctional AROM polypeptide [Magnaporthe oryzae 70-15]	Metabolism;Metabolism;Metabolism;Metabolism;Metabolism	Global and overview maps;Global and overview maps;Global and overview maps;Global and overview maps;Amino acid metabolism	ko01100//Metabolic pathways;ko01110//Biosynthesis of secondary metabolites;ko01130//Biosynthesis of antibiotics;ko01230//Biosynthesis of amino acids;ko00400//Phenylalanine, tyrosine and tryptophan biosynthesis	K13830;K13830;K13830;K13830;K13830	GO:0044444//cytoplasmic part	GO:0016301//kinase activity;GO:0016616//oxidoreductase activity, acting on the CH-OH group of donors, NAD or NADP as acceptor;GO:0016765//transferase activity, transferring alkyl or aryl (other than methyl) groups;GO:0016836//hydro-lyase activity;GO:0016838//carbon-oxygen lyase activity, acting on phosphates;GO:0032550//purine ribonucleoside binding;GO:0043169//cation binding	GO:0006796//phosphate-containing compound metabolic process;GO:0008652//cellular amino acid biosynthetic process;GO:0043650//dicarboxylic acid biosynthetic process
ncbi_2681598	607	229	579	155	95	167	8.83	6.62	7.82	3.43	2.74	3.71	7.75667	3.29333	-1.23589	0.0027572	0.0265765	SPBC18H10.09	CHY zinc finger domain-containing protein [Magnaporthe oryzae Y34]	-	-	-	-	-	GO:0046914//transition metal ion binding	-
ncbi_2675149	3764	741	3803	789	546	722	72.67	28.41	68.16	23.15	20.88	21.28	56.4133	21.77	-1.37369	0.00276479	0.0266253	csn-4	COP9 signalosome complex subunit 4 [Magnaporthe oryzae 70-15]	-	-	-	-	-	-	-
ncbi_2677917	772	43	783	70	44	62	16.07	1.78	15.13	2.22	1.81	1.97	10.9933	2	-2.45856	0.00278175	0.0267398	--	formylmethionine deformylase-like protein [Diplodia corticola]	-	-	-	-	-	-	-
MSTRG.6904	4	0	5	8	5	33	0.27	0	0.26	1.38	1.56	3.45	0.176667	2.13	3.59175	0.0027922	0.0267914	--	isoflavone reductase [Magnaporthe oryzae 70-15]	-	-	-	-	-	-	-
ncbi_2680724	505	210	489	124	100	115	12.23	10.1	11	4.57	4.79	4.25	11.11	4.53667	-1.29215	0.00282956	0.0271005	TRI101	trichothecene 3-O-acetyltransferase [Magnaporthe oryzae 70-15]	-	-	-	-	-	GO:0016746//transferase activity, transferring acyl groups	-
ncbi_2676955	2613	621	2786	636	441	584	48.9	23.07	48.4	18.09	16.33	16.69	40.1233	17.0367	-1.2358	0.0028424	0.0271935	DNAJC3	DnaJ and TPR domain-containing protein [Magnaporthe oryzae 70-15]	Genetic Information Processing	Folding, sorting and degradation	ko04141//Protein processing in endoplasmic reticulum	K09523	GO:0016020//membrane;GO:0043231//intracellular membrane-bounded organelle	-	GO:0006457//protein folding;GO:0007275//multicellular organism development;GO:0043161//proteasome-mediated ubiquitin-dependent protein catabolic process
ncbi_2675225	926	113	946	104	24	138	4.82	1.17	4.57	0.82	0.25	1.1	3.52	0.723333	-2.28284	0.00284442	0.0271935	azaB	polyketide synthase [Magnaporthe oryzae Y34]	-	-	-	-	-	-	-
ncbi_2682726	839	126	871	121	89	136	14.73	4.39	14.2	3.23	3.09	3.65	11.1067	3.32333	-1.74072	0.00287598	0.0274454	--	hypothetical protein MGG_02744 [Magnaporthe oryzae 70-15]	-	-	-	-	-	-	-
ncbi_5050517	4371	527	4580	608	476	608	29.51	7.06	28.7	6.24	6.36	6.27	21.7567	6.29	-1.79033	0.00292094	0.0277489	rgf3	Rho1 guanine nucleotide exchange factor 1 [Magnaporthe oryzae 70-15]	-	-	-	-	GO:0005933//cellular bud;GO:0044444//cytoplasmic part	GO:0005088//Ras guanyl-nucleotide exchange factor activity	GO:0000920//cell separation after cytokinesis;GO:0010981//regulation of cell wall macromolecule metabolic process;GO:0043087//regulation of GTPase activity;GO:0051641//cellular localization;GO:0071555//cell wall organization
[truncated: 188 more rows]

## Sheet: Overlap1
	OX/WT			KO/WT			Description and Enrichment
[truncated: 69 more rows]

## Sheet: Overlap-filtered
	OX/WT			KO/WT			Description and Enrichment
[truncated: 8 more rows]
