# Supplementary material for: The Histone Deacetylases MoRpd3 and MoHst4 Regulate Growth, Conidiation, and Pathogenicity in the Rice Blast Fungus Magnaporthe oryzae
Source: mSphere. 2021 Jun 30;6(3):e00118-21. doi: 10.1128/mSphere.00118-21 (PMC8265625; doi:10.1128/mSphere.00118-21)
Supplement: DATA SET S2 [file msphere.00118-21-sd002.xlsx]

## Sheet: WTvsKO.GO enrichment of DEGs
GO ID (level1)	GO Term (level1)	GO ID (level2)	GO Term (level2)	number_of_WT-vs-KO (up)	number_of_WT-vs-KO (down)	Genes_of_WT-vs-KO_up	Genes_of_WT-vs-KO_down
GO:0008150	Biological Process	GO:0098743	cell aggregation	1	0	ncbi_2675364(WOR2)	--
GO:0008150	Biological Process	GO:0040011	locomotion	0	1	--	ncbi_5048981(BEA3)
GO:0008150	Biological Process	GO:0051704	multi-organism process	5	4	ncbi_2675364(WOR2),ncbi_2681304(--),ncbi_2683134(--),ncbi_2683199(--),ncbi_2684719(pac2)	ncbi_2680832(--),ncbi_2684104(--),ncbi_2684693(--),ncbi_5048981(BEA3)
GO:0008150	Biological Process	GO:0032501	multicellular organismal process	17	12	ncbi_12984419(--),ncbi_12986353(--),ncbi_12987279(cipB),ncbi_2674880(VOSA),ncbi_2675493(--),ncbi_2675781(--),ncbi_2676263(isp4),ncbi_2676636(--),ncbi_2676752(EPD1),ncbi_2677030(--),ncbi_2678129(--),ncbi_2678163(--),ncbi_2679860(--),ncbi_2681210(SPAC11D3.18c),ncbi_2681340(dadD),ncbi_2682255(--),ncbi_2683837(--)	ncbi_2674576(ustYa),ncbi_2675005(--),ncbi_2675755(SPAC32A11.02c),ncbi_2676237(SPAC1851.02),ncbi_2676425(pps1),ncbi_2677450(ASPG),ncbi_2678313(--),ncbi_2679950(--),ncbi_2680278(--),ncbi_2681626(--),ncbi_2684062(--),ncbi_2684693(--)
GO:0008150	Biological Process	GO:0044699	single-organism process	86	88	ncbi_12984419(--),ncbi_12984781(--),ncbi_12984887(HNM1),ncbi_12985257(--),ncbi_12985546(YCR023C),ncbi_12986353(--),ncbi_12987279(cipB),ncbi_2674753(gdhI),ncbi_2674859(Nox1),ncbi_2674880(VOSA),ncbi_2674909(niiA),ncbi_2674927(--),ncbi_2675056(sde2),ncbi_2675058(adhA),ncbi_2675493(--),ncbi_2675781(--),ncbi_2675795(CRYZ),ncbi_2675796(dmoA),ncbi_2675896(--),ncbi_2675920(BEA3),ncbi_2675998(hxnP),ncbi_2…	ncbi_12984563(QDR3),ncbi_12984653(ecdD),ncbi_12985100(patE),ncbi_12985150(cys-14),ncbi_12985335(macA),ncbi_2674138(acu-6),ncbi_2674576(ustYa),ncbi_2674623(patH),ncbi_2674668(TOK1),ncbi_2674851(--),ncbi_2674991(ght6),ncbi_2675005(--),ncbi_2675026(DEP3),ncbi_2675053(patE),ncbi_2675251(hxkA),ncbi_2675485(cta3),ncbi_2675519(SPCC777.04),ncbi_2675606(ish1),ncbi_2675755(SPAC32A11.02c),ncbi_2676237(SPAC1…
GO:0008150	Biological Process	GO:0032502	developmental process	17	13	ncbi_12984419(--),ncbi_12986353(--),ncbi_12987279(cipB),ncbi_2674880(VOSA),ncbi_2675493(--),ncbi_2675781(--),ncbi_2676263(isp4),ncbi_2676636(--),ncbi_2676752(EPD1),ncbi_2677030(--),ncbi_2678129(--),ncbi_2678163(--),ncbi_2679860(--),ncbi_2681210(SPAC11D3.18c),ncbi_2681340(dadD),ncbi_2682255(--),ncbi_2683837(--)	ncbi_2674576(ustYa),ncbi_2675005(--),ncbi_2675755(SPAC32A11.02c),ncbi_2676237(SPAC1851.02),ncbi_2676425(pps1),ncbi_2677450(ASPG),ncbi_2678313(--),ncbi_2679950(--),ncbi_2680278(--),ncbi_2680539(QDR3),ncbi_2681626(--),ncbi_2684062(--),ncbi_2684104(--)
GO:0008150	Biological Process	GO:0051179	localization	16	27	ncbi_12984887(HNM1),ncbi_12985257(--),ncbi_2675920(BEA3),ncbi_2676478(--),ncbi_2676662(--),ncbi_2677980(--),ncbi_2678235(fur4),ncbi_2678314(uapA),ncbi_2678558(AZG1),ncbi_2679997(HNM1),ncbi_2681945(HXT9),ncbi_2682363(HSL1),ncbi_2682639(cwf29),ncbi_2684145(fur4),ncbi_2684148(gatA),ncbi_5049012(crnA)	ncbi_12984653(ecdD),ncbi_12985150(cys-14),ncbi_2674129(PIL1),ncbi_2674668(TOK1),ncbi_2674991(ght6),ncbi_2675485(cta3),ncbi_2675519(SPCC777.04),ncbi_2676260(ENA2),ncbi_2678263(atf1),ncbi_2678564(MAL61),ncbi_2679046(qutD),ncbi_2679579(mae1),ncbi_2679764(YET3),ncbi_2679969(OPT2),ncbi_2680106(TRK2),ncbi_2680443(MOT2),ncbi_2680539(QDR3),ncbi_2680612(MAL31),ncbi_2680809(STL1),ncbi_2681821(wis1),ncbi_26…
GO:0008150	Biological Process	GO:0048519	negative regulation of biological process	4	5	ncbi_2674880(VOSA),ncbi_2675056(sde2),ncbi_2678066(ofd1),ncbi_2684719(pac2)	ncbi_2674129(PIL1),ncbi_2676425(pps1),ncbi_2678115(AN1226),ncbi_2678263(atf1),ncbi_2681821(wis1)
GO:0008150	Biological Process	GO:0023052	signaling	2	3	ncbi_2678066(ofd1),ncbi_5049748(--)	ncbi_2678263(atf1),ncbi_2681821(wis1),ncbi_2683437(PHOT2)
GO:0008150	Biological Process	GO:0008152	metabolic process	82	99	ncbi_12984781(--),ncbi_12987279(cipB),ncbi_2674116(--),ncbi_2674618(ARB_04519),ncbi_2674753(gdhI),ncbi_2674856(mfap-1),ncbi_2674859(Nox1),ncbi_2674909(niiA),ncbi_2674910(alb1),ncbi_2674927(--),ncbi_2675056(sde2),ncbi_2675058(adhA),ncbi_2675118(--),ncbi_2675364(WOR2),ncbi_2675795(CRYZ),ncbi_2675796(dmoA),ncbi_2675921(--),ncbi_2675942(MGG_05684),ncbi_2676126(bglM),ncbi_2676168(--),ncbi_2676264(cao1…	ncbi_12985100(patE),ncbi_12985335(macA),ncbi_12986295(ARB_01444),ncbi_12986980(SPBC24C6.09c),ncbi_2674129(PIL1),ncbi_2674138(acu-6),ncbi_2674156(--),ncbi_2674168(AMDHD2),ncbi_2674233(--),ncbi_2674250(--),ncbi_2674463(TP),ncbi_2674623(patH),ncbi_2674687(Gnpda1),ncbi_2674814(chit46),ncbi_2674851(--),ncbi_2674867(--),ncbi_2674919(pepA),ncbi_2675043(--),ncbi_2675053(patE),ncbi_2675098(gla-1),ncbi_267…
GO:0008150	Biological Process	GO:0022414	reproductive process	1	2	ncbi_2674880(VOSA)	ncbi_2678263(atf1),ncbi_2680539(QDR3)
GO:0008150	Biological Process	GO:0000003	reproduction	1	2	ncbi_2674880(VOSA)	ncbi_2678263(atf1),ncbi_2680539(QDR3)
GO:0008150	Biological Process	GO:0048518	positive regulation of biological process	2	2	ncbi_2678066(ofd1),ncbi_2679795(uaY)	ncbi_2678263(atf1),ncbi_2681821(wis1)
GO:0008150	Biological Process	GO:0050896	response to stimulus	3	12	ncbi_2674880(VOSA),ncbi_2678066(ofd1),ncbi_5049748(--)	ncbi_2674129(PIL1),ncbi_2676399(--),ncbi_2676425(pps1),ncbi_2676583(cpr-c1),ncbi_2676633(XYR1),ncbi_2678115(AN1226),ncbi_2678263(atf1),ncbi_2680539(QDR3),ncbi_2681672(cat-1),ncbi_2681821(wis1),ncbi_2683437(PHOT2),ncbi_2684104(--)
GO:0008150	Biological Process	GO:0050789	regulation of biological process	20	9	ncbi_2674880(VOSA),ncbi_2674927(--),ncbi_2675056(sde2),ncbi_2675118(--),ncbi_2675364(WOR2),ncbi_2676596(--),ncbi_2677378(--),ncbi_2678066(ofd1),ncbi_2679085(aurR2),ncbi_2679795(uaY),ncbi_2679903(--),ncbi_2680853(SPAC27D7.08c),ncbi_2682363(HSL1),ncbi_2683087(--),ncbi_2683343(--),ncbi_2683949(--),ncbi_2684719(pac2),ncbi_2684781(--),ncbi_5049312(--),ncbi_5049748(--)	ncbi_2674129(PIL1),ncbi_2676425(pps1),ncbi_2678115(AN1226),ncbi_2678263(atf1),ncbi_2678325(--),ncbi_2681821(wis1),ncbi_2683437(PHOT2),ncbi_2684104(--),ncbi_2684171(pld1)
GO:0008150	Biological Process	GO:0065007	biological regulation	20	12	ncbi_2674880(VOSA),ncbi_2674927(--),ncbi_2675056(sde2),ncbi_2675118(--),ncbi_2675364(WOR2),ncbi_2676596(--),ncbi_2677378(--),ncbi_2678066(ofd1),ncbi_2679085(aurR2),ncbi_2679795(uaY),ncbi_2679903(--),ncbi_2680853(SPAC27D7.08c),ncbi_2682363(HSL1),ncbi_2683087(--),ncbi_2683343(--),ncbi_2683949(--),ncbi_2684719(pac2),ncbi_2684781(--),ncbi_5049312(--),ncbi_5049748(--)	ncbi_2674129(PIL1),ncbi_2674668(TOK1),ncbi_2676425(pps1),ncbi_2678115(AN1226),ncbi_2678263(atf1),ncbi_2678325(--),ncbi_2679969(OPT2),ncbi_2680539(QDR3),ncbi_2681821(wis1),ncbi_2683437(PHOT2),ncbi_2684104(--),ncbi_2684171(pld1)
GO:0008150	Biological Process	GO:0009987	cellular process	60	63	ncbi_12984781(--),ncbi_12984887(HNM1),ncbi_12985257(--),ncbi_12985546(YCR023C),ncbi_2674856(mfap-1),ncbi_2674880(VOSA),ncbi_2674927(--),ncbi_2675056(sde2),ncbi_2675118(--),ncbi_2675364(WOR2),ncbi_2675896(--),ncbi_2675920(BEA3),ncbi_2675998(hxnP),ncbi_2676126(bglM),ncbi_2676168(--),ncbi_2676263(isp4),ncbi_2676596(--),ncbi_2676662(--),ncbi_2677378(--),ncbi_2677522(YSL5),ncbi_2677976(acu-5),ncbi_267…	ncbi_12984563(QDR3),ncbi_12984653(ecdD),ncbi_12985150(cys-14),ncbi_12985335(macA),ncbi_12986295(ARB_01444),ncbi_2674129(PIL1),ncbi_2674138(acu-6),ncbi_2674668(TOK1),ncbi_2674687(Gnpda1),ncbi_2674991(ght6),ncbi_2675026(DEP3),ncbi_2675251(hxkA),ncbi_2675485(cta3),ncbi_2675519(SPCC777.04),ncbi_2675606(ish1),ncbi_2676237(SPAC1851.02),ncbi_2676425(pps1),ncbi_2676583(cpr-c1),ncbi_2677450(ASPG),ncbi_267…
GO:0008150	Biological Process	GO:0071840	cellular component organization or biogenesis	7	4	ncbi_12985257(--),ncbi_2675056(sde2),ncbi_2676596(--),ncbi_2678066(ofd1),ncbi_2680405(HST3),ncbi_2682363(HSL1),ncbi_2682639(cwf29)	ncbi_2676425(pps1),ncbi_2678115(AN1226),ncbi_2678263(atf1),ncbi_2679969(OPT2)
GO:0003674	Molecular Function	GO:0005215	transporter activity	12	25	ncbi_12984887(HNM1),ncbi_2675894(--),ncbi_2675920(BEA3),ncbi_2677980(--),ncbi_2678235(fur4),ncbi_2678314(uapA),ncbi_2678558(AZG1),ncbi_2679935(LAC12),ncbi_2679997(HNM1),ncbi_2681945(HXT9),ncbi_2684148(gatA),ncbi_5049012(crnA)	ncbi_12984653(ecdD),ncbi_12985150(cys-14),ncbi_2674668(TOK1),ncbi_2674991(ght6),ncbi_2675485(cta3),ncbi_2675519(SPCC777.04),ncbi_2676260(ENA2),ncbi_2678564(MAL61),ncbi_2679046(qutD),ncbi_2679579(mae1),ncbi_2679969(OPT2),ncbi_2680106(TRK2),ncbi_2680443(MOT2),ncbi_2680539(QDR3),ncbi_2680612(MAL31),ncbi_2680706(--),ncbi_2680809(STL1),ncbi_2681829(bfr1),ncbi_2681850(SPAC869.05c),ncbi_2682120(LAC12),n…
GO:0003674	Molecular Function	GO:0003824	catalytic activity	77	100	MSTRG.10566(RECQL4A),ncbi_12984781(--),ncbi_12985869(gliJ),ncbi_12985874(aclC),ncbi_12986133(--),ncbi_12986353(--),ncbi_12986832(RECQL4),ncbi_12987279(cipB),ncbi_2674116(--),ncbi_2674753(gdhI),ncbi_2674859(Nox1),ncbi_2674909(niiA),ncbi_2674910(alb1),ncbi_2675058(adhA),ncbi_2675406(och1),ncbi_2675795(CRYZ),ncbi_2675796(dmoA),ncbi_2675920(BEA3),ncbi_2675921(--),ncbi_2675942(MGG_05684),ncbi_2676073(…	MSTRG.13786(--),ncbi_12985100(patE),ncbi_12985335(macA),ncbi_12986295(ARB_01444),ncbi_12986980(SPBC24C6.09c),ncbi_2674138(acu-6),ncbi_2674168(AMDHD2),ncbi_2674214(YNR064C),ncbi_2674233(--),ncbi_2674250(--),ncbi_2674463(TP),ncbi_2674623(patH),ncbi_2674687(Gnpda1),ncbi_2674814(chit46),ncbi_2674851(--),ncbi_2674867(--),ncbi_2674931(mns1B),ncbi_2675053(patE),ncbi_2675098(gla-1),ncbi_2675229(EXG1),ncb…
GO:0003674	Molecular Function	GO:0001071	nucleic acid binding transcription factor activity	2	1	ncbi_2674927(--),ncbi_2675364(WOR2)	ncbi_2678263(atf1)
GO:0003674	Molecular Function	GO:0060089	molecular transducer activity	1	1	ncbi_5049748(--)	ncbi_2683437(PHOT2)
GO:0003674	Molecular Function	GO:0004871	signal transducer activity	1	0	ncbi_5049748(--)	--
GO:0003674	Molecular Function	GO:0016209	antioxidant activity	0	1	--	ncbi_2681672(cat-1)
GO:0003674	Molecular Function	GO:0000988	transcription factor activity, protein binding	0	1	--	ncbi_2678115(AN1226)
GO:0003674	Molecular Function	GO:0005488	binding	54	52	MSTRG.10566(RECQL4A),ncbi_12984321(--),ncbi_12985869(gliJ),ncbi_12985874(aclC),ncbi_12986832(RECQL4),ncbi_12987279(cipB),ncbi_2674909(niiA),ncbi_2674927(--),ncbi_2675118(--),ncbi_2675364(WOR2),ncbi_2675781(--),ncbi_2675920(BEA3),ncbi_2675942(MGG_05684),ncbi_2676264(cao1),ncbi_2676445(aclL),ncbi_2676478(--),ncbi_2676711(--),ncbi_2677378(--),ncbi_2677876(lolP1),ncbi_2677976(acu-5),ncbi_2677979(--),…	MSTRG.13786(--),ncbi_12985100(patE),ncbi_12985335(macA),ncbi_2674138(acu-6),ncbi_2674623(patH),ncbi_2674851(--),ncbi_2674931(mns1B),ncbi_2675053(patE),ncbi_2675098(gla-1),ncbi_2675251(hxkA),ncbi_2675485(cta3),ncbi_2675840(--),ncbi_2676260(ENA2),ncbi_2676399(--),ncbi_2676682(chiA1),ncbi_2676861(ARB_05372),ncbi_2677346(--),ncbi_2677536(DODA),ncbi_2677852(CYP51),ncbi_2678115(AN1226),ncbi_2678263(atf…
GO:0005575	Cellular Component	GO:0044425	membrane part	13	33	ncbi_12984887(HNM1),ncbi_2674859(Nox1),ncbi_2675920(BEA3),ncbi_2676662(--),ncbi_2676752(EPD1),ncbi_2678236(MK0953),ncbi_2679278(--),ncbi_2679935(LAC12),ncbi_2679997(HNM1),ncbi_2681945(HXT9),ncbi_2683348(SPCC757.13),ncbi_5049012(crnA),ncbi_5049748(--)	ncbi_12984653(ecdD),ncbi_12985150(cys-14),ncbi_2674668(TOK1),ncbi_2674991(ght6),ncbi_2675411(sym1),ncbi_2675485(cta3),ncbi_2675519(SPCC777.04),ncbi_2676260(ENA2),ncbi_2676425(pps1),ncbi_2678527(bli-3),ncbi_2678564(MAL61),ncbi_2679046(qutD),ncbi_2679579(mae1),ncbi_2679764(YET3),ncbi_2680015(--),ncbi_2680106(TRK2),ncbi_2680443(MOT2),ncbi_2680539(QDR3),ncbi_2680612(MAL31),ncbi_2680706(--),ncbi_26808…
GO:0005575	Cellular Component	GO:0016020	membrane	13	34	ncbi_12984887(HNM1),ncbi_2674859(Nox1),ncbi_2675920(BEA3),ncbi_2676662(--),ncbi_2676752(EPD1),ncbi_2678236(MK0953),ncbi_2679278(--),ncbi_2679935(LAC12),ncbi_2679997(HNM1),ncbi_2681945(HXT9),ncbi_2683348(SPCC757.13),ncbi_5049012(crnA),ncbi_5049748(--)	ncbi_12984653(ecdD),ncbi_12985150(cys-14),ncbi_2674129(PIL1),ncbi_2674668(TOK1),ncbi_2674991(ght6),ncbi_2675411(sym1),ncbi_2675485(cta3),ncbi_2675519(SPCC777.04),ncbi_2676260(ENA2),ncbi_2676425(pps1),ncbi_2678527(bli-3),ncbi_2678564(MAL61),ncbi_2679046(qutD),ncbi_2679579(mae1),ncbi_2679764(YET3),ncbi_2680015(--),ncbi_2680106(TRK2),ncbi_2680443(MOT2),ncbi_2680539(QDR3),ncbi_2680612(MAL31),ncbi_268…
GO:0005575	Cellular Component	GO:0005576	extracellular region	0	1	--	ncbi_5049117(MEP)
GO:0005575	Cellular Component	GO:0044421	extracellular region part	0	1	--	ncbi_5049117(MEP)
GO:0005575	Cellular Component	GO:0019012	virion	1	1	ncbi_2682639(cwf29)	ncbi_2681855(gla-1)
GO:0005575	Cellular Component	GO:0044423	virion part	1	1	ncbi_2682639(cwf29)	ncbi_2681855(gla-1)
GO:0005575	Cellular Component	GO:0044422	organelle part	8	4	ncbi_12985257(--),ncbi_2674856(mfap-1),ncbi_2674861(--),ncbi_2676596(--),ncbi_2681220(--),ncbi_2682363(HSL1),ncbi_2682639(cwf29),ncbi_2684719(pac2)	ncbi_2674129(PIL1),ncbi_2674707(mug190),ncbi_2676425(pps1),ncbi_2678263(atf1)
GO:0005575	Cellular Component	GO:0032991	macromolecular complex	8	2	ncbi_12985257(--),ncbi_2674856(mfap-1),ncbi_2674861(--),ncbi_2676573(--),ncbi_2676596(--),ncbi_2679847(cwc15),ncbi_2681220(--),ncbi_2682639(cwf29)	ncbi_2678263(atf1),ncbi_2681821(wis1)
GO:0005575	Cellular Component	GO:0043226	organelle	27	16	ncbi_12985257(--),ncbi_2674856(mfap-1),ncbi_2674861(--),ncbi_2674927(--),ncbi_2675056(sde2),ncbi_2675118(--),ncbi_2675364(WOR2),ncbi_2675613(--),ncbi_2676596(--),ncbi_2676752(EPD1),ncbi_2677378(--),ncbi_2677976(acu-5),ncbi_2678531(--),ncbi_2679085(aurR2),ncbi_2679795(uaY),ncbi_2679847(cwc15),ncbi_2679903(--),ncbi_2681220(--),ncbi_2681960(atsA),ncbi_2682363(HSL1),ncbi_2682639(cwf29),ncbi_2683087(-…	ncbi_12985335(macA),ncbi_12986980(SPBC24C6.09c),ncbi_2674129(PIL1),ncbi_2674707(mug190),ncbi_2675098(gla-1),ncbi_2675485(cta3),ncbi_2675519(SPCC777.04),ncbi_2675606(ish1),ncbi_2676237(SPAC1851.02),ncbi_2676425(pps1),ncbi_2677536(DODA),ncbi_2678115(AN1226),ncbi_2678263(atf1),ncbi_2678325(--),ncbi_2679764(YET3),ncbi_2684461(SPBC4.06)
GO:0005575	Cellular Component	GO:0005623	cell	31	25	ncbi_12985257(--),ncbi_2674116(--),ncbi_2674856(mfap-1),ncbi_2674861(--),ncbi_2674927(--),ncbi_2675056(sde2),ncbi_2675118(--),ncbi_2675364(WOR2),ncbi_2675613(--),ncbi_2676596(--),ncbi_2676752(EPD1),ncbi_2677378(--),ncbi_2677976(acu-5),ncbi_2678066(ofd1),ncbi_2678531(--),ncbi_2679085(aurR2),ncbi_2679795(uaY),ncbi_2679847(cwc15),ncbi_2679903(--),ncbi_2680853(SPAC27D7.08c),ncbi_2681220(--),ncbi_2681…	ncbi_12985335(macA),ncbi_12986980(SPBC24C6.09c),ncbi_2674129(PIL1),ncbi_2674138(acu-6),ncbi_2674707(mug190),ncbi_2675098(gla-1),ncbi_2675485(cta3),ncbi_2675519(SPCC777.04),ncbi_2675606(ish1),ncbi_2676237(SPAC1851.02),ncbi_2676425(pps1),ncbi_2676583(cpr-c1),ncbi_2677536(DODA),ncbi_2677775(--),ncbi_2678115(AN1226),ncbi_2678263(atf1),ncbi_2678325(--),ncbi_2679764(YET3),ncbi_2680436(vpr),ncbi_2681722…
GO:0005575	Cellular Component	GO:0044464	cell part	31	25	ncbi_12985257(--),ncbi_2674116(--),ncbi_2674856(mfap-1),ncbi_2674861(--),ncbi_2674927(--),ncbi_2675056(sde2),ncbi_2675118(--),ncbi_2675364(WOR2),ncbi_2675613(--),ncbi_2676596(--),ncbi_2676752(EPD1),ncbi_2677378(--),ncbi_2677976(acu-5),ncbi_2678066(ofd1),ncbi_2678531(--),ncbi_2679085(aurR2),ncbi_2679795(uaY),ncbi_2679847(cwc15),ncbi_2679903(--),ncbi_2680853(SPAC27D7.08c),ncbi_2681220(--),ncbi_2681…	ncbi_12985335(macA),ncbi_12986980(SPBC24C6.09c),ncbi_2674129(PIL1),ncbi_2674138(acu-6),ncbi_2674707(mug190),ncbi_2675098(gla-1),ncbi_2675485(cta3),ncbi_2675519(SPCC777.04),ncbi_2675606(ish1),ncbi_2676237(SPAC1851.02),ncbi_2676425(pps1),ncbi_2676583(cpr-c1),ncbi_2677536(DODA),ncbi_2677775(--),ncbi_2678115(AN1226),ncbi_2678263(atf1),ncbi_2678325(--),ncbi_2679764(YET3),ncbi_2680436(vpr),ncbi_2681722…

## Sheet: WTvsOX.GO enrichment of DEGs
GO ID (level1)	GO Term (level1)	GO ID (level2)	GO Term (level2)	number_of_WT-vs-OX (up)	number_of_WT-vs-OX (down)	Genes_of_WT-vs-OX_up	Genes_of_WT-vs-OX_down
GO:0008150	Biological Process	GO:0032502	developmental process	13	62	ncbi_12984419(--),ncbi_2674261(RPN4),ncbi_2676263(isp4),ncbi_2676372(--),ncbi_2677615(PMP3),ncbi_2678488(HDHD5),ncbi_2680382(--),ncbi_2680673(--),ncbi_2681165(ATR2),ncbi_2684118(RPD3),ncbi_2684697(mtr),ncbi_2685178(cfmA),ncbi_5051273(RED1)	MSTRG.10245(--),MSTRG.10427(--),MSTRG.13619(--),ncbi_12984055(dolpp1),ncbi_12985462(--),ncbi_12986325(--),ncbi_12986396(NUP84),ncbi_12986587(argx),ncbi_12986788(--),ncbi_2674248(GPD),ncbi_2674287(cpc-1),ncbi_2674396(MYO1),ncbi_2674605(hisHF),ncbi_2674957(hus5),ncbi_2675109(RIM15),ncbi_2675125(RPS13),ncbi_2675217(SNF1),ncbi_2675380(cla4),ncbi_2675615(SAH1),ncbi_2675832(cot-1),ncbi_2675978(rps3),nc…
GO:0008150	Biological Process	GO:0050789	regulation of biological process	4	100	ncbi_2674261(RPN4),ncbi_2677910(--),ncbi_2684118(RPD3),ncbi_2684719(pac2)	ncbi_12984627(maf1),ncbi_12985654(IRE1),ncbi_12985729(NIP1),ncbi_12986396(NUP84),ncbi_2674217(AMPP),ncbi_2674287(cpc-1),ncbi_2674396(MYO1),ncbi_2674404(RanBPM),ncbi_2674675(hcs1),ncbi_2674784(2E4.130),ncbi_2675077(--),ncbi_2675109(RIM15),ncbi_2675217(SNF1),ncbi_2675355(HCR1),ncbi_2675366(NAA15),ncbi_2675373(cdc37),ncbi_2675640(UTP10),ncbi_2675671(ptc1),ncbi_2675832(cot-1),ncbi_2676039(pab1),ncbi_…
GO:0008150	Biological Process	GO:0032501	multicellular organismal process	12	47	ncbi_12984419(--),ncbi_2674261(RPN4),ncbi_2676263(isp4),ncbi_2676372(--),ncbi_2677615(PMP3),ncbi_2678488(HDHD5),ncbi_2680382(--),ncbi_2680673(--),ncbi_2681165(ATR2),ncbi_2684697(mtr),ncbi_2685178(cfmA),ncbi_5051273(RED1)	MSTRG.10245(--),MSTRG.10427(--),MSTRG.13619(--),ncbi_12984055(dolpp1),ncbi_12985462(--),ncbi_12986325(--),ncbi_12986396(NUP84),ncbi_12986587(argx),ncbi_12986788(--),ncbi_2674248(GPD),ncbi_2674287(cpc-1),ncbi_2674605(hisHF),ncbi_2674957(hus5),ncbi_2675125(RPS13),ncbi_2675380(cla4),ncbi_2675615(SAH1),ncbi_2675978(rps3),ncbi_2676419(irs1),ncbi_2676626(TEF),ncbi_2676732(Dnajc21),ncbi_2676955(DNAJC3),…
GO:0008150	Biological Process	GO:0044699	single-organism process	37	253	ncbi_12984419(--),ncbi_12985885(SPBC1773.06c),ncbi_12986263(--),ncbi_12986822(patE),ncbi_2674261(RPN4),ncbi_2674948(Rdh13),ncbi_2674949(abr2),ncbi_2675998(hxnP),ncbi_2676263(isp4),ncbi_2676372(--),ncbi_2676388(CYP72A154),ncbi_2676578(Slc6a5),ncbi_2676876(ghrA),ncbi_2676914(galP),ncbi_2676923(tfdB),ncbi_2677569(HGT1),ncbi_2677615(PMP3),ncbi_2677876(lolP1),ncbi_2677910(--),ncbi_2678488(HDHD5),ncbi_…	MSTRG.10245(--),MSTRG.10427(--),MSTRG.13619(--),ncbi_12984055(dolpp1),ncbi_12984070(APT1),ncbi_12985137(--),ncbi_12985462(--),ncbi_12985596(kapA),ncbi_12985600(BNA7),ncbi_12985616(trs85-2),ncbi_12985654(IRE1),ncbi_12985856(Acadm),ncbi_12986138(QNS1),ncbi_12986150(mcm6),ncbi_12986178(DEP3),ncbi_12986325(--),ncbi_12986381(SPAC19A8.03),ncbi_12986396(NUP84),ncbi_12986587(argx),ncbi_12986788(--),ncbi_…
GO:0008150	Biological Process	GO:0022610	biological adhesion	0	2	--	ncbi_2675217(SNF1),ncbi_2678470(ral2)
GO:0008150	Biological Process	GO:0065007	biological regulation	4	106	ncbi_2674261(RPN4),ncbi_2677910(--),ncbi_2684118(RPD3),ncbi_2684719(pac2)	ncbi_12984627(maf1),ncbi_12985654(IRE1),ncbi_12985729(NIP1),ncbi_12986396(NUP84),ncbi_2674217(AMPP),ncbi_2674287(cpc-1),ncbi_2674396(MYO1),ncbi_2674404(RanBPM),ncbi_2674675(hcs1),ncbi_2674784(2E4.130),ncbi_2675023(ssb1),ncbi_2675077(--),ncbi_2675109(RIM15),ncbi_2675217(SNF1),ncbi_2675355(HCR1),ncbi_2675366(NAA15),ncbi_2675373(cdc37),ncbi_2675633(Vps35),ncbi_2675640(UTP10),ncbi_2675671(ptc1),ncbi_…
GO:0008150	Biological Process	GO:0048519	negative regulation of biological process	3	25	ncbi_2677910(--),ncbi_2684118(RPD3),ncbi_2684719(pac2)	ncbi_12984627(maf1),ncbi_12986396(NUP84),ncbi_2674217(AMPP),ncbi_2674287(cpc-1),ncbi_2674675(hcs1),ncbi_2674784(2E4.130),ncbi_2675671(ptc1),ncbi_2676039(pab1),ncbi_2676469(ssn6),ncbi_2677799(--),ncbi_2678350(ngap),ncbi_2679164(pho2B),ncbi_2679333(rhp23),ncbi_2679338(SET2),ncbi_2680480(YIH1),ncbi_2681821(wis1),ncbi_2682161(rkr1),ncbi_2683019(SPAC9G1.05),ncbi_2683267(CUL1),ncbi_2683974(nem1),ncbi_2…
GO:0008150	Biological Process	GO:0051179	localization	7	82	ncbi_2676578(Slc6a5),ncbi_2676914(galP),ncbi_2677569(HGT1),ncbi_2677615(PMP3),ncbi_2683559(Slc1a1),ncbi_2684095(YFL054C),ncbi_5050253(AQY1)	ncbi_12985596(kapA),ncbi_12985616(trs85-2),ncbi_12986396(NUP84),ncbi_2674304(TUBB),ncbi_2674396(MYO1),ncbi_2674784(2E4.130),ncbi_2674802(Ipo11),ncbi_2674829(SPBC3B8.04c),ncbi_2674903(--),ncbi_2674991(ght6),ncbi_2675023(ssb1),ncbi_2675111(MPH3),ncbi_2675285(YBT1),ncbi_2675633(Vps35),ncbi_2675832(cot-1),ncbi_2675838(LOA1),ncbi_2675978(rps3),ncbi_2675981(ARCN1),ncbi_2676039(pab1),ncbi_2676188(YBT1),…
GO:0008150	Biological Process	GO:0048518	positive regulation of biological process	3	20	ncbi_2674261(RPN4),ncbi_2677910(--),ncbi_2684118(RPD3)	ncbi_2674287(cpc-1),ncbi_2674396(MYO1),ncbi_2675217(SNF1),ncbi_2675366(NAA15),ncbi_2675832(cot-1),ncbi_2676039(pab1),ncbi_2676043(--),ncbi_2676673(sol1),ncbi_2677366(arp-3),ncbi_2677456(ptc4),ncbi_2677799(--),ncbi_2678463(--),ncbi_2679338(SET2),ncbi_2681821(wis1),ncbi_2682622(pik3c3),ncbi_2683187(lsk1),ncbi_2684674(mfr2),ncbi_5049504(SGT1),ncbi_5050952(Cul4b),ncbi_5050997(exo2)
GO:0008150	Biological Process	GO:0000003	reproduction	2	15	ncbi_2677910(--),ncbi_2684118(RPD3)	ncbi_2674396(MYO1),ncbi_2675109(RIM15),ncbi_2675633(Vps35),ncbi_2675832(cot-1),ncbi_2677799(--),ncbi_2678208(--),ncbi_2678470(ral2),ncbi_2679338(SET2),ncbi_2679635(wee1),ncbi_2680449(chs-3),ncbi_2680699(yvh1),ncbi_2681337(--),ncbi_2681551(samB),ncbi_2683974(nem1),ncbi_2684674(mfr2)
GO:0008150	Biological Process	GO:0009987	cellular process	18	265	ncbi_2674261(RPN4),ncbi_2675985(--),ncbi_2675998(hxnP),ncbi_2676263(isp4),ncbi_2676578(Slc6a5),ncbi_2676914(galP),ncbi_2677490(--),ncbi_2677569(HGT1),ncbi_2677910(--),ncbi_2678679(MYLK2),ncbi_2682370(GAD1),ncbi_2683003(--),ncbi_2683559(Slc1a1),ncbi_2684103(SPAC1039.04),ncbi_2684118(RPD3),ncbi_2684277(Leng9),ncbi_2684719(pac2),ncbi_5048684(--)	ncbi_12984055(dolpp1),ncbi_12984070(APT1),ncbi_12984627(maf1),ncbi_12985014(DIM1),ncbi_12985117(DBB1),ncbi_12985600(BNA7),ncbi_12985616(trs85-2),ncbi_12985654(IRE1),ncbi_12985729(NIP1),ncbi_12986138(QNS1),ncbi_12986150(mcm6),ncbi_12986178(DEP3),ncbi_12986381(SPAC19A8.03),ncbi_12986396(NUP84),ncbi_12986587(argx),ncbi_12987207(TEF3),ncbi_12987313(Mocs1),ncbi_2674217(AMPP),ncbi_2674226(SUCO),ncbi_26…
GO:0008150	Biological Process	GO:0071840	cellular component organization or biogenesis	2	86	ncbi_2677910(--),ncbi_2684118(RPD3)	ncbi_12984627(maf1),ncbi_12985014(DIM1),ncbi_12985616(trs85-2),ncbi_12985654(IRE1),ncbi_12986150(mcm6),ncbi_12986396(NUP84),ncbi_2674287(cpc-1),ncbi_2674304(TUBB),ncbi_2674396(MYO1),ncbi_2674784(2E4.130),ncbi_2674874(TBCE),ncbi_2675023(ssb1),ncbi_2675109(RIM15),ncbi_2675217(SNF1),ncbi_2675355(HCR1),ncbi_2675373(cdc37),ncbi_2675640(UTP10),ncbi_2675832(cot-1),ncbi_2675838(LOA1),ncbi_2675981(ARCN1),…
GO:0008150	Biological Process	GO:0022414	reproductive process	2	14	ncbi_2677910(--),ncbi_2684118(RPD3)	ncbi_2674396(MYO1),ncbi_2675109(RIM15),ncbi_2675633(Vps35),ncbi_2675832(cot-1),ncbi_2677799(--),ncbi_2678208(--),ncbi_2678470(ral2),ncbi_2679338(SET2),ncbi_2679635(wee1),ncbi_2680449(chs-3),ncbi_2680699(yvh1),ncbi_2681337(--),ncbi_2683974(nem1),ncbi_2684674(mfr2)
GO:0008150	Biological Process	GO:0040007	growth	0	6	--	ncbi_2675217(SNF1),ncbi_2675832(cot-1),ncbi_2677740(--),ncbi_2677799(--),ncbi_2678350(ngap),ncbi_2678470(ral2)
GO:0008150	Biological Process	GO:0050896	response to stimulus	4	45	ncbi_2674261(RPN4),ncbi_2677910(--),ncbi_2682370(GAD1),ncbi_2684118(RPD3)	ncbi_12985654(IRE1),ncbi_12986150(mcm6),ncbi_12986396(NUP84),ncbi_2674287(cpc-1),ncbi_2674675(hcs1),ncbi_2675023(ssb1),ncbi_2675109(RIM15),ncbi_2675217(SNF1),ncbi_2675373(cdc37),ncbi_2675671(ptc1),ncbi_2675832(cot-1),ncbi_2675934(pos5),ncbi_2676469(ssn6),ncbi_2676673(sol1),ncbi_2676999(tcf-29),ncbi_2677364(tfb4),ncbi_2677427(cbc1),ncbi_2677580(katG1),ncbi_2677986(RLI1),ncbi_2678463(--),ncbi_26784…
GO:0008150	Biological Process	GO:0008152	metabolic process	33	275	ncbi_12985885(SPBC1773.06c),ncbi_12986263(--),ncbi_12986822(patE),ncbi_12987049(ubiE),ncbi_2674261(RPN4),ncbi_2674948(Rdh13),ncbi_2674949(abr2),ncbi_2675985(--),ncbi_2676388(CYP72A154),ncbi_2676876(ghrA),ncbi_2676923(tfdB),ncbi_2677150(PRMT3),ncbi_2677490(--),ncbi_2677876(lolP1),ncbi_2677910(--),ncbi_2678679(MYLK2),ncbi_2679578(--),ncbi_2680089(yA),ncbi_2680117(CYB2),ncbi_2680673(--),ncbi_2681165…	ncbi_12984055(dolpp1),ncbi_12984070(APT1),ncbi_12984574(AFUA_4G09580),ncbi_12984627(maf1),ncbi_12985014(DIM1),ncbi_12985117(DBB1),ncbi_12985137(--),ncbi_12985600(BNA7),ncbi_12985616(trs85-2),ncbi_12985654(IRE1),ncbi_12985729(NIP1),ncbi_12985856(Acadm),ncbi_12986138(QNS1),ncbi_12986150(mcm6),ncbi_12986318(yjoB),ncbi_12986381(SPAC19A8.03),ncbi_12986396(NUP84),ncbi_12986416(APE2),ncbi_12986511(--),n…
GO:0008150	Biological Process	GO:0051704	multi-organism process	8	6	ncbi_2675049(phiA),ncbi_2677910(--),ncbi_2679274(TH1),ncbi_2681304(--),ncbi_2683199(--),ncbi_2683559(Slc1a1),ncbi_2683828(--),ncbi_2684719(pac2)	ncbi_2676879(DHH1),ncbi_2677546(mug157),ncbi_2677799(--),ncbi_2678208(--),ncbi_2678470(ral2),ncbi_2678478(Exo1)
GO:0008150	Biological Process	GO:0023052	signaling	1	12	ncbi_2677910(--)	ncbi_12985654(IRE1),ncbi_2675373(cdc37),ncbi_2675671(ptc1),ncbi_2678463(--),ncbi_2679062(NCU06544),ncbi_2680699(yvh1),ncbi_2681529(leu-6),ncbi_2681821(wis1),ncbi_2682622(pik3c3),ncbi_2684869(dhkJ),ncbi_5049009(STT4),ncbi_5049504(SGT1)
GO:0003674	Molecular Function	GO:0005215	transporter activity	4	27	ncbi_2676578(Slc6a5),ncbi_2676914(galP),ncbi_2677569(HGT1),ncbi_2683559(Slc1a1)	ncbi_12985596(kapA),ncbi_2674802(Ipo11),ncbi_2674991(ght6),ncbi_2675111(MPH3),ncbi_2675285(YBT1),ncbi_2675633(Vps35),ncbi_2676188(YBT1),ncbi_2676614(sal3),ncbi_2677245(CSE1),ncbi_2678012(STL1),ncbi_2678680(prnB),ncbi_2679319(fnx1),ncbi_2679923(qutD),ncbi_2679969(OPT2),ncbi_2680106(TRK2),ncbi_2680725(qa-y),ncbi_2680876(SPBC1703.13c),ncbi_2681623(xpo1),ncbi_2683526(SPCC777.04),ncbi_2683581(kha1),nc…
GO:0003674	Molecular Function	GO:0005198	structural molecule activity	1	6	ncbi_2678382(CIS3)	ncbi_12986396(NUP84),ncbi_2674304(TUBB),ncbi_2674802(Ipo11),ncbi_2675125(RPS13),ncbi_2675978(rps3),ncbi_2682933(rpl-5)
GO:0003674	Molecular Function	GO:0005488	binding	21	183	MSTRG.13785(--),MSTRG.13786(--),MSTRG.1909(--),ncbi_12986440(--),ncbi_12986813(--),ncbi_12986822(patE),ncbi_2674261(RPN4),ncbi_2674949(abr2),ncbi_2675840(--),ncbi_2676388(CYP72A154),ncbi_2677876(lolP1),ncbi_2677910(--),ncbi_2677937(--),ncbi_2678679(MYLK2),ncbi_2679578(--),ncbi_2680117(CYB2),ncbi_2680472(--),ncbi_2681164(CPS/KS),ncbi_2681165(ATR2),ncbi_2682370(GAD1),ncbi_5051273(RED1)	ncbi_12985117(DBB1),ncbi_12985232(MYO2),ncbi_12985654(IRE1),ncbi_12985729(NIP1),ncbi_12986138(QNS1),ncbi_12986150(mcm6),ncbi_12986416(APE2),ncbi_12987207(TEF3),ncbi_12987313(Mocs1),ncbi_2674217(AMPP),ncbi_2674248(GPD),ncbi_2674287(cpc-1),ncbi_2674304(TUBB),ncbi_2674396(MYO1),ncbi_2674550(frs1),ncbi_2674754(MGG_01128),ncbi_2674784(2E4.130),ncbi_2674802(Ipo11),ncbi_2674858(ADH6),ncbi_2674874(TBCE),…
GO:0003674	Molecular Function	GO:0016209	antioxidant activity	1	1	ncbi_2681280(CPO)	ncbi_2677580(katG1)
GO:0003674	Molecular Function	GO:0003824	catalytic activity	33	200	MSTRG.13785(--),MSTRG.13786(--),ncbi_12985885(SPBC1773.06c),ncbi_12986263(--),ncbi_12986813(--),ncbi_12986822(patE),ncbi_12987049(ubiE),ncbi_2674948(Rdh13),ncbi_2674949(abr2),ncbi_2676388(CYP72A154),ncbi_2676923(tfdB),ncbi_2677150(PRMT3),ncbi_2677876(lolP1),ncbi_2678679(MYLK2),ncbi_2678782(--),ncbi_2679578(--),ncbi_2680089(yA),ncbi_2680117(CYB2),ncbi_2680673(--),ncbi_2681046(At4g34880),ncbi_26811…	ncbi_12984055(dolpp1),ncbi_12984070(APT1),ncbi_12984574(AFUA_4G09580),ncbi_12984627(maf1),ncbi_12985014(DIM1),ncbi_12985232(MYO2),ncbi_12985600(BNA7),ncbi_12985654(IRE1),ncbi_12985856(Acadm),ncbi_12986138(QNS1),ncbi_12986150(mcm6),ncbi_12986318(yjoB),ncbi_12986381(SPAC19A8.03),ncbi_12986416(APE2),ncbi_12986511(--),ncbi_12986587(argx),ncbi_12987207(TEF3),ncbi_2674161(vdh),ncbi_2674217(AMPP),ncbi_2…
GO:0003674	Molecular Function	GO:0098772	molecular function regulator	0	7	--	ncbi_2675366(NAA15),ncbi_2676039(pab1),ncbi_2676732(Dnajc21),ncbi_2680480(YIH1),ncbi_2680787(SEC7),ncbi_2684674(mfr2),ncbi_5050517(rgf3)
GO:0003674	Molecular Function	GO:0060089	molecular transducer activity	1	2	ncbi_2677910(--)	ncbi_2675109(RIM15),ncbi_2684869(dhkJ)
GO:0003674	Molecular Function	GO:0000988	transcription factor activity, protein binding	1	2	ncbi_2684118(RPD3)	ncbi_2674287(cpc-1),ncbi_2676469(ssn6)
GO:0003674	Molecular Function	GO:0004871	signal transducer activity	1	0	ncbi_2677910(--)	--
GO:0003674	Molecular Function	GO:0001071	nucleic acid binding transcription factor activity	1	2	ncbi_2674261(RPN4)	ncbi_2674287(cpc-1),ncbi_2682131(SFH1)
GO:0005575	Cellular Component	GO:0005576	extracellular region	0	1	--	ncbi_5049117(MEP)
GO:0005575	Cellular Component	GO:0044421	extracellular region part	0	1	--	ncbi_5049117(MEP)
GO:0005575	Cellular Component	GO:0099512	supramolecular fiber	0	2	--	ncbi_2674304(TUBB),ncbi_2677799(--)
GO:0005575	Cellular Component	GO:0005623	cell	9	242	ncbi_12984411(--),ncbi_2674261(RPN4),ncbi_2677615(PMP3),ncbi_2677910(--),ncbi_2678382(CIS3),ncbi_2682370(GAD1),ncbi_2684118(RPD3),ncbi_2684719(pac2),ncbi_5051273(RED1)	ncbi_12984055(dolpp1),ncbi_12984070(APT1),ncbi_12984574(AFUA_4G09580),ncbi_12984627(maf1),ncbi_12985014(DIM1),ncbi_12985117(DBB1),ncbi_12985232(MYO2),ncbi_12985596(kapA),ncbi_12985616(trs85-2),ncbi_12985654(IRE1),ncbi_12985729(NIP1),ncbi_12986138(QNS1),ncbi_12986150(mcm6),ncbi_12986381(SPAC19A8.03),ncbi_12986396(NUP84),ncbi_12986416(APE2),ncbi_12986511(--),ncbi_12986587(argx),ncbi_12987207(TEF3),…
GO:0005575	Cellular Component	GO:0044464	cell part	9	242	ncbi_12984411(--),ncbi_2674261(RPN4),ncbi_2677615(PMP3),ncbi_2677910(--),ncbi_2678382(CIS3),ncbi_2682370(GAD1),ncbi_2684118(RPD3),ncbi_2684719(pac2),ncbi_5051273(RED1)	ncbi_12984055(dolpp1),ncbi_12984070(APT1),ncbi_12984574(AFUA_4G09580),ncbi_12984627(maf1),ncbi_12985014(DIM1),ncbi_12985117(DBB1),ncbi_12985232(MYO2),ncbi_12985596(kapA),ncbi_12985616(trs85-2),ncbi_12985654(IRE1),ncbi_12985729(NIP1),ncbi_12986138(QNS1),ncbi_12986150(mcm6),ncbi_12986381(SPAC19A8.03),ncbi_12986396(NUP84),ncbi_12986416(APE2),ncbi_12986511(--),ncbi_12986587(argx),ncbi_12987207(TEF3),…
GO:0005575	Cellular Component	GO:0032991	macromolecular complex	2	86	ncbi_2677910(--),ncbi_2684118(RPD3)	ncbi_12985014(DIM1),ncbi_12985117(DBB1),ncbi_12985729(NIP1),ncbi_12986150(mcm6),ncbi_12986396(NUP84),ncbi_12987313(Mocs1),ncbi_2674404(RanBPM),ncbi_2674802(Ipo11),ncbi_2674957(hus5),ncbi_2675023(ssb1),ncbi_2675125(RPS13),ncbi_2675196(cct8),ncbi_2675355(HCR1),ncbi_2675366(NAA15),ncbi_2675457(SPBC3E7.07c),ncbi_2675633(Vps35),ncbi_2675640(UTP10),ncbi_2675978(rps3),ncbi_2675981(ARCN1),ncbi_2676217(sl…
GO:0005575	Cellular Component	GO:0044425	membrane part	11	45	ncbi_2676578(Slc6a5),ncbi_2676914(galP),ncbi_2677569(HGT1),ncbi_2677615(PMP3),ncbi_2677910(--),ncbi_2678686(mtr),ncbi_2682913(pmp3),ncbi_2683559(Slc1a1),ncbi_2684095(YFL054C),ncbi_2684697(mtr),ncbi_5050253(AQY1)	ncbi_12984055(dolpp1),ncbi_12985654(IRE1),ncbi_12986396(NUP84),ncbi_2674396(MYO1),ncbi_2674802(Ipo11),ncbi_2674991(ght6),ncbi_2675111(MPH3),ncbi_2675285(YBT1),ncbi_2675981(ARCN1),ncbi_2676188(YBT1),ncbi_2676217(sla1),ncbi_2676514(SNX4),ncbi_2676608(COP1),ncbi_2678012(STL1),ncbi_2678201(RAX2),ncbi_2678463(--),ncbi_2678680(prnB),ncbi_2679154(caf5),ncbi_2679319(fnx1),ncbi_2679585(EF102),ncbi_2679923…
GO:0005575	Cellular Component	GO:0031974	membrane-enclosed lumen	1	14	ncbi_2684118(RPD3)	ncbi_2674957(hus5),ncbi_2675023(ssb1),ncbi_2676947(ekc1),ncbi_2677456(ptc4),ncbi_2679338(SET2),ncbi_2679369(NGG1),ncbi_2679763(TAF1),ncbi_2680114(--),ncbi_2681600(grp78),ncbi_2681623(xpo1),ncbi_2683187(lsk1),ncbi_2683242(rpn-1),ncbi_2683265(ask1),ncbi_2684471(cdb4)
GO:0005575	Cellular Component	GO:0016020	membrane	12	58	ncbi_2676578(Slc6a5),ncbi_2676914(galP),ncbi_2677569(HGT1),ncbi_2677615(PMP3),ncbi_2677910(--),ncbi_2678382(CIS3),ncbi_2678686(mtr),ncbi_2682913(pmp3),ncbi_2683559(Slc1a1),ncbi_2684095(YFL054C),ncbi_2684697(mtr),ncbi_5050253(AQY1)	ncbi_12984055(dolpp1),ncbi_12985654(IRE1),ncbi_12986396(NUP84),ncbi_2674396(MYO1),ncbi_2674802(Ipo11),ncbi_2674991(ght6),ncbi_2675111(MPH3),ncbi_2675285(YBT1),ncbi_2675981(ARCN1),ncbi_2676188(YBT1),ncbi_2676217(sla1),ncbi_2676514(SNX4),ncbi_2676608(COP1),ncbi_2676614(sal3),ncbi_2676792(YGR266W),ncbi_2676955(DNAJC3),ncbi_2677245(CSE1),ncbi_2678012(STL1),ncbi_2678201(RAX2),ncbi_2678463(--),ncbi_267…
GO:0005575	Cellular Component	GO:0043226	organelle	5	183	ncbi_2674261(RPN4),ncbi_2678382(CIS3),ncbi_2684118(RPD3),ncbi_2684719(pac2),ncbi_5051273(RED1)	ncbi_12984055(dolpp1),ncbi_12984627(maf1),ncbi_12985014(DIM1),ncbi_12985117(DBB1),ncbi_12985232(MYO2),ncbi_12985596(kapA),ncbi_12985616(trs85-2),ncbi_12985654(IRE1),ncbi_12985729(NIP1),ncbi_12986138(QNS1),ncbi_12986150(mcm6),ncbi_12986396(NUP84),ncbi_12986511(--),ncbi_2674217(AMPP),ncbi_2674287(cpc-1),ncbi_2674304(TUBB),ncbi_2674396(MYO1),ncbi_2674404(RanBPM),ncbi_2674550(frs1),ncbi_2674605(hisHF…
GO:0005575	Cellular Component	GO:0044422	organelle part	2	68	ncbi_2684118(RPD3),ncbi_2684719(pac2)	ncbi_12984055(dolpp1),ncbi_12985014(DIM1),ncbi_12985117(DBB1),ncbi_12985654(IRE1),ncbi_12986150(mcm6),ncbi_2674304(TUBB),ncbi_2674396(MYO1),ncbi_2674957(hus5),ncbi_2675023(ssb1),ncbi_2675125(RPS13),ncbi_2675217(SNF1),ncbi_2675640(UTP10),ncbi_2675934(pos5),ncbi_2675978(rps3),ncbi_2675981(ARCN1),ncbi_2676039(pab1),ncbi_2676217(sla1),ncbi_2676470(Tmem115),ncbi_2676608(COP1),ncbi_2676614(sal3),ncbi_2…
