# Supplementary material for: The Histone Deacetylases MoRpd3 and MoHst4 Regulate Growth, Conidiation, and Pathogenicity in the Rice Blast Fungus Magnaporthe oryzae
Source: mSphere. 2021 Jun 30;6(3):e00118-21. doi: 10.1128/mSphere.00118-21 (PMC8265625; doi:10.1128/mSphere.00118-21)
Supplement: DATA SET S3 [file msphere.00118-21-sd003.xlsx]

## Sheet: WTvsKO.KEGG enrichment of DEGs 
KEGG_A_class	KEGG_B_class	Pathway	WT-vs-KO (68)	All (2089)	Pvalue	Qvalue	Pathway ID	Genes	K_IDs
Metabolism	Carbohydrate metabolism	Starch and sucrose metabolism	12	63	3.81125e-07	1.31054e-05	ko00500	ncbi_2675098(gla-1);ncbi_2675229(EXG1);ncbi_2675251(hxkA);ncbi_2676126(bglM);ncbi_2676605(cel3B);ncbi_2679560(bglM);ncbi_2679645(treh);ncbi_2680277(bglA);ncbi_2681856(amy3);ncbi_2683554(bglG);ncbi_2683952(eglC);ncbi_2684190(TIV1)	K01178+K01210+K00844+K05349+K05349+K05349+K01194+K05349+K01176+K05349+K01199+K01193
Metabolism	Global and overview maps	Metabolic pathways	50	915	4.29684e-07	1.31054e-05	ko01100	ncbi_12984781(--);ncbi_12986980(SPBC24C6.09c);ncbi_2674138(acu-6);ncbi_2674687(Gnpda1);ncbi_2674814(chit46);ncbi_2674851(--);ncbi_2674931(mns1B);ncbi_2675053(patE);ncbi_2675098(gla-1);ncbi_2675251(hxkA);ncbi_2675406(och1);ncbi_2676126(bglM);ncbi_2676237(SPAC1851.02);ncbi_2676264(cao1);ncbi_2676425(pps1);ncbi_2676605(cel3B);ncbi_2676633(XYR1);ncbi_2676682(chiA1);ncbi_2676861(ARB_05372);ncbi_267781…	K18550+K01621+K01610+K02564+K01183+K00463+K01230+K00108+K01178+K00844+K05528+K05349+K13509+K00276+K17103+K05349+K17743+K01183+K01785+K01183+K05917+K01895+K11121+K00029+K01213+K05349+K01194+K16342+K17066+K05349+K01598+K00276+K03782+K00864+K12350+K01176+K01183+K00135+K10703+K05349+K01115+K01193+K01078+K00505+K00505+K00463+K12373+K01081+K00505+K00423
Metabolism	Carbohydrate metabolism	Amino sugar and nucleotide sugar metabolism	9	63	0.000139887	0.00284436	ko00520	ncbi_2674168(AMDHD2);ncbi_2674687(Gnpda1);ncbi_2674814(chit46);ncbi_2675251(hxkA);ncbi_2676682(chiA1);ncbi_2677816(chtA);ncbi_2681908(chit33);ncbi_2684245(chsD);ncbi_5050895(nahA)	K01443+K02564+K01183+K00844+K01183+K01183+K01183+K00698+K12373
Metabolism	Global and overview maps	Biosynthesis of secondary metabolites	23	357	0.000502569	0.00766417	ko01110	ncbi_2674138(acu-6);ncbi_2675251(hxkA);ncbi_2676126(bglM);ncbi_2676237(SPAC1851.02);ncbi_2676264(cao1);ncbi_2676425(pps1);ncbi_2676605(cel3B);ncbi_2676861(ARB_05372);ncbi_2677852(CYP51);ncbi_2677976(acu-5);ncbi_2679560(bglM);ncbi_2679737(Pla2g4d);ncbi_2680277(bglA);ncbi_2680607(AOC3);ncbi_2680833(KATG2);ncbi_2681672(cat-1);ncbi_2683522(SPBC19C2.15c);ncbi_2683554(bglG);ncbi_2684171(pld1);ncbi_5048…	K01610+K00844+K05349+K13509+K00276+K17103+K05349+K01785+K05917+K01895+K05349+K16342+K05349+K00276+K03782+K03781+K10703+K05349+K01115+K00505+K00505+K01081+K00505
Metabolism	Metabolism of other amino acids	Cyanoamino acid metabolism	5	23	0.000672571	0.00820536	ko00460	ncbi_2676126(bglM);ncbi_2676605(cel3B);ncbi_2679560(bglM);ncbi_2680277(bglA);ncbi_2683554(bglG)	K05349+K05349+K05349+K05349+K05349
Metabolism	Amino acid metabolism	Tyrosine metabolism	6	50	0.00488972	0.0497121	ko00350	ncbi_2676264(cao1);ncbi_2680607(AOC3);ncbi_2682896(gabD);ncbi_5048776(TYR);ncbi_5048950(orsC);ncbi_5051243(ustQ)	K00276+K00276+K00135+K00505+K00505+K00505
Metabolism	Amino acid metabolism	Tryptophan metabolism	5	41	0.00950964	0.0781004	ko00380	ncbi_2674851(--);ncbi_2680833(KATG2);ncbi_2681672(cat-1);ncbi_2684148(gatA);ncbi_5048993(BNA2)	K00463+K03782+K03781+K01426+K00463
Metabolism	Metabolism of cofactors and vitamins	Nicotinate and nicotinamide metabolism	4	27	0.0102427	0.0781004	ko00760	ncbi_12984781(--);ncbi_2678115(AN1226);ncbi_2682896(gabD);ncbi_5051068(NT5E)	K18550+K11121+K00135+K01081
Metabolism	Amino acid metabolism	Phenylalanine metabolism	4	29	0.0132009	0.0894724	ko00360	ncbi_2676264(cao1);ncbi_2680607(AOC3);ncbi_2680833(KATG2);ncbi_2684148(gatA)	K00276+K00276+K03782+K01426
Metabolism	Carbohydrate metabolism	Galactose metabolism	4	30	0.0148647	0.0906746	ko00052	ncbi_2675251(hxkA);ncbi_2676400(GAOA);ncbi_2676861(ARB_05372);ncbi_2684190(TIV1)	K00844+K04618+K01785+K01193
Metabolism	Lipid metabolism	Glycerophospholipid metabolism	4	41	0.0420633	0.23326	ko00564	ncbi_2676237(SPAC1851.02);ncbi_2676425(pps1);ncbi_2679737(Pla2g4d);ncbi_2684171(pld1)	K13509+K17103+K16342+K01115
Metabolism	Carbohydrate metabolism	Glycolysis / Gluconeogenesis	4	44	0.0524526	0.262002	ko00010	ncbi_2674138(acu-6);ncbi_2675251(hxkA);ncbi_2676861(ARB_05372);ncbi_2677976(acu-5)	K01610+K00844+K01785+K01895
Metabolism	Lipid metabolism	Ether lipid metabolism	2	12	0.0558366	0.262002	ko00565	ncbi_2679737(Pla2g4d);ncbi_2684171(pld1)	K16342+K01115
Metabolism	Amino acid metabolism	Glycine, serine and threonine metabolism	4	48	0.0682977	0.297583	ko00260	ncbi_2675053(patE);ncbi_2676264(cao1);ncbi_2676425(pps1);ncbi_2680607(AOC3)	K00108+K00276+K17103+K00276
Metabolism	Lipid metabolism	Linoleic acid metabolism	1	3	0.0945539	0.367423	ko00591	ncbi_2679737(Pla2g4d)	K16342
Metabolism	Glycan biosynthesis and metabolism	Various types of N-glycan biosynthesis	3	34	0.0963732	0.367423	ko00513	ncbi_2674931(mns1B);ncbi_2675406(och1);ncbi_5050895(nahA)	K01230+K05528+K12373
Metabolism	Energy metabolism	Nitrogen metabolism	2	18	0.114352	0.408334	ko00910	ncbi_2674909(niiA);ncbi_5049012(crnA)	K17877+K02575
Metabolism	Glycan biosynthesis and metabolism	Glycosaminoglycan degradation	1	4	0.12407	0.408334	ko00531	ncbi_5050895(nahA)	K12373
Metabolism	Global and overview maps	Carbon metabolism	6	106	0.127186	0.408334	ko01200	ncbi_2674138(acu-6);ncbi_2675251(hxkA);ncbi_2677976(acu-5);ncbi_2678409(malA);ncbi_2680023(AOX1);ncbi_2681672(cat-1)	K01610+K00844+K01895+K00029+K17066+K03781
Metabolism	Lipid metabolism	alpha-Linolenic acid metabolism	1	5	0.152637	0.456382	ko00592	ncbi_2679737(Pla2g4d)	K16342
Metabolism	Carbohydrate metabolism	Pyruvate metabolism	3	44	0.17041	0.456382	ko00620	ncbi_2674138(acu-6);ncbi_2677976(acu-5);ncbi_2678409(malA)	K01610+K01895+K00029
Metabolism	Lipid metabolism	Arachidonic acid metabolism	1	6	0.180286	0.456382	ko00590	ncbi_2679737(Pla2g4d)	K16342
Metabolism	Carbohydrate metabolism	Pentose and glucuronate interconversions	2	24	0.1826	0.456382	ko00040	ncbi_2676633(XYR1);ncbi_2678934(pgxB)	K17743+K01213
Metabolism	Metabolism of other amino acids	beta-Alanine metabolism	2	24	0.1826	0.456382	ko00410	ncbi_2676264(cao1);ncbi_2680607(AOC3)	K00276+K00276
Metabolism	Lipid metabolism	Sphingolipid metabolism	2	25	0.194523	0.456382	ko00600	ncbi_2681826(SMPD1);ncbi_2681960(atsA)	K12350+K01130
Metabolism	Energy metabolism	Methane metabolism	2	25	0.194523	0.456382	ko00680	ncbi_2677976(acu-5);ncbi_2680023(AOX1)	K01895+K17066
Metabolism	Glycan biosynthesis and metabolism	Glycosphingolipid biosynthesis - globo and isoglobo series	1	7	0.207046	0.467771	ko00603	ncbi_5050895(nahA)	K12373
Organismal Systems	Aging	Longevity regulating pathway - multiple species	2	29	0.243032	0.529462	ko04213	ncbi_2678115(AN1226);ncbi_2681672(cat-1)	K11121+K03781
Metabolism	Carbohydrate metabolism	Ascorbate and aldarate metabolism	1	10	0.282267	0.572461	ko00053	ncbi_5051601(aurL2)	K00423
Environmental Information Processing	Signal transduction	MAPK signaling pathway - yeast	3	58	0.291927	0.572461	ko04011	ncbi_2678263(atf1);ncbi_2681672(cat-1);ncbi_2681821(wis1)	K09051+K03781+K11227
Metabolism	Lipid metabolism	Glycerolipid metabolism	2	34	0.304283	0.572461	ko00561	ncbi_2676237(SPAC1851.02);ncbi_2681028(Gk)	K13509+K00864
Metabolism	Carbohydrate metabolism	Fructose and mannose metabolism	2	35	0.316479	0.572461	ko00051	ncbi_2675251(hxkA);ncbi_2682115(OOU_Y34scaffold00406g8)	K00844+K00009
Metabolism	Carbohydrate metabolism	Glyoxylate and dicarboxylate metabolism	2	35	0.316479	0.572461	ko00630	ncbi_2677976(acu-5);ncbi_2681672(cat-1)	K01895+K03781
Metabolism	Lipid metabolism	Fatty acid elongation	1	12	0.328461	0.572461	ko00062	ncbi_2683522(SPBC19C2.15c)	K10703
Metabolism	Metabolism of cofactors and vitamins	Riboflavin metabolism	1	12	0.328461	0.572461	ko00740	ncbi_2684461(SPBC4.06)	K01078
Metabolism	Metabolism of cofactors and vitamins	Thiamine metabolism	1	14	0.371723	0.629865	ko00730	ncbi_2684461(SPBC4.06)	K01078
Metabolism	Glycan biosynthesis and metabolism	Other glycan degradation	1	15	0.392313	0.646786	ko00511	ncbi_5050895(nahA)	K12373
Metabolism	Lipid metabolism	Biosynthesis of unsaturated fatty acids	1	16	0.412237	0.661749	ko01040	ncbi_2683522(SPBC19C2.15c)	K10703
Metabolism	Metabolism of cofactors and vitamins	Pantothenate and CoA biosynthesis	1	19	0.468227	0.714046	ko00770	ncbi_2680499(CAB3)	K01598
Metabolism	Energy metabolism	Sulfur metabolism	1	19	0.468227	0.714046	ko00920	ncbi_2675796(dmoA)	K04091
Metabolism	Amino acid metabolism	Histidine metabolism	1	22	0.518955	0.758641	ko00340	ncbi_2680405(HST3)	K20247
Metabolism	Carbohydrate metabolism	Propanoate metabolism	1	23	0.53478	0.758641	ko00640	ncbi_2677976(acu-5)	K01895
Metabolism	Carbohydrate metabolism	Butanoate metabolism	1	23	0.53478	0.758641	ko00650	ncbi_2682896(gabD)	K00135
Metabolism	Carbohydrate metabolism	Pentose phosphate pathway	1	24	0.550092	0.762628	ko00030	ncbi_12986980(SPBC24C6.09c)	K01621
Metabolism	Lipid metabolism	Steroid biosynthesis	1	26	0.579242	0.785195	ko00100	ncbi_2677852(CYP51)	K05917
Metabolism	Carbohydrate metabolism	Citrate cycle (TCA cycle)	1	27	0.593111	0.786517	ko00020	ncbi_2674138(acu-6)	K01610
Metabolism	Amino acid metabolism	Lysine degradation	1	28	0.606529	0.787197	ko00310	ncbi_2682896(gabD)	K00135
Metabolism	Global and overview maps	Fatty acid metabolism	1	30	0.632071	0.803257	ko01212	ncbi_2683522(SPBC19C2.15c)	K10703
Cellular Processes	Transport and catabolism	Mitophagy - yeast	1	32	0.655978	0.816625	ko04139	ncbi_2681821(wis1)	K11227
Metabolism	Amino acid metabolism	Alanine, aspartate and glutamate metabolism	1	34	0.678352	0.824093	ko00250	ncbi_2682896(gabD)	K00135
Metabolism	Glycan biosynthesis and metabolism	N-Glycan biosynthesis	1	35	0.688996	0.824093	ko00510	ncbi_2674931(mns1B)	K01230
Metabolism	Global and overview maps	Biosynthesis of antibiotics	7	246	0.706964	0.829323	ko01130	ncbi_2674138(acu-6);ncbi_2674168(AMDHD2);ncbi_2675251(hxkA);ncbi_2676861(ARB_05372);ncbi_2677852(CYP51);ncbi_2677976(acu-5);ncbi_2681672(cat-1)	K01610+K01443+K00844+K01785+K05917+K01895+K03781
Metabolism	Amino acid metabolism	Arginine and proline metabolism	1	41	0.745943	0.848056	ko00330	ncbi_2684148(gatA)	K01426
Genetic Information Processing	Folding, sorting and degradation	Protein processing in endoplasmic reticulum	2	81	0.750738	0.848056	ko04141	ncbi_2674931(mns1B);ncbi_2678047(--)	K01230+K13993
Metabolism	Nucleotide metabolism	Purine metabolism	2	86	0.780216	0.855577	ko00230	ncbi_12984781(--);ncbi_5051068(NT5E)	K18550+K01081
Cellular Processes	Transport and catabolism	Peroxisome	1	46	0.785447	0.855577	ko04146	ncbi_2681672(cat-1)	K03781
Cellular Processes	Cell growth and death	Meiosis - yeast	1	63	0.879604	0.925321	ko04113	ncbi_2674991(ght6)	K08139
Metabolism	Nucleotide metabolism	Pyrimidine metabolism	1	64	0.883645	0.925321	ko00240	ncbi_5051068(NT5E)	K01081
Cellular Processes	Transport and catabolism	Endocytosis	1	67	0.894983	0.925321	ko04144	ncbi_2684171(pld1)	K01115
Cellular Processes	Cell growth and death	Cell cycle - yeast	1	82	0.937249	0.947192	ko04111	ncbi_2684461(SPBC4.06)	K01078
Genetic Information Processing	Transcription	Spliceosome	1	87	0.947192	0.947192	ko03040	ncbi_2679847(cwc15)	K12863

## Sheet: WTvsOX.KEGG enrichment of DEGs 
KEGG_A_class	KEGG_B_class	Pathway	WT-vs-OX (178)	All (2089)	Pvalue	Qvalue	Pathway ID	Genes	K_IDs
Genetic Information Processing	Translation	RNA transport	18	91	0.000438902	0.0399401	ko03013	ncbi_12985729(NIP1);ncbi_12986242(PYRAB01930);ncbi_12986396(NUP84);ncbi_2674784(2E4.130);ncbi_2674957(hus5);ncbi_2675355(HCR1);ncbi_2676626(TEF);ncbi_2676818(tif225);ncbi_2677427(cbc1);ncbi_2679306(GCD11);ncbi_2680922(GSP1);ncbi_2681097(PRT1);ncbi_2681623(xpo1);ncbi_2681738(LOS1);ncbi_2682359(SUB2);ncbi_2684232(tif221);ncbi_2684246(UPF2);ncbi_5049111(tif222)	K03252+K03680+K14301+K14326+K10577+K03245+K03231+K03240+K12882+K03242+K07936+K03253+K14290+K14288+K12812+K03239+K14327+K03754
Metabolism	Global and overview maps	Biosynthesis of amino acids	21	124	0.00130296	0.049766	ko01230	ncbi_12986587(argx);ncbi_2674248(GPD);ncbi_2674605(hisHF);ncbi_2674712(SPAC17H9.13c);ncbi_2674754(MGG_01128);ncbi_2675488(LEU1);ncbi_2676604(SER2);ncbi_2676716(aro-2);ncbi_2676734(met-7);ncbi_2678804(aro-8);ncbi_2679590(his-3);ncbi_2679697(LEUA);ncbi_2681687(tal);ncbi_2681991(CYS3);ncbi_2682254(emp-7);ncbi_2682647(eryH);ncbi_2683112(ILV1);ncbi_2684580(trp-1);ncbi_5049582(SER33);ncbi_5050134(TRP2)…	K01755+K00134+K01663+K00931+K13830+K00052+K01079+K01736+K01739+K01626+K14152+K01702+K00616+K01758+K01689+K01803+K01754+K13501+K00058+K01657+K03785
Metabolism	Amino acid metabolism	Phenylalanine, tyrosine and tryptophan biosynthesis	7	22	0.00164064	0.049766	ko00400	ncbi_2674754(MGG_01128);ncbi_2676716(aro-2);ncbi_2678804(aro-8);ncbi_2683708(qa-3);ncbi_2684580(trp-1);ncbi_5050134(TRP2);ncbi_5050985(BDCG_01028)	K13830+K01736+K01626+K09484+K13501+K01657+K03785
Genetic Information Processing	Translation	Aminoacyl-tRNA biosynthesis	10	45	0.00357401	0.0813087	ko00970	ncbi_2674550(frs1);ncbi_2675380(cla4);ncbi_2676419(irs1);ncbi_2676649(ala1);ncbi_2681529(leu-6);ncbi_2681546(TYS1);ncbi_2681968(GluProRS);ncbi_2684019(gus1);ncbi_2685086(SPAC29A4.15);ncbi_5050454(DPS1)	K01890+K04567+K01870+K01872+K01869+K01866+K01881+K01885+K01875+K22503
Environmental Information Processing	Signal transduction	Phosphatidylinositol signaling system	6	21	0.00645369	0.114061	ko04070	ncbi_12986310(IP5P2);ncbi_12986381(SPAC19A8.03);ncbi_2679062(NCU06544);ncbi_2682622(pik3c3);ncbi_5048684(--);ncbi_5049009(STT4)	K01099+K18083+K02677+K00914+K00915+K00888
Metabolism	Carbohydrate metabolism	Fructose and mannose metabolism	8	35	0.00752048	0.114061	ko00051	ncbi_2677447(dak1);ncbi_2678257(LRA2);ncbi_2678870(PFKFB1);ncbi_2679111(pmm1);ncbi_2679433(ard-1);ncbi_2682115(OOU_Y34scaffold00406g8);ncbi_2682594(glkA);ncbi_2682647(eryH)	K00863+K18338+K19030+K17497+K00008+K00009+K00844+K01803
Metabolism	Carbohydrate metabolism	Inositol phosphate metabolism	6	24	0.0129084	0.167809	ko00562	ncbi_12986310(IP5P2);ncbi_12986381(SPAC19A8.03);ncbi_2682622(pik3c3);ncbi_2682647(eryH);ncbi_5048684(--);ncbi_5049009(STT4)	K01099+K18083+K00914+K01803+K00915+K00888
Metabolism	Energy metabolism	Methane metabolism	5	25	0.0555205	0.60445	ko00680	ncbi_2676505(acu-5);ncbi_2676604(SER2);ncbi_2677447(dak1);ncbi_2682254(emp-7);ncbi_5049582(SER33)	K01895+K01079+K00863+K01689+K00058
Metabolism	Global and overview maps	Biosynthesis of antibiotics	28	246	0.0597808	0.60445	ko01130	ncbi_12986587(argx);ncbi_2674248(GPD);ncbi_2674675(hcs1);ncbi_2674712(SPAC17H9.13c);ncbi_2674754(MGG_01128);ncbi_2674858(ADH6);ncbi_2675400(HSD3B1);ncbi_2676505(acu-5);ncbi_2676604(SER2);ncbi_2676716(aro-2);ncbi_2676734(met-7);ncbi_2678804(aro-8);ncbi_2679111(pmm1);ncbi_2679245(metE);ncbi_2681687(tal);ncbi_2681819(Nor1);ncbi_2681991(CYS3);ncbi_2682254(emp-7);ncbi_2682594(glkA);ncbi_2682647(eryH);…	K01755+K00134+K01641+K00931+K13830+K00002+K07748+K01895+K01079+K01736+K01739+K01626+K17497+K00641+K00616+K17644+K01758+K01689+K00844+K01803+K05917+K01754+K13501+K00059+K00058+K01657+K01952+K03785
Metabolism	Energy metabolism	Sulfur metabolism	4	19	0.0717582	0.652999	ko00920	ncbi_2676531(sA);ncbi_2676734(met-7);ncbi_2677654(sir1);ncbi_2679245(metE)	K00390+K01739+K00381+K00641
Genetic Information Processing	Folding, sorting and degradation	Ubiquitin mediated proteolysis	8	55	0.09048	0.748516	ko04120	ncbi_12985117(DBB1);ncbi_2674957(hus5);ncbi_2678890(cut23);ncbi_2680541(SPAC167.07c);ncbi_2682738(ben);ncbi_2683267(CUL1);ncbi_2683658(cul3);ncbi_5050952(Cul4b)	K10610+K10577+K03355+K10589+K10580+K03347+K03869+K10609
Genetic Information Processing	Replication and repair	Nucleotide excision repair	6	40	0.119284	0.757818	ko03420	ncbi_12985117(DBB1);ncbi_2675023(ssb1);ncbi_2676999(tcf-29);ncbi_2677364(tfb4);ncbi_2679333(rhp23);ncbi_5050952(Cul4b)	K10610+K07466+K03141+K03143+K10839+K10609
Metabolism	Carbohydrate metabolism	Pentose and glucuronate interconversions	4	24	0.141827	0.757818	ko00040	ncbi_2674858(ADH6);ncbi_2679231(PRD1);ncbi_2679433(ard-1);ncbi_2679581(lgd1)	K00002+K17743+K00008+K18102
Metabolism	Global and overview maps	Biosynthesis of secondary metabolites	36	357	0.145432	0.757818	ko01110	ncbi_12986587(argx);ncbi_2674248(GPD);ncbi_2674605(hisHF);ncbi_2674675(hcs1);ncbi_2674754(MGG_01128);ncbi_2674858(ADH6);ncbi_2675488(LEU1);ncbi_2675838(LOA1);ncbi_2676505(acu-5);ncbi_2676716(aro-2);ncbi_2676734(met-7);ncbi_2676765(NCU03117);ncbi_2677580(katG1);ncbi_2678113(rib5);ncbi_2678804(aro-8);ncbi_2679111(pmm1);ncbi_2679245(metE);ncbi_2679590(his-3);ncbi_2679697(LEUA);ncbi_2681164(CPS/KS);n…	K01755+K00134+K01663+K01641+K13830+K00002+K00052+K22831+K01895+K01736+K01739+K00088+K03782+K00793+K01626+K17497+K00641+K14152+K01702+K20657+K00616+K01689+K01580+K00844+K01803+K05917+K01754+K16369+K01885+K01115+K13501+K05349+K00106+K01657+K01952+K03785
Metabolism	Lipid metabolism	Glycerolipid metabolism	5	34	0.157925	0.757818	ko00561	ncbi_2674858(ADH6);ncbi_2675838(LOA1);ncbi_2677447(dak1);ncbi_2681028(Gk);ncbi_2682474(gar1)	K00002+K22831+K00863+K00864+K18097
Metabolism	Carbohydrate metabolism	Amino sugar and nucleotide sugar metabolism	8	63	0.162515	0.757818	ko00520	ncbi_2674692(nagZ);ncbi_2674814(chit46);ncbi_2678204(Cht10);ncbi_2679111(pmm1);ncbi_2679376(Chit1);ncbi_2680449(chs-3);ncbi_2682231(xynB);ncbi_2682594(glkA)	K01207+K01183+K01183+K17497+K01183+K00698+K01198+K00844
Metabolism	Biosynthesis of other secondary metabolites	Caffeine metabolism	1	2	0.163193	0.757818	ko00232	ncbi_5050113(hxA)	K00106
Metabolism	Biosynthesis of other secondary metabolites	Carbapenem biosynthesis	1	2	0.163193	0.757818	ko00332	ncbi_2674712(SPAC17H9.13c)	K00931
Metabolism	Metabolism of terpenoids and polyketides	Diterpenoid biosynthesis	1	2	0.163193	0.757818	ko00904	ncbi_2681164(CPS/KS)	K20657
Metabolism	Carbohydrate metabolism	Glycolysis / Gluconeogenesis	6	44	0.166553	0.757818	ko00010	ncbi_2674248(GPD);ncbi_2674858(ADH6);ncbi_2676505(acu-5);ncbi_2682254(emp-7);ncbi_2682594(glkA);ncbi_2682647(eryH)	K00134+K00002+K01895+K01689+K00844+K01803
Genetic Information Processing	Folding, sorting and degradation	Protein export	3	18	0.193446	0.802457	ko03060	ncbi_2681600(grp78);ncbi_2682794(srp101);ncbi_2685077(SRP72)	K09490+K13431+K03108
Metabolism	Metabolism of other amino acids	Selenocompound metabolism	2	10	0.207094	0.802457	ko00450	ncbi_2676734(met-7);ncbi_2681991(CYS3)	K01739+K01758
Metabolism	Amino acid metabolism	Valine, leucine and isoleucine biosynthesis	3	19	0.216262	0.802457	ko00290	ncbi_2675488(LEU1);ncbi_2679697(LEUA);ncbi_2683112(ILV1)	K00052+K01702+K01754
Environmental Information Processing	Signal transduction	MAPK signaling pathway - yeast	7	58	0.219942	0.802457	ko04011	ncbi_2675671(ptc1);ncbi_2677695(rga4);ncbi_2677910(--);ncbi_2679062(NCU06544);ncbi_2679635(wee1);ncbi_2681821(wis1);ncbi_5049009(STT4)	K19704+K19839+K11213+K02677+K03114+K11227+K00888
Genetic Information Processing	Translation	mRNA surveillance pathway	6	48	0.220455	0.802457	ko03015	ncbi_2674784(2E4.130);ncbi_2676039(pab1);ncbi_2677427(cbc1);ncbi_2682359(SUB2);ncbi_2684246(UPF2);ncbi_5048765(PELO)	K14326+K04354+K12882+K12812+K14327+K06965
Metabolism	Biosynthesis of other secondary metabolites	Aflatoxin biosynthesis	1	3	0.234565	0.810488	ko00254	ncbi_2681819(Nor1)	K17644
Genetic Information Processing	Folding, sorting and degradation	Protein processing in endoplasmic reticulum	9	81	0.248568	0.810488	ko04141	ncbi_12985654(IRE1);ncbi_2675943(--);ncbi_2676955(DNAJC3);ncbi_2679052(gls2);ncbi_2679333(rhp23);ncbi_2681600(grp78);ncbi_2683267(CUL1);ncbi_2683586(MAN1B1);ncbi_5051370(lub1)	K08852+K10080+K09523+K05546+K10839+K09490+K03347+K01230+K14018
Genetic Information Processing	Folding, sorting and degradation	RNA degradation	6	50	0.249381	0.810488	ko03018	ncbi_2676879(DHH1);ncbi_2678346(not3);ncbi_2678887(SPBC19G7.10c);ncbi_2682254(emp-7);ncbi_5050997(exo2);ncbi_5051433(ccr4)	K12614+K12580+K12617+K01689+K12618+K12603
Metabolism	Lipid metabolism	Glycerophospholipid metabolism	5	41	0.267688	0.839184	ko00564	ncbi_2675838(LOA1);ncbi_2679370(--);ncbi_2683232(CHO2);ncbi_2684255(NTE1);ncbi_2684316(SPO14)	K22831+K13621+K16369+K14676+K01115
Cellular Processes	Cell growth and death	Meiosis - yeast	7	63	0.287022	0.839184	ko04113	ncbi_12986150(mcm6);ncbi_2674991(ght6);ncbi_2675109(RIM15);ncbi_2675217(SNF1);ncbi_2678679(MYLK2);ncbi_2678890(cut23);ncbi_2679635(wee1)	K02542+K08139+K12767+K12761+K02831+K03355+K03114
Metabolism	Amino acid metabolism	Histidine metabolism	3	22	0.287376	0.839184	ko00340	ncbi_2674385(Carnmt1);ncbi_2674605(hisHF);ncbi_2679590(his-3)	K19787+K01663+K14152
Metabolism	Glycan biosynthesis and metabolism	Glycosaminoglycan degradation	1	4	0.29988	0.839184	ko00531	ncbi_2674692(nagZ)	K01207
Metabolism	Carbohydrate metabolism	Butanoate metabolism	3	23	0.311564	0.839184	ko00650	ncbi_2674675(hcs1);ncbi_2681294(--);ncbi_2682370(GAD1)	K01641+K00135+K01580
Metabolism	Metabolism of cofactors and vitamins	Folate biosynthesis	3	24	0.335812	0.839184	ko00790	ncbi_12987313(Mocs1);ncbi_2679139(met-6);ncbi_2683973(fol3)	K03639+K01930+K20457
Metabolism	Amino acid metabolism	Cysteine and methionine metabolism	5	45	0.336675	0.839184	ko00270	ncbi_2675615(SAH1);ncbi_2676734(met-7);ncbi_2679245(metE);ncbi_2681991(CYS3);ncbi_5051759(spe2)	K01251+K01739+K00641+K01758+K01611
Cellular Processes	Transport and catabolism	Endocytosis	7	67	0.343796	0.839184	ko04144	ncbi_2675633(Vps35);ncbi_2676514(SNX4);ncbi_2680787(SEC7);ncbi_2684316(SPO14);ncbi_2684843(VPS24);ncbi_2684960(--);ncbi_5050934(GBF1)	K18468+K17919+K18442+K01115+K12193+K12199+K18443
Metabolism	Lipid metabolism	Synthesis and degradation of ketone bodies	1	5	0.35965	0.839184	ko00072	ncbi_2674675(hcs1)	K01641
Metabolism	Carbohydrate metabolism	C5-Branched dibasic acid metabolism	1	5	0.35965	0.839184	ko00660	ncbi_2675488(LEU1)	K00052
Metabolism	Metabolism of cofactors and vitamins	Biotin metabolism	1	5	0.35965	0.839184	ko00780	ncbi_2684833(fabG)	K00059
Cellular Processes	Transport and catabolism	Autophagy - yeast	7	69	0.372742	0.847988	ko04138	ncbi_12986381(SPAC19A8.03);ncbi_2675109(RIM15);ncbi_2675217(SNF1);ncbi_2677366(arp-3);ncbi_2680457(ATG9);ncbi_2682622(pik3c3);ncbi_5048684(--)	K18083+K12767+K12761+K18584+K17907+K00914+K00915
Metabolism	Metabolism of cofactors and vitamins	Nicotinate and nicotinamide metabolism	3	27	0.407986	0.881863	ko00760	ncbi_12986138(QNS1);ncbi_2681294(--);ncbi_2683459(NNT)	K01950+K00135+K00323
Metabolism	Lipid metabolism	Arachidonic acid metabolism	1	6	0.414344	0.881863	ko00590	ncbi_2680552(MGG_09481)	K01254
Metabolism	Global and overview maps	Carbon metabolism	10	106	0.416704	0.881863	ko01200	ncbi_2674248(GPD);ncbi_2676505(acu-5);ncbi_2676604(SER2);ncbi_2677447(dak1);ncbi_2681687(tal);ncbi_2682254(emp-7);ncbi_2682594(glkA);ncbi_2682647(eryH);ncbi_2683112(ILV1);ncbi_5049582(SER33)	K00134+K01895+K01079+K00863+K00616+K01689+K00844+K01803+K01754+K00058
Organismal Systems	Aging	Longevity regulating pathway - multiple species	3	29	0.454844	0.940699	ko04213	ncbi_2675109(RIM15);ncbi_2683617(sod-2);ncbi_2684118(RPD3)	K12767+K04564+K06067
Metabolism	Global and overview maps	Metabolic pathways	79	915	0.465303	0.940947	ko01100	ncbi_12984070(APT1);ncbi_12986138(QNS1);ncbi_12986310(IP5P2);ncbi_12986381(SPAC19A8.03);ncbi_12986587(argx);ncbi_12987313(Mocs1);ncbi_2674248(GPD);ncbi_2674605(hisHF);ncbi_2674675(hcs1);ncbi_2674692(nagZ);ncbi_2674712(SPAC17H9.13c);ncbi_2674754(MGG_01128);ncbi_2674814(chit46);ncbi_2674858(ADH6);ncbi_2675400(HSD3B1);ncbi_2675488(LEU1);ncbi_2675615(SAH1);ncbi_2675729(ARB_03399);ncbi_2675838(LOA1);n…	K00759+K01950+K01099+K18083+K01755+K03639+K00134+K01663+K01641+K01207+K00931+K13830+K01183+K00002+K07748+K00052+K01251+K03434+K22831+K01895+K00390+K01079+K01736+K01739+K00088+K03857+K00863+K03782+K00381+K00793+K01183+K01626+K22337+K01951+K05546+K17497+K01930+K17743+K00641+K01183+K00008+K18102+K14152+K01702+K01254+K00864+K20657+K00135+K00616+K01758+K01198+K01689+K01580+K18097+K00844+K00914+K01803+…
Genetic Information Processing	Transcription	Basal transcription factors	3	30	0.477702	0.945019	ko03022	ncbi_2676999(tcf-29);ncbi_2677364(tfb4);ncbi_2679763(TAF1)	K03141+K03143+K03125
Genetic Information Processing	Replication and repair	DNA replication	3	31	0.500111	0.9683	ko03030	ncbi_12986150(mcm6);ncbi_2675023(ssb1);ncbi_2681588(dna2)	K02542+K07466+K10742
Cellular Processes	Transport and catabolism	Mitophagy - yeast	3	32	0.522029	0.980463	ko04139	ncbi_2677456(ptc4);ncbi_2679062(NCU06544);ncbi_2681821(wis1)	K19708+K02677+K11227
Metabolism	Amino acid metabolism	Alanine, aspartate and glutamate metabolism	3	34	0.564251	0.980463	ko00250	ncbi_12986587(argx);ncbi_2681294(--);ncbi_2682370(GAD1)	K01755+K00135+K01580
Metabolism	Glycan biosynthesis and metabolism	N-Glycan biosynthesis	3	35	0.5845	0.980463	ko00510	ncbi_12984055(dolpp1);ncbi_2679052(gls2);ncbi_2683586(MAN1B1)	K07252+K05546+K01230
Metabolism	Metabolism of other amino acids	Taurine and hypotaurine metabolism	1	10	0.590411	0.980463	ko00430	ncbi_2682370(GAD1)	K01580
Genetic Information Processing	Folding, sorting and degradation	Sulfur relay system	1	10	0.590411	0.980463	ko04122	ncbi_12987313(Mocs1)	K03639
Metabolism	Amino acid metabolism	Glycine, serine and threonine metabolism	4	48	0.595543	0.980463	ko00260	ncbi_2676604(SER2);ncbi_2681991(CYS3);ncbi_2683112(ILV1);ncbi_5049582(SER33)	K01079+K01758+K01754+K00058
Metabolism	Glycan biosynthesis and metabolism	Glycosylphosphatidylinositol(GPI)-anchor biosynthesis	2	23	0.596204	0.980463	ko00563	ncbi_2675729(ARB_03399);ncbi_2677163(gpi3)	K03434+K03857
Cellular Processes	Transport and catabolism	Autophagy - other eukaryotes	2	23	0.596204	0.980463	ko04136	ncbi_2680457(ATG9);ncbi_2682622(pik3c3)	K17907+K00914
Metabolism	Nucleotide metabolism	Purine metabolism	7	86	0.61019	0.980463	ko00230	ncbi_12984070(APT1);ncbi_2676765(NCU03117);ncbi_2678967(--);ncbi_2678968(GGP3);ncbi_5049163(SPCC1672.03c);ncbi_5050113(hxA);ncbi_5050698(ade3)	K00759+K00088+K01514+K01951+K01487+K00106+K01952
Metabolism	Lipid metabolism	Fatty acid biosynthesis	1	11	0.625479	0.980463	ko00061	ncbi_2684833(fabG)	K00059
Metabolism	Lipid metabolism	Ether lipid metabolism	1	12	0.65756	0.980463	ko00565	ncbi_2684316(SPO14)	K01115
Metabolism	Metabolism of cofactors and vitamins	Riboflavin metabolism	1	12	0.65756	0.980463	ko00740	ncbi_2678113(rib5)	K00793
Metabolism	Lipid metabolism	Steroid biosynthesis	2	26	0.664002	0.980463	ko00100	ncbi_2675400(HSD3B1);ncbi_2683098(CYP716A2)	K07748+K05917
Metabolism	Amino acid metabolism	Arginine and proline metabolism	3	41	0.692959	0.980463	ko00330	ncbi_2674712(SPAC17H9.13c);ncbi_2681046(At4g34880);ncbi_5051759(spe2)	K00931+K01426+K01611
Metabolism	Amino acid metabolism	Tryptophan metabolism	3	41	0.692959	0.980463	ko00380	ncbi_2676401(CYP505);ncbi_2677580(katG1);ncbi_2681046(At4g34880)	K14338+K03782+K01426
Metabolism	Amino acid metabolism	Lysine degradation	2	28	0.703937	0.980463	ko00310	ncbi_2679338(SET2);ncbi_2681294(--)	K11423+K00135
Cellular Processes	Cell growth and death	Cell cycle - yeast	6	82	0.714047	0.980463	ko04111	ncbi_12986150(mcm6);ncbi_2676039(pab1);ncbi_2678679(MYLK2);ncbi_2678890(cut23);ncbi_2679635(wee1);ncbi_2683267(CUL1)	K02542+K04354+K02831+K03355+K03114+K03347
Metabolism	Amino acid metabolism	Phenylalanine metabolism	2	29	0.722388	0.980463	ko00360	ncbi_2677580(katG1);ncbi_2681046(At4g34880)	K03782+K01426
Metabolism	Carbohydrate metabolism	Galactose metabolism	2	30	0.739866	0.980463	ko00052	ncbi_2682594(glkA);ncbi_2683862(dgoD)	K00844+K01684
Metabolism	Lipid metabolism	Biosynthesis of unsaturated fatty acids	1	16	0.760768	0.980463	ko01040	ncbi_2684833(fabG)	K00059
Cellular Processes	Transport and catabolism	Peroxisome	3	46	0.766006	0.980463	ko04146	ncbi_2679675(PEX7);ncbi_2683617(sod-2);ncbi_5050113(hxA)	K13341+K04564+K00106
Metabolism	Carbohydrate metabolism	Starch and sucrose metabolism	4	63	0.799738	0.980463	ko00500	ncbi_2675229(EXG1);ncbi_2678952(TPS3);ncbi_2682594(glkA);ncbi_27922221(bglI)	K01210+K22337+K00844+K05349
Metabolism	Glycan biosynthesis and metabolism	Various types of N-glycan biosynthesis	2	34	0.800682	0.980463	ko00513	ncbi_2683586(MAN1B1);ncbi_2684178(MNN23)	K01230+K05535
Cellular Processes	Transport and catabolism	Phagosome	2	36	0.826115	0.980463	ko04145	ncbi_2674304(TUBB);ncbi_2682622(pik3c3)	K07375+K00914
Metabolism	Metabolism of cofactors and vitamins	Porphyrin and chlorophyll metabolism	1	20	0.83299	0.980463	ko00860	ncbi_2684019(gus1)	K01885
Metabolism	Metabolism of terpenoids and polyketides	Terpenoid backbone biosynthesis	1	20	0.83299	0.980463	ko00900	ncbi_2674675(hcs1)	K01641
Genetic Information Processing	Replication and repair	Homologous recombination	1	20	0.83299	0.980463	ko03440	ncbi_2675023(ssb1)	K07466
Genetic Information Processing	Translation	Ribosome biogenesis in eukaryotes	4	67	0.837523	0.980463	ko03008	ncbi_2675640(UTP10);ncbi_2680922(GSP1);ncbi_2681623(xpo1);ncbi_5050997(exo2)	K14550+K07936+K14290+K12618
Metabolism	Global and overview maps	2-Oxocarboxylic acid metabolism	2	37	0.837712	0.980463	ko01210	ncbi_2675488(LEU1);ncbi_2679697(LEUA)	K00052+K01702
Metabolism	Amino acid metabolism	Arginine biosynthesis	1	21	0.847359	0.980463	ko00220	ncbi_12986587(argx)	K01755
Metabolism	Metabolism of other amino acids	Cyanoamino acid metabolism	1	23	0.87251	0.980463	ko00460	ncbi_27922221(bglI)	K05349
Metabolism	Carbohydrate metabolism	Propanoate metabolism	1	23	0.87251	0.980463	ko00640	ncbi_2676505(acu-5)	K01895
Genetic Information Processing	Replication and repair	Mismatch repair	1	23	0.87251	0.980463	ko03430	ncbi_2675023(ssb1)	K07466
Metabolism	Carbohydrate metabolism	Pentose phosphate pathway	1	24	0.883494	0.980463	ko00030	ncbi_2681687(tal)	K00616
Metabolism	Metabolism of other amino acids	beta-Alanine metabolism	1	24	0.883494	0.980463	ko00410	ncbi_2682370(GAD1)	K01580
Metabolism	Carbohydrate metabolism	Pyruvate metabolism	2	44	0.901148	0.987038	ko00620	ncbi_2676505(acu-5);ncbi_2679548(DLD1)	K01895+K00102
Metabolism	Lipid metabolism	Fatty acid degradation	1	27	0.911112	0.987038	ko00071	ncbi_2676401(CYP505)	K14338
Metabolism	Global and overview maps	Fatty acid metabolism	1	30	0.932211	0.989507	ko01212	ncbi_2684833(fabG)	K00059
Metabolism	Amino acid metabolism	Valine, leucine and isoleucine degradation	1	35	0.956886	0.989507	ko00280	ncbi_2674675(hcs1)	K01641
Metabolism	Carbohydrate metabolism	Glyoxylate and dicarboxylate metabolism	1	35	0.956886	0.989507	ko00630	ncbi_2676505(acu-5)	K01895
Genetic Information Processing	Folding, sorting and degradation	Proteasome	1	35	0.956886	0.989507	ko03050	ncbi_2683242(rpn-1)	K03028
Metabolism	Amino acid metabolism	Tyrosine metabolism	1	50	0.988985	0.996553	ko00350	ncbi_2681294(--)	K00135
Genetic Information Processing	Translation	Ribosome	3	107	0.996289	0.996553	ko03010	ncbi_2675125(RPS13);ncbi_2675978(rps3);ncbi_2682933(rpl-5)	K02953+K02985+K02932
Genetic Information Processing	Transcription	Spliceosome	2	87	0.996553	0.996553	ko03040	ncbi_2677427(cbc1);ncbi_2682359(SUB2)	K12882+K12812
